# Supplementary material for: A global regulatory system links virulence and antibiotic resistance to envelope homeostasis in Acinetobacter baumannii
Source: PLoS Pathog. 2018 May 24;14(5):e1007030. doi: 10.1371/journal.ppat.1007030 (PMC5967708; doi:10.1371/journal.ppat.1007030)
Supplement: S1 Dataset — (XLSX) [file ppat.1007030.s014.xlsx]

## Sheet: S1 Dataset
gene_id	genome id & position	status	WT RPKMO	∆bfmRS RPKMO	log2(fold_change)	p_value	q_value	significant	Type	gene	protein_id	product	note
A1S_3461	NC_009083.1:0-1504	OK	338.308	431.185	0.349967	0.32775	0.496859	no	CDS		YP_001083085.1	DNA replication protein
A1S_3462	NC_009083.1:2522-3437	OK	189.139	303.397	0.681759	0.00615	0.0186961	yes	CDS		YP_001083086.1	hypothetical protein
A1S_3463	NC_009083.1:3537-4788	OK	110.631	104.228	-0.0860114	0.7241	0.840498	no	CDS		YP_001083087.1	diaminopimelate decarboxylase
A1S_3464	NC_009083.1:5038-5629	OK	132.358	261.806	0.984049	5e-05	0.000250416	yes	CDS		YP_001083088.1	Cro-like protein
A1S_3465	NC_009083.1:6339-6906	OK	156.012	149.333	-0.0631255	0.7975	0.885572	no	CDS		YP_001083089.1	hypothetical protein
A1S_3466	NC_009083.1:7073-7685	OK	188.137	140.389	-0.422356	0.0874	0.177819	no	CDS		YP_001083090.1	resolvase
A1S_3467	NC_009083.1:8601-9732	OK	322.994	369.629	0.194568	0.4174	0.590916	no	CDS		YP_001083091.1	hypothetical protein
A1S_3468	NC_009083.1:10071-10723	OK	379.914	1191.8	1.6494	5e-05	0.000250416	yes	CDS		YP_001083092.1	putative lipoprotein
A1S_3469	NC_009083.1:10071-10723	OK	270.144	624.468	1.2089	0.0008	0.00310218	yes	CDS		YP_001083093.1	diaminopimelate decarboxylase
A1S_3470	NC_009083.1:12075-12444	OK	204.331	467.584	1.19432	5e-05	0.000250416	yes	CDS		YP_001083094.1	regulatory protein LysR
A1S_3471	NC_009083.1:0-1504	OK	122.504	243.26	0.989672	0.00535	0.016558	yes	CDS		YP_001083084.1	hypothetical protein
A1S_3472	NC_009084.1:0-951	OK	134.692	196.331	0.543623	0.0246	0.0616162	no	CDS		YP_001083095.1	DNA replication protein
A1S_3473	NC_009084.1:3047-4262	OK	385.192	1646.39	2.09565	5e-05	0.000250416	yes	CDS		YP_001083096.1	hypothetical protein
A1S_3474	NC_009084.1:4356-5133	OK	294.859	912.238	1.62938	5e-05	0.000250416	yes	CDS		YP_001083097.1	hypothetical protein
A1S_3475	NC_009084.1:6196-8608	OK	164.243	552.602	1.75041	5e-05	0.000250416	yes	CDS		YP_001083098.1	hypothetical protein
A1S_3476	NC_009084.1:8704-9403	OK	45.5848	183.024	2.00541	5e-05	0.000250416	yes	CDS		YP_001083099.1	secretory lipase
ACX60_RS00005	NZ_CP012004.1:89-1487	OK	562.099	542.695	-0.0506819	0.84025	0.911626	no	CDS		WP_000964767.1	chromosomal replication initiator protein DnaA
ACX60_RS00010	NZ_CP012004.1:1584-2733	OK	903.398	430.033	-1.07092	5e-05	0.000250416	yes	CDS		WP_001237350.1	DNA polymerase III subunit beta
ACX60_RS00015	NZ_CP012004.1:2747-3830	OK	202.545	107.257	-0.917172	0.0002	0.00090002	yes	CDS		WP_000550808.1	DNA recombination protein RecF
ACX60_RS00020	NZ_CP012004.1:3882-6351	OK	696.795	512.245	-0.443899	0.09	0.182127	no	CDS	gyrB	WP_000093728.1	DNA gyrase subunit B
ACX60_RS00025	NZ_CP012004.1:6388-6781	OK	1250.87	739.932	-0.757467	0.002	0.00699183	yes	CDS		WP_000987637.1	cytochrome B
ACX60_RS00030	NZ_CP012004.1:6866-7424	OK	284.026	253.271	-0.165341	0.49635	0.665206	no	CDS		WP_001009202.1	membrane protein
ACX60_RS00035	NZ_CP012004.1:7674-9606	OK	130.53	45.8711	-1.50873	5e-05	0.000250416	yes	CDS		WP_000613974.1	glutathione ABC transporter ATP-binding protein
ACX60_RS00040	NZ_CP012004.1:9862-10867	OK	21.8612	43.0576	0.977894	5e-05	0.000250416	yes	CDS		WP_000746550.1	RND type efflux pump
ACX60_RS00045	NZ_CP012004.1:11122-12130	OK	242.48	220.369	-0.137938	0.5707	0.72814	no	CDS		WP_000724999.1	RND transporter
ACX60_RS00050	NZ_CP012004.1:12472-13477	OK	34.4133	24.7685	-0.474458	0.0459	0.104077	no	CDS		WP_001212536.1	hypothetical protein
ACX60_RS00055	NZ_CP012004.1:13601-13937	OK	467.399	846.824	0.857407	0.00055	0.00222337	yes	CDS		WP_000993572.1	iron-sulfur cluster insertion protein ErpA
ACX60_RS00060	NZ_CP012004.1:13992-14838	OK	17.9091	40.6719	1.18334	5e-05	0.000250416	yes	CDS		WP_000366384.1	hydrolase
ACX60_RS00065	NZ_CP012004.1:14965-16093	OK	144.112	144.031	-0.000812904	0.9976	0.998766	no	CDS	anmK	WP_001274576.1	anhydro-N-acetylmuramic acid kinase
ACX60_RS00070	NZ_CP012004.1:16172-17387	OK	546.834	246.58	-1.14905	5e-05	0.000250416	yes	CDS		WP_000064514.1	tyrosine--tRNA ligase
ACX60_RS00075	NZ_CP012004.1:18297-19841	NOTEST	0	0	0	1	1	no	rRNA			16S ribosomal RNA
ACX60_RS00080	NZ_CP012004.1:19895-19972	NOTEST	0	0	0	1	1	no	tRNA			tRNA-Ile
ACX60_RS00085	NZ_CP012004.1:20027-20103	NOTEST	0	0	0	1	1	no	tRNA			tRNA-Ala
ACX60_RS00090	NZ_CP012004.1:20436-23354	NOTEST	0	0	0	1	1	no	rRNA			23S ribosomal RNA
ACX60_RS00095	NZ_CP012004.1:23521-23636	NOTEST	0	0	0	1	1	no	rRNA			5S ribosomal RNA
ACX60_RS00100	NZ_CP012004.1:23774-24374	OK	308.288	360	0.223718	0.34815	0.519124	no	CDS		WP_000587876.1	glutathione S-transferase
ACX60_RS00105	NZ_CP012004.1:24431-25124	OK	162.297	76.1166	-1.09235	5e-05	0.000250416	yes	CDS		WP_000698062.1	membrane protein
ACX60_RS00110	NZ_CP012004.1:25752-27231	OK	220.172	274.566	0.318526	0.19835	0.340374	no	CDS		WP_000132725.1	SNF family Na+-dependent transporter
ACX60_RS00115	NZ_CP012004.1:27243-27387	OK	2459.72	3716.93	0.595615	0.011	0.0309233	yes	CDS		WP_001097630.1	hypothetical protein
ACX60_RS00120	NZ_CP012004.1:27430-29694	OK	242.709	109.56	-1.14751	0.00065	0.00257938	yes	CDS		WP_001077672.1	16S rRNA methyltransferase GidB
ACX60_RS00125	NZ_CP012004.1:27430-29694	OK	243.122	129.346	-0.910446	0.01815	0.0475527	yes	CDS		WP_000691200.1	methionyl-tRNA formyltransferase
ACX60_RS00130	NZ_CP012004.1:30042-31872	OK	279.733	230.442	-0.279648	0.24785	0.404519	no	CDS		WP_001113592.1	dihydroxy-acid dehydratase
ACX60_RS00135	NZ_CP012004.1:32185-33475	OK	111.179	148.812	0.420609	0.0905	0.182823	no	CDS		WP_000055250.1	hypothetical protein
ACX60_RS00140	NZ_CP012004.1:33553-34285	OK	26.7481	42.2769	0.660432	0.0045	0.0142827	yes	CDS		WP_000143320.1	hypothetical protein
ACX60_RS00145	NZ_CP012004.1:34293-35184	OK	44.3589	74.0353	0.738991	0.002	0.00699183	yes	CDS		WP_001209842.1	hypothetical protein
ACX60_RS00150	NZ_CP012004.1:35263-36559	OK	173.974	38.6352	-2.17088	5e-05	0.000250416	yes	CDS		WP_000073451.1	pyrimidine permease
ACX60_RS00155	NZ_CP012004.1:36859-39544	OK	970.456	561.8	-0.788606	0.0035	0.0114516	yes	CDS		WP_000250585.1	phosphoenolpyruvate carboxylase
ACX60_RS00160	NZ_CP012004.1:39714-40338	OK	127.386	129.409	0.0227328	0.9263	0.959955	no	CDS		WP_001195317.1	TetR family transcriptional regulator
ACX60_RS00165	NZ_CP012004.1:40487-41588	OK	35.8746	67.151	0.904448	0.0003	0.00129405	yes	CDS		WP_001050652.1	RND transporter
ACX60_RS00170	NZ_CP012004.1:41590-44716	OK	32.8781	50.1578	0.609348	0.0134	0.0365891	yes	CDS		WP_000671288.1	ACR family transporter
ACX60_RS00175	NZ_CP012004.1:44855-45233	OK	224.021	179.928	-0.316215	0.1909	0.330879	no	CDS		WP_000529425.1	membrane protein
ACX60_RS00180	NZ_CP012004.1:45337-46450	OK	644.933	251.811	-1.35681	5e-05	0.000250416	yes	CDS	dnaJ	WP_001119029.1	molecular chaperone DnaJ
ACX60_RS00185	NZ_CP012004.1:46564-46912	OK	22.7682	19.8296	-0.199366	0.4318	0.604879	no	CDS		WP_000555686.1	hypothetical protein
ACX60_RS00190	NZ_CP012004.1:47096-47918	OK	511.197	233.557	-1.13011	5e-05	0.000250416	yes	CDS		WP_001271389.1	4-hydroxy-tetrahydrodipicolinate reductase
ACX60_RS00195	NZ_CP012004.1:47969-48623	OK	279.322	125.562	-1.15353	5e-05	0.000250416	yes	CDS		WP_001036017.1	hypothetical protein
ACX60_RS00200	NZ_CP012004.1:48663-49854	OK	29.3424	26.4524	-0.149588	0.52505	0.688946	no	CDS		WP_001097137.1	MFS transporter
ACX60_RS00205	NZ_CP012004.1:49858-50662	OK	31.4727	27.6104	-0.188885	0.4084	0.582136	no	CDS	dkgB	WP_001025237.1	2,5-diketo-D-gluconate reductase B
ACX60_RS00210	NZ_CP012004.1:50782-52043	OK	59.8107	59.8407	0.000721655	0.9977	0.998782	no	CDS		WP_000843076.1	LysR family transcriptional regulator
ACX60_RS00215	NZ_CP012004.1:50782-52043	OK	21.6413	75.5078	1.80284	0.02445	0.0613164	no	CDS		WP_000770096.1	hypothetical protein
ACX60_RS00220	NZ_CP012004.1:52133-53558	OK	32.8984	48.0962	0.547902	0.028	0.0686569	no	CDS		WP_000143932.1	hypothetical protein
ACX60_RS00225	NZ_CP012004.1:53560-54589	OK	196.056	218.162	0.154132	0.5223	0.686836	no	CDS		WP_000069827.1	alcohol dehydrogenase
ACX60_RS00230	NZ_CP012004.1:54627-55188	OK	274.862	246.796	-0.155389	0.52245	0.686952	no	CDS		WP_000857022.1	DNA-3-methyladenine glycosylase
ACX60_RS00235	NZ_CP012004.1:55218-55464	OK	352.657	192.507	-0.873357	5e-05	0.000250416	yes	CDS		WP_001287365.1	hypothetical protein
ACX60_RS00240	NZ_CP012004.1:55473-56010	OK	155.89	121.53	-0.359215	0.13395	0.249895	no	CDS		WP_009517919.1	peptidase M23
ACX60_RS00245	NZ_CP012004.1:56057-57092	OK	132.355	50.1211	-1.40092	5e-05	0.000250416	yes	CDS		WP_001113875.1	A/G-specific adenine glycosylase
ACX60_RS00250	NZ_CP012004.1:57232-57595	OK	2304.07	1663.51	-0.469954	0.0543	0.119733	no	CDS		WP_000130110.1	hydrolase
ACX60_RS00255	NZ_CP012004.1:57780-58518	OK	592.396	401.509	-0.56113	0.02145	0.0548369	no	CDS		WP_000100767.1	dienelactone hydrolase
ACX60_RS00260	NZ_CP012004.1:58689-58848	OK	635.158	243.459	-1.38344	5e-05	0.000250416	yes	CDS		WP_000490267.1	hypothetical protein
ACX60_RS00265	NZ_CP012004.1:59042-59501	OK	238.562	226.748	-0.0732761	0.7721	0.870436	no	CDS		WP_000102817.1	hypothetical protein
ACX60_RS00270	NZ_CP012004.1:59610-60783	OK	23.0634	28.9552	0.32822	0.16645	0.296678	no	CDS		WP_000986272.1	glucose dehydrogenase
ACX60_RS00275	NZ_CP012004.1:60888-62154	OK	126.725	126.667	-0.000659441	0.9971	0.99858	no	CDS		WP_001285406.1	ATPase AAA
ACX60_RS00280	NZ_CP012004.1:62169-63009	OK	63.7612	73.4484	0.204053	0.40145	0.575028	no	CDS		WP_000349490.1	formate transporter
ACX60_RS00285	NZ_CP012004.1:63294-63498	OK	670.988	721.501	0.104714	0.64995	0.788032	no	CDS		WP_000418560.1	hypothetical protein
ACX60_RS00290	NZ_CP012004.1:63690-64410	OK	1701.97	727.451	-1.22628	5e-05	0.000250416	yes	CDS		WP_000917863.1	phosphoribosylaminoimidazolesuccinocarboxamide synthase
ACX60_RS00295	NZ_CP012004.1:64446-65052	OK	2264.26	1233.88	-0.875831	0.00095	0.00362139	yes	CDS		WP_000983397.1	hypothetical protein
ACX60_RS00300	NZ_CP012004.1:65064-65958	OK	3242.53	2188.54	-0.567153	0.03605	0.0848805	no	CDS		WP_000193600.1	4-hydroxy-tetrahydrodipicolinate synthase
ACX60_RS00305	NZ_CP012004.1:66287-66932	OK	113.406	162.162	0.515939	0.0328	0.078448	no	CDS		WP_001985076.1	bifunctional pyrazinamidase/nicotinamidase
ACX60_RS00310	NZ_CP012004.1:66986-67925	OK	49.1193	48.2467	-0.0258605	0.9136	0.953564	no	CDS		WP_001275071.1	sodium transporter
ACX60_RS00315	NZ_CP012004.1:68103-69447	OK	17.9575	24.1426	0.426995	0.0721	0.151252	no	CDS		WP_001071757.1	MATE family efflux transporter
ACX60_RS00320	NZ_CP012004.1:69467-69938	OK	44.604	47.1805	0.0810194	0.721	0.838649	no	CDS		WP_000924626.1	hypothetical protein
ACX60_RS00325	NZ_CP012004.1:70459-71515	OK	2625.91	1062.46	-1.30541	5e-05	0.000250416	yes	CDS		WP_000353163.1	4-hydroxyphenylpyruvate dioxygenase
ACX60_RS00330	NZ_CP012004.1:71581-72361	OK	323.035	235.13	-0.458236	0.06215	0.133731	no	CDS		WP_000568800.1	IclR family transcriptional regulator
ACX60_RS00335	NZ_CP012004.1:72659-73208	OK	1696.28	697.753	-1.28159	5e-05	0.000250416	yes	CDS		WP_000141645.1	glyoxalase
ACX60_RS00340	NZ_CP012004.1:73225-75152	OK	1333.65	724.775	-0.879773	0.18025	0.316286	no	CDS		WP_000781240.1	maleylacetoacetate isomerase
ACX60_RS00345	NZ_CP012004.1:73225-75152	OK	1257.2	1119.42	-0.167459	0.639	0.780501	no	CDS		WP_000435855.1	fumarylacetoacetase
ACX60_RS00350	NZ_CP012004.1:75510-76899	OK	234.04	250.781	0.0996728	0.6887	0.816218	no	CDS		WP_000107088.1	amino acid transporter
ACX60_RS00355	NZ_CP012004.1:77062-77746	OK	22.1038	15.8831	-0.476801	0.0411	0.0948448	no	CDS		WP_000833243.1	hypothetical protein
ACX60_RS00360	NZ_CP012004.1:77924-79154	OK	4.45402	6.05673	0.443432	0.0666	0.141353	no	CDS		WP_000556602.1	hypothetical protein
ACX60_RS00365	NZ_CP012004.1:79187-80300	OK	97.6201	47.8081	-1.02992	5e-05	0.000250416	yes	CDS		WP_025467426.1	acyltransferase
ACX60_RS00370	NZ_CP012004.1:80652-81977	OK	203.26	48.9522	-2.05388	5e-05	0.000250416	yes	CDS		WP_001138322.1	histidine utilization repressor
ACX60_RS00375	NZ_CP012004.1:80652-81977	OK	179.654	43.7586	-2.03758	5e-05	0.000250416	yes	CDS		WP_000571159.1	hypothetical protein
ACX60_RS00380	NZ_CP012004.1:82228-83905	OK	6787.05	2648.97	-1.35735	5e-05	0.000250416	yes	CDS		WP_000214181.1	urocanate hydratase
ACX60_RS00385	NZ_CP012004.1:83992-85531	OK	3328.48	1905.85	-0.804432	0.00745	0.0221077	yes	CDS		WP_000421600.1	histidine ammonia-lyase
ACX60_RS00390	NZ_CP012004.1:85595-87008	OK	1100.02	959.568	-0.197075	0.4691	0.640721	no	CDS	proY	WP_000081464.1	permease
ACX60_RS00395	NZ_CP012004.1:87059-88265	OK	1272.12	1860.31	0.548309	0.0452	0.102646	no	CDS		WP_000737795.1	imidazolonepropionase
ACX60_RS00400	NZ_CP012004.1:88275-89196	OK	920.761	1483.4	0.688006	0.0111	0.031173	yes	CDS		WP_001016890.1	formimidoylglutamase
ACX60_RS00405	NZ_CP012004.1:89449-91276	OK	39.3153	32.826	-0.260252	0.28145	0.445477	no	CDS		WP_009517991.1	hypothetical protein
ACX60_RS00410	NZ_CP012004.1:91374-92013	OK	129.14	81.9959	-0.655309	0.00735	0.0218459	yes	CDS		WP_009517953.1	haloacid dehalogenase
ACX60_RS00415	NZ_CP012004.1:92036-93447	OK	237.028	185.393	-0.354472	0.1977	0.339468	no	CDS		WP_001063725.1	glutamate racemase
ACX60_RS00420	NZ_CP012004.1:92036-93447	OK	60.1523	101.116	0.749313	0.19485	0.336129	no	CDS		WP_000624236.1	amino acid transporter
ACX60_RS00425	NZ_CP012004.1:93678-94893	OK	178.663	31.7831	-2.49091	5e-05	0.000250416	yes	CDS		WP_001273438.1	hypothetical protein
ACX60_RS00430	NZ_CP012004.1:95894-96179	OK	41.4062	55.9777	0.435005	0.08875	0.179974	no	CDS			hypothetical protein
ACX60_RS00435	NZ_CP012004.1:96210-98256	OK	1712.13	1012.05	-0.758511	0.7815	0.875932	no	CDS		WP_000625514.1	hypothetical protein
ACX60_RS00440	NZ_CP012004.1:96210-98256	OK	1349.58	667.142	-1.01644	0.0002	0.00090002	yes	CDS	glmS	WP_009517977.1	glutamine--fructose-6-phosphate aminotransferase
ACX60_RS00445	NZ_CP012004.1:98268-99633	OK	1413.79	512.22	-1.46474	5e-05	0.000250416	yes	CDS	glmU	WP_000108581.1	bifunctional N-acetylglucosamine-1-phosphate uridyltransferase/glucosamine-1-phosphate acetyltransferase
ACX60_RS00450	NZ_CP012004.1:99649-101060	OK	960.715	310.736	-1.62842	0.0003	0.00129405	yes	CDS		WP_000380676.1	phosphatidylglycerophosphatase A
ACX60_RS00455	NZ_CP012004.1:99649-101060	OK	587.785	299.416	-0.973138	0.0027	0.0090879	yes	CDS		WP_000807401.1	thiamine-monophosphate kinase
ACX60_RS00460	NZ_CP012004.1:101075-101525	OK	1909.08	1053.04	-0.858315	0.00035	0.00148498	yes	CDS		WP_000084188.1	N utilization substance protein B homolog
ACX60_RS00465	NZ_CP012004.1:101528-101999	OK	1437.78	839.098	-0.776931	0.00195	0.00684175	yes	CDS	ribH	WP_001007829.1	6,7-dimethyl-8-ribityllumazine synthase
ACX60_RS00470	NZ_CP012004.1:102010-103132	OK	827.173	449.03	-0.881377	0.0005	0.00204164	yes	CDS		WP_001131392.1	3,4-dihydroxy-2-butanone-4-phosphate synthase
ACX60_RS00475	NZ_CP012004.1:103371-104661	OK	432.146	336.797	-0.359641	0.1468	0.268954	no	CDS		WP_000561451.1	hypothetical protein
ACX60_RS00480	NZ_CP012004.1:104738-105962	OK	280.121	180.544	-0.633698	0.00835	0.0244203	yes	CDS		WP_001206799.1	phosphoserine phosphatase
ACX60_RS00485	NZ_CP012004.1:106371-106707	OK	3479.81	6846.05	0.976265	0.0001	0.000475785	yes	CDS		WP_000255593.1	hypothetical protein
ACX60_RS00490	NZ_CP012004.1:106961-107441	OK	1051.18	855.577	-0.297035	0.2223	0.372233	no	CDS		WP_000778126.1	hypothetical protein
ACX60_RS00495	NZ_CP012004.1:107480-107924	OK	366.541	293.131	-0.32243	0.18225	0.318916	no	CDS		WP_001202017.1	D-aminoacyl-tRNA deacylase
ACX60_RS00500	NZ_CP012004.1:108124-109648	OK	57.2861	68.4715	0.257317	0.2902	0.45557	no	CDS		WP_000476843.1	catalase
ACX60_RS00505	NZ_CP012004.1:109777-110263	OK	42.9957	75.7368	0.816801	0.00045	0.0018593	yes	CDS		WP_000639068.1	hypothetical protein
ACX60_RS00510	NZ_CP012004.1:110403-111618	OK	190.227	348.741	0.874436	0.00035	0.00148498	yes	CDS		WP_000074557.1	nicotinate phosphoribosyltransferase
ACX60_RS00515	NZ_CP012004.1:111768-113465	OK	151.146	210.614	0.47866	0.2355	0.38918	no	CDS		WP_000174475.1	thiosulfate sulfurtransferase
ACX60_RS00520	NZ_CP012004.1:111768-113465	OK	377.853	206.682	-0.870409	0.0074	0.0219798	yes	CDS		WP_000011220.1	phosphatidylserine decarboxylase proenzyme
ACX60_RS00525	NZ_CP012004.1:113685-114882	OK	215.699	336.279	0.640641	0.00875	0.0254265	yes	CDS		WP_000619868.1	hypothetical protein
ACX60_RS00530	NZ_CP012004.1:114951-116310	OK	100.651	120.641	0.261362	0.27685	0.439729	no	CDS		WP_000273191.1	histidine kinase
ACX60_RS00535	NZ_CP012004.1:116319-117030	OK	203.331	286.661	0.495519	0.04025	0.0931634	no	CDS		WP_000650776.1	DNA-binding response regulator
ACX60_RS00540	NZ_CP012004.1:117285-117957	OK	104.542	123.573	0.24128	0.31935	0.487678	no	CDS		WP_000224581.1	TetR family transcriptional regulator
ACX60_RS00545	NZ_CP012004.1:118153-118987	OK	242.136	146.107	-0.728787	0.00225	0.00775259	yes	CDS		WP_000787753.1	short-chain dehydrogenase
ACX60_RS00550	NZ_CP012004.1:119043-120411	OK	101.172	75.4974	-0.422315	0.0855	0.174528	no	CDS		WP_001135124.1	MATE family efflux transporter
ACX60_RS00555	NZ_CP012004.1:120517-121672	OK	143.419	113.862	-0.332957	0.16885	0.300115	no	CDS		WP_000939861.1	aminotransferase
ACX60_RS00560	NZ_CP012004.1:121699-123010	OK	118.316	101.042	-0.227693	0.3418	0.512194	no	CDS		WP_001055481.1	membrane protein
ACX60_RS00565	NZ_CP012004.1:123023-123587	OK	262.472	166.518	-0.656489	0.00595	0.018165	yes	CDS		WP_000876371.1	hypothetical protein
ACX60_RS00570	NZ_CP012004.1:123646-124186	OK	150.626	112.04	-0.426953	0.0738	0.15431	no	CDS		WP_000999594.1	membrane protein
ACX60_RS00575	NZ_CP012004.1:124354-125932	OK	173.539	146.358	-0.245757	0.308	0.475961	no	CDS		WP_000082281.1	glutamate--cysteine ligase
ACX60_RS00580	NZ_CP012004.1:125946-126462	OK	253.586	136.499	-0.893584	0.0001	0.000475785	yes	CDS		WP_001240040.1	disulfide bond formation protein B
ACX60_RS00585	NZ_CP012004.1:126626-129734	OK	312.087	88.5842	-1.81683	5e-05	0.000250416	yes	CDS			type VI secretion system protein
ACX60_RS00590	NZ_CP012004.1:129795-131015	NOTEST	0	0	0	1	1	no	CDS		WP_000227413.1	transposase
ACX60_RS00595	NZ_CP012004.1:129795-131015	NOTEST	0	0	0	1	1	no	CDS		WP_000163836.1	transposase
ACX60_RS00600	NZ_CP012004.1:131101-133708	OK	654.37	746.147	0.189353	0.86095	0.925201	no	CDS		WP_049594792.1	hypothetical protein
ACX60_RS00605	NZ_CP012004.1:131101-133708	OK	81.9448	97.9818	0.257861	0.30455	0.472302	no	CDS		WP_049594793.1	peptidase, M23 family protein
ACX60_RS00610	NZ_CP012004.1:133712-134519	OK	148.714	103.395	-0.524368	0.03315	0.0790896	no	CDS		WP_000598979.1	hypothetical protein
ACX60_RS00615	NZ_CP012004.1:134634-135360	OK	64.8282	30.4507	-1.09015	5e-05	0.000250416	yes	CDS		WP_001045997.1	hypothetical protein
ACX60_RS00620	NZ_CP012004.1:135432-135822	OK	117.494	33.5873	-1.8066	5e-05	0.000250416	yes	CDS			hypothetical protein
ACX60_RS00625	NZ_CP012004.1:135891-136101	OK	881.456	237.751	-1.89044	5e-05	0.000250416	yes	CDS		WP_031978810.1	hypothetical protein
ACX60_RS00630	NZ_CP012004.1:136235-136892	OK	39.6704	22.654	-0.808296	0.0005	0.00204164	yes	CDS		WP_000659468.1	hypothetical protein
ACX60_RS00635	NZ_CP012004.1:137034-137391	OK	145.219	62.1764	-1.22379	5e-05	0.000250416	yes	CDS		WP_000787566.1	hypothetical protein
ACX60_RS00640	NZ_CP012004.1:137455-138799	OK	101.469	60.9088	-0.736324	0.00285	0.00953369	yes	CDS		WP_001139630.1	hypothetical protein
ACX60_RS00645	NZ_CP012004.1:139010-139592	OK	86.6731	192.348	1.15006	5e-05	0.000250416	yes	CDS		WP_001021720.1	esterase
ACX60_RS00650	NZ_CP012004.1:139606-141490	OK	215.311	177.606	-0.277743	0.24515	0.401171	no	CDS		WP_000195974.1	DNA topoisomerase IV subunit B
ACX60_RS00655	NZ_CP012004.1:141611-143122	OK	58.9431	49.4774	-0.252553	0.52935	0.693159	no	CDS		WP_000605493.1	ureidoglycolate hydrolase
ACX60_RS00660	NZ_CP012004.1:141611-143122	OK	32.3128	33.4519	0.049983	0.8718	0.931376	no	CDS		WP_000212407.1	allantoicase
ACX60_RS00665	NZ_CP012004.1:143321-144479	OK	8.14232	10.4988	0.366707	0.12185	0.231789	no	CDS		WP_001103537.1	monooxygenase
ACX60_RS00670	NZ_CP012004.1:144531-145257	OK	434.501	188.997	-1.201	5e-05	0.000250416	yes	CDS		WP_001176272.1	ion channel protein Tsx
ACX60_RS00675	NZ_CP012004.1:145378-146746	OK	12.4606	18.3886	0.561436	0.01405	0.0381208	yes	CDS		WP_001016443.1	uracil permease
ACX60_RS00680	NZ_CP012004.1:146770-147594	OK	47.9808	64.0449	0.416626	0.1524	0.276754	no	CDS		WP_000626023.1	5-hydroxyisourate hydrolase
ACX60_RS00685	NZ_CP012004.1:146770-147594	OK	8.58397	12.4241	0.533423	0.23575	0.389424	no	CDS		WP_000477669.1	OHCU decarboxylase
ACX60_RS00690	NZ_CP012004.1:147693-148659	OK	20.4537	23.7128	0.213309	0.345	0.515462	no	CDS		WP_000004719.1	allantoinase
ACX60_RS00695	NZ_CP012004.1:148911-149262	OK	13538.8	16449.2	0.280918	0.3134	0.481731	no	CDS		WP_001019316.1	hypothetical protein
ACX60_RS00700	NZ_CP012004.1:149420-149966	OK	764.835	356.02	-1.10319	5e-05	0.000250416	yes	CDS		WP_000958427.1	hypothetical protein
ACX60_RS00705	NZ_CP012004.1:149978-150746	OK	841.219	490.575	-0.778006	0.00145	0.00526331	yes	CDS		WP_001258758.1	hypothetical protein
ACX60_RS00710	NZ_CP012004.1:150774-153774	OK	266.08	175.191	-0.602927	0.02655	0.0656802	no	CDS		WP_009517911.1	disulfide bond corrector protein DsbC
ACX60_RS00715	NZ_CP012004.1:150774-153774	OK	60.7849	92.7661	0.609884	0.3249	0.494153	no	CDS		WP_000702273.1	diguanylate cyclase
ACX60_RS00720	NZ_CP012004.1:153949-154861	OK	186.582	76.7017	-1.28248	5e-05	0.000250416	yes	CDS		WP_001025107.1	esterase
ACX60_RS00725	NZ_CP012004.1:155010-155448	OK	3480.4	3240.21	-0.103166	0.70645	0.828783	no	CDS		WP_000717015.1	hypothetical protein
ACX60_RS00730	NZ_CP012004.1:155485-155836	OK	725.317	461.192	-0.653245	0.0082	0.0240385	yes	CDS		WP_000913166.1	arsenate reductase
ACX60_RS00735	NZ_CP012004.1:156291-157116	OK	177.706	92.6601	-0.939474	0.0002	0.00090002	yes	CDS		WP_000612365.1	catabolite repression control protein
ACX60_RS00740	NZ_CP012004.1:157154-157805	OK	383.408	105.849	-1.85688	5e-05	0.000250416	yes	CDS	pyrE	WP_000211305.1	orotate phosphoribosyltransferase
ACX60_RS00745	NZ_CP012004.1:158045-158240	OK	95.1109	147.913	0.637062	0.0139	0.0377783	yes	CDS		WP_000166297.1	hypothetical protein
ACX60_RS00750	NZ_CP012004.1:158483-160673	OK	5.78928	7.54059	0.381295	0.096	0.19145	no	CDS		WP_031978803.1	ligand-gated channel protein
ACX60_RS00755	NZ_CP012004.1:160902-161115	OK	69.2229	108.614	0.649882	0.01345	0.0367031	yes	CDS		WP_000781166.1	hypothetical protein
ACX60_RS00760	NZ_CP012004.1:161275-162220	OK	178.855	89.684	-0.995866	0.00015	0.000691653	yes	CDS		WP_001265495.1	glutathione synthetase
ACX60_RS00765	NZ_CP012004.1:162457-163555	OK	443.875	167.762	-1.40374	5e-05	0.000250416	yes	CDS	murG	WP_000132430.1	UDP-N-acetylglucosamine--N-acetylmuramyl- (pentapeptide) pyrophosphoryl-undecaprenol N-acetylglucosamine transferase
ACX60_RS00770	NZ_CP012004.1:163566-165015	OK	554.708	192.589	-1.5262	5e-05	0.000250416	yes	CDS	murC	WP_000075472.1	UDP-N-acetylmuramate--L-alanine ligase
ACX60_RS00775	NZ_CP012004.1:165052-165979	OK	780.512	410.02	-0.928726	0.0002	0.00090002	yes	CDS	ddl	WP_000063661.1	D-alanine--D-alanine ligase
ACX60_RS00780	NZ_CP012004.1:165981-166836	OK	582.291	317.019	-0.877169	0.00045	0.0018593	yes	CDS	ftsQ	WP_000057903.1	cell division protein FtsQ
ACX60_RS00785	NZ_CP012004.1:166896-168159	OK	826.344	376.308	-1.13483	5e-05	0.000250416	yes	CDS	ftsA	WP_001287630.1	cell division protein FtsA
ACX60_RS00790	NZ_CP012004.1:168323-169499	OK	2240.77	1305.79	-0.779069	0.00385	0.012474	yes	CDS	ftsZ	WP_000135734.1	cell division protein FtsZ
ACX60_RS00795	NZ_CP012004.1:169609-170512	OK	309.361	144.547	-1.09775	5e-05	0.000250416	yes	CDS		WP_000240697.1	UDP-3-O-[3-hydroxymyristoyl] N-acetylglucosaminedeacetylase
ACX60_RS00800	NZ_CP012004.1:170609-171050	OK	529.109	456.179	-0.213967	0.3717	0.544322	no	CDS		WP_000042455.1	hypothetical protein
ACX60_RS00805	NZ_CP012004.1:171157-171850	OK	779.008	364.422	-1.09603	5e-05	0.000250416	yes	CDS		WP_000557460.1	peptidase M23
ACX60_RS00810	NZ_CP012004.1:172100-174818	OK	1821.27	1173.77	-0.633801	0.0283	0.0692933	no	CDS	aceE	WP_000896433.1	pyruvate dehydrogenase
ACX60_RS00815	NZ_CP012004.1:174820-176809	OK	1290.05	983.474	-0.391466	0.151	0.274907	no	CDS		WP_001166132.1	hypothetical protein
ACX60_RS00820	NZ_CP012004.1:176957-177230	OK	281.55	387.836	0.462054	0.04855	0.108932	no	CDS		WP_000900285.1	hypothetical protein
ACX60_RS00825	NZ_CP012004.1:177478-178054	OK	73.9856	137.029	0.889169	0.00015	0.000691653	yes	CDS		WP_001154984.1	membrane protein
ACX60_RS00830	NZ_CP012004.1:178112-180269	OK	25.8769	32.4972	0.328649	0.1809	0.317027	no	CDS		WP_049594794.1	ligand-gated channel protein
ACX60_RS00835	NZ_CP012004.1:180497-181295	OK	60.42	255.132	2.07814	5e-05	0.000250416	yes	CDS		WP_000505322.1	MBL fold metallo-hydrolase
ACX60_RS00840	NZ_CP012004.1:181386-181752	OK	64.1696	216.94	1.75733	5e-05	0.000250416	yes	CDS		WP_000952249.1	ferredoxin
ACX60_RS00845	NZ_CP012004.1:181887-183354	OK	1261.12	782.72	-0.688142	0.00925	0.0266844	yes	CDS		WP_000956023.1	inosine-5-monophosphate dehydrogenase
ACX60_RS00850	NZ_CP012004.1:183503-184841	OK	974.103	311.204	-1.64622	5e-05	0.000250416	yes	CDS	glmM	WP_000119868.1	phosphoglucosamine mutase
ACX60_RS00855	NZ_CP012004.1:184851-185508	OK	1176.94	363.425	-1.69531	5e-05	0.000250416	yes	CDS		WP_001286115.1	pyridoxine/pyridoxamine 5'-phosphate oxidase
ACX60_RS00860	NZ_CP012004.1:185508-187206	OK	266.508	60.9277	-2.12901	5e-05	0.000250416	yes	CDS		WP_000161612.1	single-stranded-DNA-specific exonuclease RecJ
ACX60_RS00865	NZ_CP012004.1:187253-188021	OK	3112.15	346.117	-3.16858	5e-05	0.000250416	yes	CDS		WP_000731729.1	outer membrane protein
ACX60_RS00870	NZ_CP012004.1:188576-189509	OK	590.597	267.629	-1.14194	5e-05	0.000250416	yes	CDS		WP_001040593.1	peptide chain release factor 2
ACX60_RS00875	NZ_CP012004.1:189708-190011	OK	635.619	408.539	-0.63769	0.00765	0.0226258	yes	CDS		WP_000350419.1	transcriptional regulator
ACX60_RS00880	NZ_CP012004.1:190039-191098	OK	178.428	96.3091	-0.889602	0.00035	0.00148498	yes	CDS		WP_000819048.1	alkene reductase
ACX60_RS00885	NZ_CP012004.1:191266-194223	OK	176.524	86.9387	-1.0218	0.00355	0.0115999	yes	CDS		WP_000224848.1	3-deoxy-D-manno-2-octulosonate transferase
ACX60_RS00890	NZ_CP012004.1:191266-194223	OK	112.636	51.623	-1.12558	0.1067	0.208419	no	CDS		WP_001028398.1	16S rRNA methyltransferase
ACX60_RS00895	NZ_CP012004.1:191266-194223	OK	142.433	95.8651	-0.571208	0.1787	0.314235	no	CDS		WP_000752852.1	transporter
ACX60_RS00900	NZ_CP012004.1:194335-194911	OK	96.0987	113.104	0.235066	0.32505	0.494255	no	CDS		WP_000457177.1	hypothetical protein
ACX60_RS00905	NZ_CP012004.1:195205-197155	OK	103.27	192.024	0.894872	0.00015	0.000691653	yes	CDS		WP_001002959.1	acetyl-coenzyme A synthetase
ACX60_RS00910	NZ_CP012004.1:197201-197744	OK	26.823	31.3407	0.224567	0.3239	0.493104	no	CDS		WP_000806365.1	isochorismatase
ACX60_RS00915	NZ_CP012004.1:197849-198263	OK	44.6807	106.092	1.24759	5e-05	0.000250416	yes	CDS		WP_001019410.1	hypothetical protein
ACX60_RS00920	NZ_CP012004.1:198354-199467	OK	11.827	17.7437	0.585222	0.0112	0.0314102	yes	CDS		WP_000192767.1	dimethyl sulfone monooxygenase SfnG
ACX60_RS00925	NZ_CP012004.1:199511-200249	OK	11.084	16.3604	0.561733	0.0205	0.0527902	no	CDS		WP_000145704.1	FMN reductase
ACX60_RS00930	NZ_CP012004.1:200625-201276	OK	288.506	427.456	0.567176	0.02095	0.0537376	no	CDS		WP_001023261.1	DNA-binding response regulator
ACX60_RS00935	NZ_CP012004.1:201318-202086	OK	262.107	398.954	0.606068	0.0134	0.0365891	yes	CDS		WP_001026735.1	hypothetical protein
ACX60_RS00940	NZ_CP012004.1:202479-205977	OK	53.7629	89.6375	0.737491	0.00275	0.00924362	yes	CDS		WP_001089744.1	hybrid sensor histidine kinase/response regulator
ACX60_RS00945	NZ_CP012004.1:206160-206493	OK	993.638	1355.21	0.447724	0.0675	0.142977	no	CDS		WP_000372818.1	hypothetical protein
ACX60_RS00950	NZ_CP012004.1:206494-208210	OK	300.961	499.149	0.729892	0.00395	0.012759	yes	CDS	actP	WP_000871883.1	cation acetate symporter
ACX60_RS00955	NZ_CP012004.1:208379-209072	OK	39.0135	56.4067	0.531892	0.02235	0.0567662	no	CDS		WP_001256565.1	hypothetical protein
ACX60_RS00960	NZ_CP012004.1:209237-211205	OK	433.085	138.646	-1.64324	5e-05	0.000250416	yes	CDS		WP_001139472.1	beta-aspartyl-peptidase
ACX60_RS00965	NZ_CP012004.1:211271-212171	OK	7652.27	2277.95	-1.74815	5e-05	0.000250416	yes	CDS		WP_000733006.1	membrane protein
ACX60_RS00970	NZ_CP012004.1:213163-214870	OK	24.0036	38.4012	0.6779	0.0043	0.0137164	yes	CDS		WP_000016106.1	diguanylate cyclase
ACX60_RS00975	NZ_CP012004.1:214903-217738	OK	156.512	168.343	0.105133	0.671	0.802676	no	CDS		WP_000083355.1	ABC-ATPase UvrA
ACX60_RS00980	NZ_CP012004.1:218034-218637	OK	100.44	62.7743	-0.678084	0.0048	0.0150971	yes	CDS		WP_000826315.1	TetR family transcriptional regulator
ACX60_RS00985	NZ_CP012004.1:218640-219618	OK	111.627	76.5281	-0.54462	0.0267	0.0660219	no	CDS		WP_001256571.1	NADPH:quinone oxidoreductase
ACX60_RS00990	NZ_CP012004.1:219682-220036	OK	71.0825	58.0656	-0.29181	0.2055	0.349865	no	CDS		WP_000580168.1	hypothetical protein
ACX60_RS00995	NZ_CP012004.1:220088-220430	OK	114.757	149.979	0.386177	0.09305	0.186906	no	CDS		WP_000263328.1	membrane protein
ACX60_RS01000	NZ_CP012004.1:220479-221154	OK	125.235	81.1534	-0.625913	0.00875	0.0254265	yes	CDS		WP_000899418.1	thiaminase II
ACX60_RS01005	NZ_CP012004.1:221416-222499	OK	219.173	116.431	-0.912601	0.00045	0.0018593	yes	CDS		WP_004833586.1	hypothetical protein
ACX60_RS01010	NZ_CP012004.1:222645-224010	OK	212.083	238.276	0.168005	0.48505	0.654991	no	CDS		WP_000980462.1	MFS transporter
ACX60_RS01015	NZ_CP012004.1:224061-224643	OK	3922.36	3004.98	-0.384366	0.14775	0.270361	no	CDS		WP_001215080.1	recombinase RecB
ACX60_RS01020	NZ_CP012004.1:224683-225699	OK	104.658	234.42	1.16342	0.00675	0.0202627	yes	CDS		WP_000082714.1	hypothetical protein
ACX60_RS01025	NZ_CP012004.1:224683-225699	OK	41.4128	102.69	1.31014	5e-05	0.000250416	yes	CDS		WP_000431605.1	bracnhed-chain amino acid ABC transporter permease
ACX60_RS01030	NZ_CP012004.1:225767-226316	OK	85.7684	67.4723	-0.346151	0.14665	0.268746	no	CDS		WP_000081859.1	DNA-binding protein
ACX60_RS01035	NZ_CP012004.1:226621-228064	OK	34.6137	102.926	1.57219	5e-05	0.000250416	yes	CDS		WP_000718865.1	GABA permease
ACX60_RS01040	NZ_CP012004.1:228128-229628	OK	39.3395	44.8411	0.188842	0.4418	0.614556	no	CDS		WP_001257159.1	decarboxylase
ACX60_RS01045	NZ_CP012004.1:229784-232522	OK	36.8309	173.283	2.23414	0.00025	0.00109665	yes	CDS		WP_000380902.1	4-aminobutyrate aminotransferase
ACX60_RS01050	NZ_CP012004.1:229784-232522	OK	145.285	248.152	0.772345	0.02115	0.0542007	no	CDS	gabD	WP_000615696.1	NAD-dependent succinate-semialdehyde dehydrogenase
ACX60_RS01055	NZ_CP012004.1:232626-233601	OK	45.0794	56.715	0.331263	0.1637	0.292902	no	CDS		WP_000912182.1	LysR family transcriptional regulator
ACX60_RS01060	NZ_CP012004.1:233621-234248	OK	300.877	243.19	-0.30709	0.1996	0.341991	no	CDS		WP_000046156.1	hydrolase
ACX60_RS01065	NZ_CP012004.1:234525-235398	OK	22.1465	30.8458	0.477996	0.0394	0.0914527	no	CDS		WP_000713965.1	quercetin 2,3-dioxygenase
ACX60_RS01070	NZ_CP012004.1:235837-237136	OK	659.735	498.958	-0.402969	0.11455	0.220636	no	CDS		WP_000350212.1	hypothetical protein
ACX60_RS01075	NZ_CP012004.1:237140-237968	OK	207.513	142.115	-0.546145	0.026	0.0645419	no	CDS		WP_000645054.1	methyltransferase
ACX60_RS01080	NZ_CP012004.1:237976-238402	OK	142.313	143.928	0.0162726	0.9465	0.971416	no	CDS		WP_000114351.1	glutathione-dependent formaldehyde-activating protein
ACX60_RS01085	NZ_CP012004.1:238630-239014	OK	324.569	177.412	-0.871427	0.00045	0.0018593	yes	CDS		WP_000777195.1	peptide signal protein
ACX60_RS01090	NZ_CP012004.1:239324-239400	NOTEST	0	0	0	1	1	no	tRNA			tRNA-Thr
ACX60_RS01095	NZ_CP012004.1:239524-240769	OK	20.1749	28.1642	0.4813	0.03845	0.089612	no	CDS		WP_001089017.1	MFS transporter
ACX60_RS01100	NZ_CP012004.1:240907-242712	OK	27.3063	30.9448	0.180465	0.6149	0.762165	no	CDS		WP_000423157.1	LysR family transcriptional regulator
ACX60_RS01105	NZ_CP012004.1:240907-242712	OK	39.5962	43.5613	0.137683	0.66765	0.80026	no	CDS		WP_001061082.1	permease
ACX60_RS01110	NZ_CP012004.1:242940-243684	OK	183.494	158.158	-0.21437	0.37865	0.551561	no	CDS		WP_002048124.1	hypothetical protein
ACX60_RS01115	NZ_CP012004.1:243708-244101	OK	253.129	230.469	-0.135299	0.5691	0.727118	no	CDS		WP_000789141.1	hypothetical protein
ACX60_RS01120	NZ_CP012004.1:244146-245148	OK	13.9232	20.9587	0.590063	0.01125	0.0315227	yes	CDS			aldo/keto reductase
ACX60_RS01125	NZ_CP012004.1:245259-246162	OK	24.8798	84.4257	1.76271	5e-05	0.000250416	yes	CDS		WP_000447716.1	transcriptional regulator
ACX60_RS01130	NZ_CP012004.1:246284-247085	OK	9.50881	25.4429	1.41992	5e-05	0.000250416	yes	CDS		WP_000584338.1	GNAT family N-acetyltransferase
ACX60_RS01135	NZ_CP012004.1:247774-248326	OK	1.59092	4.85752	1.61036	0.0002	0.00090002	yes	CDS		WP_009517923.1	TetR family transcriptional regulator
ACX60_RS01140	NZ_CP012004.1:248398-248815	OK	54.6709	47.4736	-0.203647	0.37625	0.549215	no	CDS		WP_000455804.1	hypothetical protein
ACX60_RS01145	NZ_CP012004.1:248926-249241	OK	19.7239	55.1608	1.4837	5e-05	0.000250416	yes	CDS		WP_000654307.1	HxlR family transcriptional regulator
ACX60_RS01150	NZ_CP012004.1:249320-249983	OK	68.7084	124.695	0.859845	0.00045	0.0018593	yes	CDS		WP_000142811.1	hypothetical protein
ACX60_RS01155	NZ_CP012004.1:250062-252438	OK	305.436	423.574	0.471744	0.498	0.666535	no	CDS		WP_000897078.1	hypothetical protein
ACX60_RS01160	NZ_CP012004.1:250062-252438	OK	252.969	250.646	-0.0133117	0.9676	0.982284	no	CDS		WP_000016867.1	hypothetical protein
ACX60_RS01165	NZ_CP012004.1:250062-252438	OK	223.066	214.386	-0.0572572	0.89295	0.942491	no	CDS		WP_025467427.1	hypothetical protein
ACX60_RS01170	NZ_CP012004.1:252514-252721	OK	433.801	838.864	0.951403	5e-05	0.000250416	yes	CDS		WP_001215540.1	hypothetical protein
ACX60_RS01175	NZ_CP012004.1:252748-253084	OK	86.5188	142.755	0.72246	0.003	0.00996657	yes	CDS		WP_000128772.1	HxlR family transcriptional regulator
ACX60_RS01180	NZ_CP012004.1:253201-253759	OK	32.209	39.9679	0.311379	0.1697	0.301265	no	CDS		WP_000753357.1	NAD(P)H oxidoreductase
ACX60_RS01185	NZ_CP012004.1:253931-255340	OK	33.9817	64.584	0.926421	0.00195	0.00684175	yes	CDS		WP_000492972.1	hypothetical protein
ACX60_RS01190	NZ_CP012004.1:253931-255340	OK	50.1893	56.7786	0.177967	0.69685	0.822549	no	CDS		WP_000917506.1	hypothetical protein
ACX60_RS01195	NZ_CP012004.1:255421-255763	OK	127.395	153.733	0.271114	0.24075	0.395833	no	CDS		WP_001017477.1	hypothetical protein
ACX60_RS01200	NZ_CP012004.1:255821-256484	OK	27.9332	33.5165	0.26289	0.24845	0.405142	no	CDS		WP_000754784.1	isoprenoid biosynthesis protein
ACX60_RS01205	NZ_CP012004.1:256573-257386	OK	29.7779	9.41196	-1.66168	5e-05	0.000250416	yes	CDS		WP_000793078.1	AraC family transcriptional regulator
ACX60_RS01210	NZ_CP012004.1:257522-257612	OK	178.13	285.232	0.679206	0.27985	0.443513	no	tRNA			tRNA-Ser
ACX60_RS01215	NZ_CP012004.1:257730-259608	OK	241.447	108.37	-1.15573	5e-05	0.000250416	yes	CDS	kup	WP_001181667.1	potassium transporter kup
ACX60_RS01220	NZ_CP012004.1:259663-260107	OK	1075.97	46.4194	-4.53477	5e-05	0.000250416	yes	CDS		WP_011860463.1	hypothetical protein
ACX60_RS01225	NZ_CP012004.1:260362-261442	OK	224.041	71.783	-1.64205	5e-05	0.000250416	yes	CDS		WP_000157128.1	endonuclease
ACX60_RS01230	NZ_CP012004.1:261538-262138	OK	33.5932	26.6336	-0.334925	0.14865	0.27165	no	CDS		WP_000458293.1	amino acid transporter LysE
ACX60_RS01235	NZ_CP012004.1:262183-262426	OK	469.207	586.736	0.322487	0.1689	0.300156	no	CDS		WP_000476055.1	hypothetical protein
ACX60_RS01240	NZ_CP012004.1:262604-263294	OK	288.968	39.7136	-2.8632	5e-05	0.000250416	yes	CDS	aqpZ	WP_001045987.1	aquaporin
ACX60_RS01245	NZ_CP012004.1:263426-264431	OK	29.6407	38.4184	0.374218	0.1147	0.22081	no	CDS		WP_001135873.1	AraC family transcriptional regulator
ACX60_RS01250	NZ_CP012004.1:264540-265179	OK	6.91286	12.1934	0.818747	0.0014	0.00510262	yes	CDS		WP_000911628.1	hypothetical protein
ACX60_RS01255	NZ_CP012004.1:265220-265979	OK	318.589	191.853	-0.731699	0.00345	0.0113047	yes	CDS		WP_000880078.1	imidazole glycerol phosphate synthase cyclase subunit
ACX60_RS01260	NZ_CP012004.1:266091-267042	OK	194.811	95.6306	-1.02653	5e-05	0.000250416	yes	CDS		WP_000118182.1	homoserine kinase
ACX60_RS01265	NZ_CP012004.1:267054-267684	OK	106.272	134.993	0.345122	0.15465	0.279995	no	CDS		WP_001205591.1	cold-shock protein
ACX60_RS01270	NZ_CP012004.1:267720-268113	OK	568.13	125.542	-2.17805	5e-05	0.000250416	yes	CDS		WP_001088854.1	membrane protein
ACX60_RS01275	NZ_CP012004.1:268116-268428	OK	681.724	118.198	-2.52798	5e-05	0.000250416	yes	CDS		WP_000021008.1	antibiotic biosynthesis monooxygenase
ACX60_RS01280	NZ_CP012004.1:268453-269356	OK	16.8979	60.9752	1.85138	5e-05	0.000250416	yes	CDS		WP_000938127.1	hypothetical protein
ACX60_RS01285	NZ_CP012004.1:269454-270006	OK	83.4364	78.713	-0.0840739	0.71385	0.834007	no	CDS		WP_000083600.1	Cro/Cl family transcriptional regulator
ACX60_RS01290	NZ_CP012004.1:270073-270805	OK	561.252	202.843	-1.46828	5e-05	0.000250416	yes	CDS		WP_000905538.1	1-(5-phosphoribosyl)-5-((5- phosphoribosylamino)methylideneamino)imidazole-4- carboxamide isomerase
ACX60_RS01295	NZ_CP012004.1:270899-271541	OK	42.2937	90.8974	1.10379	5e-05	0.000250416	yes	CDS		WP_001287564.1	exonuclease
ACX60_RS01300	NZ_CP012004.1:271627-272176	OK	361.165	349.659	-0.0467109	0.8478	0.91718	no	CDS		WP_001087822.1	hypothetical protein
ACX60_RS01305	NZ_CP012004.1:272329-273540	OK	523.076	311.906	-0.745909	0.0373	0.0873157	no	CDS		WP_000196732.1	imidazole glycerol phosphate synthase subunit HisH
ACX60_RS01310	NZ_CP012004.1:272329-273540	OK	610.454	437.921	-0.479211	0.1451	0.266278	no	CDS		WP_000194096.1	imidazoleglycerol-phosphate dehydratase
ACX60_RS01315	NZ_CP012004.1:273642-274026	OK	344.706	582.798	0.75763	0.00175	0.00621943	yes	CDS		WP_001123236.1	GNAT family acetyltransferase
ACX60_RS01320	NZ_CP012004.1:274131-274207	NOTEST	0	0	0	1	1	no	tRNA			tRNA-Phe
ACX60_RS01325	NZ_CP012004.1:274333-274409	NOTEST	0	0	0	1	1	no	tRNA			tRNA-Phe
ACX60_RS01330	NZ_CP012004.1:274580-275012	OK	67.0031	94.307	0.493136	0.0321	0.0769888	no	CDS		WP_000469967.1	acetyltransferase
ACX60_RS01335	NZ_CP012004.1:275142-276657	OK	1567.84	1312.6	-0.25635	0.34555	0.516042	no	CDS		WP_000059340.1	acetyl-CoA hydrolase
ACX60_RS01340	NZ_CP012004.1:276848-278306	OK	324.694	420.698	0.373707	0.1343	0.250401	no	CDS		WP_000051217.1	two-component sensor histidine kinase
ACX60_RS01345	NZ_CP012004.1:278323-279088	OK	825.873	1138.29	0.462881	0.06175	0.133025	no	CDS		WP_000060753.1	DNA-binding response regulator
ACX60_RS01350	NZ_CP012004.1:279743-282092	OK	840.56	296.921	-1.50127	5e-05	0.000250416	yes	CDS		WP_002048094.1	RNA-binding transcriptional accessory protein
ACX60_RS01355	NZ_CP012004.1:282394-284584	OK	18.1873	14.3021	-0.346707	0.13915	0.257695	no	CDS		WP_025467428.1	sulfate permease
ACX60_RS01360	NZ_CP012004.1:284651-285542	OK	1557.24	241.134	-2.69108	5e-05	0.000250416	yes	CDS		WP_001035489.1	fatty acyl-CoA reductase
ACX60_RS01365	NZ_CP012004.1:285815-286573	OK	46.8251	67.332	0.524009	0.1374	0.254985	no	CDS		WP_000571053.1	hypothetical protein
ACX60_RS01370	NZ_CP012004.1:285815-286573	OK	74.9413	99.3156	0.40626	0.2586	0.417776	no	CDS		WP_000002986.1	hypothetical protein
ACX60_RS01375	NZ_CP012004.1:286873-287821	OK	43.1287	62.6608	0.538914	0.02465	0.0617068	no	CDS		WP_000557642.1	AraC family transcriptional regulator
ACX60_RS01380	NZ_CP012004.1:287942-289220	OK	128.563	120.16	-0.0975133	0.69725	0.822716	no	CDS		WP_000221161.1	O-acetylhomoserine aminocarboxypropyltransferase
ACX60_RS01385	NZ_CP012004.1:289517-291179	OK	1442.59	865.143	-0.737649	0.008	0.0235421	yes	CDS		WP_000090021.1	heme ABC transporter ATP-binding protein
ACX60_RS01390	NZ_CP012004.1:291221-291602	OK	494.167	2708.79	2.45458	5e-05	0.000250416	yes	CDS		WP_001056512.1	hypothetical protein
ACX60_RS01395	NZ_CP012004.1:291944-292637	OK	79.1011	25.8129	-1.61561	5e-05	0.000250416	yes	CDS		WP_000278579.1	hypothetical protein
ACX60_RS01400	NZ_CP012004.1:292806-293184	OK	514.186	701.537	0.448229	0.064	0.136931	no	CDS		WP_000114539.1	cation efflux system protein
ACX60_RS01405	NZ_CP012004.1:293238-294654	OK	54.6533	36.1729	-0.595399	0.015	0.04032	yes	CDS		WP_049594795.1	RND transporter
ACX60_RS01410	NZ_CP012004.1:294656-299022	OK	120.319	63.1472	-0.930077	0.0451	0.102482	no	CDS		WP_001275654.1	hemolysin D
ACX60_RS01415	NZ_CP012004.1:294656-299022	OK	90.5459	53.4965	-0.759205	0.0081	0.0238081	yes	CDS		WP_000353985.1	cation transporter
ACX60_RS01420	NZ_CP012004.1:299154-300111	OK	114.266	123.353	0.1104	0.6475	0.786268	no	CDS		WP_000508762.1	cation transporter
ACX60_RS01425	NZ_CP012004.1:300129-300468	OK	691.729	443.911	-0.639938	0.00885	0.0256769	yes	CDS		WP_001200011.1	membrane protein
ACX60_RS01430	NZ_CP012004.1:300741-301689	OK	88.3616	101.618	0.201671	0.4075	0.5813	no	CDS		WP_000529524.1	hypothetical protein
ACX60_RS01435	NZ_CP012004.1:301782-301858	NOTEST	0	0	0	1	1	no	tRNA			tRNA-Glu
ACX60_RS01440	NZ_CP012004.1:301886-301962	NOTEST	0	0	0	1	1	no	tRNA			tRNA-Glu
ACX60_RS01445	NZ_CP012004.1:302096-302957	OK	70.6993	118.187	0.741302	0.0025	0.00848917	yes	CDS		WP_001075989.1	hypothetical protein
ACX60_RS01450	NZ_CP012004.1:303100-304519	OK	178.952	75.7424	-1.2404	5e-05	0.000250416	yes	CDS		WP_001183126.1	S-methylmethionine transporter
ACX60_RS01455	NZ_CP012004.1:304650-304726	NOTEST	0	0	0	1	1	no	tRNA			tRNA-Glu
ACX60_RS01460	NZ_CP012004.1:304751-304827	OK	5633.38	27336.6	2.27876	5e-05	0.000250416	yes	tRNA			tRNA-Ala
ACX60_RS01465	NZ_CP012004.1:304884-306393	OK	659.121	318.995	-1.04701	5e-05	0.000250416	yes	CDS		WP_000868422.1	glutamate--tRNA ligase
ACX60_RS01470	NZ_CP012004.1:306509-306809	OK	6023.22	6765.97	0.167763	0.5006	0.668688	no	CDS		WP_000690905.1	peptide signal protein
ACX60_RS01475	NZ_CP012004.1:307205-308207	OK	105.11	83.9885	-0.323636	0.19905	0.341207	no	CDS		WP_001988040.1	ABC transporter permease
ACX60_RS01480	NZ_CP012004.1:308429-309685	OK	346.791	143.561	-1.27241	5e-05	0.000250416	yes	CDS		WP_000018346.1	ribosomal RNA small subunit methyltransferase H
ACX60_RS01485	NZ_CP012004.1:308429-309685	OK	816.037	353.036	-1.20882	0.0078	0.0230174	yes	CDS	ftsL	WP_000842465.1	cell division protein FtsL
ACX60_RS01490	NZ_CP012004.1:309696-311529	OK	371.859	176.658	-1.07379	5e-05	0.000250416	yes	CDS	pbp3	WP_000227936.1	peptide ABC transporter permease
ACX60_RS01495	NZ_CP012004.1:311532-313032	OK	397.259	208.962	-0.926837	0.00025	0.00109665	yes	CDS	murE	WP_000218539.1	UDP-N-acetylmuramoylalanyl-D-glutamate--2, 6-diaminopimelate ligase
ACX60_RS01500	NZ_CP012004.1:313040-314441	OK	470.748	245.021	-0.942052	0.0003	0.00129405	yes	CDS	murF	WP_000557503.1	UDP-N-acetylmuramoyl-tripeptide--D-alanyl-D- alanine ligase
ACX60_RS01505	NZ_CP012004.1:314441-315560	OK	450.004	305.08	-0.560754	0.0263	0.0651559	no	CDS	mraY	WP_000928089.1	phospho-N-acetylmuramoyl-pentapeptide- transferase
ACX60_RS01510	NZ_CP012004.1:315620-315953	OK	481.684	419.537	-0.199288	0.4105	0.584153	no	CDS		WP_000169602.1	hypothetical protein
ACX60_RS01515	NZ_CP012004.1:315973-316780	OK	132.83	98.1588	-0.436391	0.0741	0.154835	no	CDS		WP_000336335.1	hypothetical protein
ACX60_RS01520	NZ_CP012004.1:316797-319353	OK	350.105	164.088	-1.09331	5e-05	0.000250416	yes	CDS	pbp1A	WP_000736677.1	penicillin-binding protein 1A
ACX60_RS01525	NZ_CP012004.1:319515-321952	OK	63.2114	209.149	1.72628	5e-05	0.000250416	yes	CDS		WP_002014066.1	pilus assembly protein PilM
ACX60_RS01530	NZ_CP012004.1:319515-321952	OK	63.5485	126.147	0.989178	0.0703	0.148048	no	CDS		WP_000201223.1	membrane protein
ACX60_RS01535	NZ_CP012004.1:319515-321952	OK	53.2656	80.3896	0.593806	0.28235	0.446584	no	CDS		WP_000076102.1	hypothetical protein
ACX60_RS01540	NZ_CP012004.1:321962-322490	OK	74.0339	103.827	0.487927	0.03985	0.0923624	no	CDS		WP_000695065.1	hypothetical protein
ACX60_RS01545	NZ_CP012004.1:322557-324723	OK	49.1555	73.1222	0.572957	0.01765	0.0463737	yes	CDS		WP_001017031.1	membrane protein
ACX60_RS01550	NZ_CP012004.1:324734-325304	OK	334.198	482.318	0.529279	0.03125	0.0752664	no	CDS	aroK	WP_000643712.1	shikimate kinase
ACX60_RS01555	NZ_CP012004.1:325332-326415	OK	339.285	305.651	-0.150615	0.5291	0.692954	no	CDS		WP_001193998.1	3-dehydroquinate synthase
ACX60_RS01560	NZ_CP012004.1:326430-327306	OK	293.439	208.033	-0.49625	0.04065	0.0940013	no	CDS		WP_000218805.1	signal peptide
ACX60_RS01565	NZ_CP012004.1:327760-332242	OK	705.945	283.487	-1.31627	5e-05	0.000250416	yes	CDS	gltB	WP_000551066.1	glutamate synthase
ACX60_RS01570	NZ_CP012004.1:332312-333734	OK	668.582	282.398	-1.24337	5e-05	0.000250416	yes	CDS		WP_000840835.1	glutamate synthase subunit beta
ACX60_RS01575	NZ_CP012004.1:333907-334795	OK	17.1969	26.7476	0.63726	0.00575	0.0176366	yes	CDS		WP_001017325.1	hypothetical protein
ACX60_RS01580	NZ_CP012004.1:334925-335516	OK	798.278	186.128	-2.1006	5e-05	0.000250416	yes	CDS		WP_000846931.1	hypothetical protein
ACX60_RS01585	NZ_CP012004.1:335537-337174	OK	172.845	50.6553	-1.77069	5e-05	0.000250416	yes	CDS		WP_001246375.1	hypothetical protein
ACX60_RS01590	NZ_CP012004.1:335537-337174	OK	130.11	41.8474	-1.63652	0.00175	0.00621943	yes	CDS		WP_000258957.1	hypothetical protein
ACX60_RS01595	NZ_CP012004.1:337515-337980	OK	34.1114	83.9918	1.29999	5e-05	0.000250416	yes	CDS		WP_000993723.1	fimbrial protein
ACX60_RS01600	NZ_CP012004.1:338129-339758	OK	188.222	177.306	-0.0861941	0.7166	0.836021	no	CDS		WP_025467430.1	hypothetical protein
ACX60_RS01605	NZ_CP012004.1:339801-340266	OK	947.563	407.76	-1.2165	5e-05	0.000250416	yes	CDS		WP_000678124.1	bacterioferritin
ACX60_RS01610	NZ_CP012004.1:340510-340705	OK	174.206	135.023	-0.367588	0.14475	0.265701	no	CDS		WP_000289091.1	regulatory or redox protein complexing with Bfr in iron storage and mobility (BFD)
ACX60_RS01615	NZ_CP012004.1:340914-341298	OK	1078.58	800.911	-0.429415	0.08025	0.165373	no	CDS		WP_000090000.1	reactive intermediate/imine deaminase
ACX60_RS01620	NZ_CP012004.1:341418-343524	OK	190.907	381.98	1.00062	0.0001	0.000475785	yes	CDS		WP_001117590.1	hypothetical protein
ACX60_RS01625	NZ_CP012004.1:343732-344011	OK	2498.35	2211.69	-0.175826	0.46345	0.635538	no	CDS		WP_000135049.1	DNA-directed RNA polymerase subunit omega
ACX60_RS01630	NZ_CP012004.1:344083-344713	OK	367.28	380.328	0.0503634	0.83455	0.907919	no	CDS		WP_000015937.1	guanylate kinase
ACX60_RS01635	NZ_CP012004.1:344835-345786	OK	284.991	386.615	0.439984	0.06785	0.143568	no	CDS	ispH	WP_000407064.1	4-hydroxy-3-methylbut-2-enyl diphosphate reductase
ACX60_RS01640	NZ_CP012004.1:345955-346983	OK	5.34757	27.4147	2.358	5e-05	0.000250416	yes	CDS		WP_001214058.1	hypothetical protein
ACX60_RS01645	NZ_CP012004.1:345955-346983	OK	4.52317	20.3056	2.16647	5e-05	0.000250416	yes	CDS		WP_000546629.1	hypothetical protein
ACX60_RS01650	NZ_CP012004.1:346983-348800	OK	7.83793	19.5509	1.31869	0.00015	0.000691653	yes	CDS		WP_000079196.1	pilus assembly protein PilW
ACX60_RS01655	NZ_CP012004.1:346983-348800	OK	8.25281	25.5675	1.63135	5e-05	0.000250416	yes	CDS		WP_000149378.1	hypothetical protein
ACX60_RS01660	NZ_CP012004.1:348811-352666	OK	20.1245	52.0149	1.36998	5e-05	0.000250416	yes	CDS		WP_000768958.1	pilus assembly protein tip-associated adhesin PilY1
ACX60_RS01665	NZ_CP012004.1:352678-353583	OK	28.4614	55.7939	0.9711	0.006	0.018285	yes	CDS		WP_001046417.1	pilin
ACX60_RS01670	NZ_CP012004.1:352678-353583	OK	41.2934	63.6147	0.623447	0.0667	0.141525	no	CDS		WP_000788346.1	pilus assembly protein PilE
ACX60_RS01675	NZ_CP012004.1:353729-353981	OK	13042.2	7977.38	-0.7092	0.0075	0.0222324	yes	CDS		WP_000260334.1	30S ribosomal protein S16
ACX60_RS01680	NZ_CP012004.1:354000-354549	OK	9521.48	5371.81	-0.825777	0.00455	0.0144126	yes	CDS		WP_000189236.1	16S rRNA-processing protein RimM
ACX60_RS01685	NZ_CP012004.1:354594-355335	OK	5543.43	3301.24	-0.747771	0.0091	0.0263165	yes	CDS		WP_000464596.1	tRNA (guanine-N(1)-)-methyltransferase
ACX60_RS01690	NZ_CP012004.1:355542-355911	OK	9951.88	7167.09	-0.473582	0.0795	0.164116	no	CDS		WP_000014562.1	50S ribosomal protein L19
ACX60_RS01695	NZ_CP012004.1:355962-356937	OK	30.6045	38.2688	0.322427	0.1706	0.302429	no	CDS		WP_000827944.1	lipase
ACX60_RS01700	NZ_CP012004.1:357018-358053	OK	6.83194	15.5846	1.18975	5e-05	0.000250416	yes	CDS		WP_001189451.1	lipase chaperone
ACX60_RS01705	NZ_CP012004.1:358206-359112	OK	169.081	51.9857	-1.70153	5e-05	0.000250416	yes	CDS		WP_000208695.1	tRNA pseudouridine synthase B
ACX60_RS01710	NZ_CP012004.1:359137-359908	OK	83.1913	43.3658	-0.939875	5e-05	0.000250416	yes	CDS		WP_012296948.1	membrane protein
ACX60_RS01715	NZ_CP012004.1:360117-360561	OK	135.266	79.8871	-0.759763	0.00165	0.00590362	yes	CDS		WP_001019905.1	hemerythrin
ACX60_RS01720	NZ_CP012004.1:360568-361429	OK	87.3602	96.4603	0.142959	0.5585	0.719022	no	CDS		WP_001180507.1	hypothetical protein
ACX60_RS01725	NZ_CP012004.1:361519-362404	OK	67.1774	102.268	0.606305	0.0109	0.0306926	yes	CDS		WP_000098158.1	transporter
ACX60_RS01730	NZ_CP012004.1:362502-363735	OK	1230.66	756.935	-0.701196	0.00885	0.0256769	yes	CDS		WP_000077814.1	D-3-phosphoglycerate dehydrogenase
ACX60_RS01735	NZ_CP012004.1:364114-365524	OK	410.98	423.264	0.042488	0.8632	0.926456	no	CDS		WP_000993500.1	FAD-linked oxidase
ACX60_RS01740	NZ_CP012004.1:365619-365988	OK	290.909	27.1869	-3.41959	5e-05	0.000250416	yes	CDS		WP_001189303.1	hypothetical protein
ACX60_RS01745	NZ_CP012004.1:366032-366347	OK	237.772	248.187	0.0618449	0.79305	0.88323	no	CDS		WP_000955560.1	quinol monooxygenase
ACX60_RS01750	NZ_CP012004.1:366360-366948	OK	32.2041	47.0165	0.545921	0.01575	0.0420466	yes	CDS		WP_000065455.1	NADPH quinone reductase MdaB
ACX60_RS01755	NZ_CP012004.1:367172-367538	OK	111.588	21.8305	-2.35376	5e-05	0.000250416	yes	CDS		WP_000719504.1	hypothetical protein
ACX60_RS01760	NZ_CP012004.1:367907-369137	OK	49.2519	51.4382	0.0626614	0.78525	0.878233	no	CDS		WP_000790118.1	multidrug transporter
ACX60_RS01765	NZ_CP012004.1:369173-371324	OK	44.8777	51.9566	0.211307	0.3782	0.55105	no	CDS		WP_001061808.1	membrane protein
ACX60_RS01770	NZ_CP012004.1:371516-372092	OK	710.752	309.704	-1.19846	5e-05	0.000250416	yes	CDS	sodC	WP_001143885.1	hypothetical protein
ACX60_RS01775	NZ_CP012004.1:372207-373326	OK	261.984	259.503	-0.0137321	0.9543	0.975361	no	CDS		WP_000553808.1	AI-2E family transporter
ACX60_RS01780	NZ_CP012004.1:373448-374093	OK	331.461	891.989	1.42819	5e-05	0.000250416	yes	CDS		WP_000849145.1	chromosome partitioning protein ParA
ACX60_RS01785	NZ_CP012004.1:374251-374719	OK	71.4479	83.7621	0.229407	0.30995	0.478045	no	CDS		WP_000118035.1	endonuclease
ACX60_RS01790	NZ_CP012004.1:374858-375422	OK	129.606	35.8579	-1.85377	5e-05	0.000250416	yes	CDS		WP_000744750.1	hypothetical protein
ACX60_RS01795	NZ_CP012004.1:375471-376005	OK	182.556	80.7126	-1.17748	5e-05	0.000250416	yes	CDS		WP_000915012.1	hypothetical protein
ACX60_RS01800	NZ_CP012004.1:376020-376815	OK	111.487	53.8762	-1.04916	5e-05	0.000250416	yes	CDS		WP_000194458.1	hypothetical protein
ACX60_RS01805	NZ_CP012004.1:376942-378220	OK	355.574	311.498	-0.190928	0.42825	0.601376	no	CDS		WP_000360741.1	hypothetical protein
ACX60_RS01810	NZ_CP012004.1:378633-380067	OK	322.905	114.99	-1.4896	5e-05	0.000250416	yes	CDS		WP_001191140.1	S-methylmethionine transporter
ACX60_RS01815	NZ_CP012004.1:381102-382374	OK	4484.07	1543.5	-1.5386	5e-05	0.000250416	yes	CDS		WP_001281781.1	glutamate dehydrogenase
ACX60_RS01820	NZ_CP012004.1:382518-383733	OK	1767.59	345.074	-2.3568	5e-05	0.000250416	yes	CDS	argD	WP_009518196.1	succinylornithine aminotransferase
ACX60_RS01825	NZ_CP012004.1:383751-386252	OK	1194.26	199.283	-2.58323	5e-05	0.000250416	yes	CDS		WP_000973732.1	arginine N-succinyltransferase
ACX60_RS01830	NZ_CP012004.1:383751-386252	OK	1100.01	360.024	-1.61135	5e-05	0.000250416	yes	CDS	astD	WP_000071645.1	N-succinylglutamate 5-semialdehyde dehydrogenase
ACX60_RS01835	NZ_CP012004.1:386269-387613	OK	1190.35	540.695	-1.1385	5e-05	0.000250416	yes	CDS		WP_000679450.1	succinylarginine dihydrolase
ACX60_RS01840	NZ_CP012004.1:387625-388600	OK	590.24	370.141	-0.673226	0.0086	0.025056	yes	CDS		WP_001150820.1	succinylglutamate desuccinylase
ACX60_RS01845	NZ_CP012004.1:388662-389424	OK	942.427	111.725	-3.07642	5e-05	0.000250416	yes	CDS		WP_000783285.1	signal peptide
ACX60_RS01850	NZ_CP012004.1:390014-390326	OK	89.5472	57.4471	-0.640415	0.00835	0.0244203	yes	CDS		WP_000975692.1	hypothetical protein
ACX60_RS01855	NZ_CP012004.1:390361-391717	OK	33.281	26.7825	-0.313409	0.19095	0.33094	no	CDS		WP_001190943.1	peptidase S8
ACX60_RS01860	NZ_CP012004.1:391815-392247	OK	303.264	97.0209	-1.64421	5e-05	0.000250416	yes	CDS		WP_001088069.1	hypothetical protein
ACX60_RS01865	NZ_CP012004.1:392341-392761	OK	148.939	56.1727	-1.40678	5e-05	0.000250416	yes	CDS		WP_000644154.1	hypothetical protein
ACX60_RS01870	NZ_CP012004.1:392909-393776	OK	16.8322	20.7359	0.300903	0.1919	0.332121	no	CDS		WP_000355659.1	transcriptional regulator
ACX60_RS01875	NZ_CP012004.1:393884-394778	OK	13.1074	29.5198	1.1713	5e-05	0.000250416	yes	CDS		WP_001018296.1	hypothetical protein
ACX60_RS01880	NZ_CP012004.1:394780-395896	OK	26.4258	36.0341	0.447411	0.0567	0.124348	no	CDS		WP_001142587.1	hypothetical protein
ACX60_RS01885	NZ_CP012004.1:396081-396291	OK	303.161	879.328	1.53632	5e-05	0.000250416	yes	CDS		WP_049594796.1	GTP cyclohydrolase
ACX60_RS01890	NZ_CP012004.1:396362-397193	OK	418.417	619.637	0.566482	0.0207	0.0532067	no	CDS		WP_000793442.1	hypothetical protein
ACX60_RS01895	NZ_CP012004.1:397416-400463	OK	545.131	315.059	-0.790982	0.0339	0.0806456	no	CDS		WP_000033892.1	glycine--tRNA ligase subunit beta
ACX60_RS01900	NZ_CP012004.1:397416-400463	OK	1120.86	408.535	-1.45608	0.00265	0.00893718	yes	CDS		WP_000085212.1	glycyl-tRNA synthetase subunit alpha
ACX60_RS01905	NZ_CP012004.1:400832-402017	OK	9.83082	23.1621	1.23638	5e-05	0.000250416	yes	CDS		WP_001082095.1	tetracycline resistance MFS efflux pump
ACX60_RS01910	NZ_CP012004.1:402190-403453	OK	27.1466	67.385	1.31166	5e-05	0.000250416	yes	CDS		WP_001283766.1	hypothetical protein
ACX60_RS01915	NZ_CP012004.1:403455-404253	OK	17.86	37.333	1.06372	5e-05	0.000250416	yes	CDS		WP_000481383.1	hypothetical protein
ACX60_RS01920	NZ_CP012004.1:404385-405486	OK	20.9679	38.4381	0.874353	0.0003	0.00129405	yes	CDS		WP_000111462.1	membrane protein
ACX60_RS01925	NZ_CP012004.1:405555-405810	OK	2826.37	1140.81	-1.30888	5e-05	0.000250416	yes	CDS		WP_000013717.1	PspC family transcriptional regulator
ACX60_RS01930	NZ_CP012004.1:406063-406711	OK	258.194	72.8031	-1.82638	5e-05	0.000250416	yes	CDS		WP_000054175.1	hypothetical protein
ACX60_RS01935	NZ_CP012004.1:406782-408606	OK	118.913	156.844	0.399433	0.10725	0.209273	no	CDS		WP_001112080.1	acyl-CoA dehydrogenase
ACX60_RS01940	NZ_CP012004.1:408863-411167	OK	231.919	204.207	-0.183588	0.45675	0.629218	no	CDS		WP_000550353.1	hypothetical protein
ACX60_RS01945	NZ_CP012004.1:411214-412003	OK	106.286	178.174	0.745337	0.0049	0.0153574	yes	CDS		WP_000166015.1	shikimate dehydrogenase (NADP+)
ACX60_RS01950	NZ_CP012004.1:412176-413127	OK	311.263	1637.5	2.39529	5e-05	0.000250416	yes	CDS		WP_001164616.1	coproporphyrinogen III oxidase
ACX60_RS01955	NZ_CP012004.1:413254-413857	OK	347.737	234.303	-0.569624	0.0196	0.0508549	no	CDS		WP_001121174.1	GTP cyclohydrolase II
ACX60_RS01960	NZ_CP012004.1:414160-416065	OK	281.822	263.702	-0.0958749	0.69745	0.822865	no	CDS		WP_000967375.1	1-deoxy-D-xylulose-5-phosphate synthase
ACX60_RS01965	NZ_CP012004.1:416187-417018	OK	901.967	331.233	-1.44523	5e-05	0.000250416	yes	CDS		WP_000433617.1	inositol monophosphatase
ACX60_RS01970	NZ_CP012004.1:417427-419275	OK	3621.33	2058.59	-0.814863	0.0081	0.0238081	yes	CDS		WP_000047395.1	DEAD/DEAH box helicase
ACX60_RS01975	NZ_CP012004.1:419381-419552	OK	4007.61	2522.92	-0.667647	0.006	0.018285	yes	CDS		WP_001232172.1	hypothetical protein
ACX60_RS01980	NZ_CP012004.1:419678-421950	OK	1489	547.711	-1.44286	0.00505	0.0157853	yes	CDS		WP_002019647.1	ABC transporter ATP-binding protein
ACX60_RS01985	NZ_CP012004.1:419678-421950	OK	1332.1	578.46	-1.20341	0.02045	0.0526797	no	CDS		WP_001091949.1	ABC transporter permease
ACX60_RS01990	NZ_CP012004.1:419678-421950	OK	1955.78	1036.32	-0.916275	0.0472	0.106439	no	CDS		WP_000842362.1	mammalian cell entry protein
ACX60_RS01995	NZ_CP012004.1:421976-422618	OK	3290.54	1830.29	-0.846252	0.0019	0.00668529	yes	CDS		WP_009518191.1	toluene tolerance protein Ttg2D
ACX60_RS02000	NZ_CP012004.1:422629-422917	OK	4201.23	2251.5	-0.899928	0.0003	0.00129405	yes	CDS		WP_000250997.1	toluene-tolerance protein (Ttg2E)
ACX60_RS02005	NZ_CP012004.1:422986-424000	OK	114.407	60.7161	-0.91402	0.0003	0.00129405	yes	CDS		WP_000888321.1	magnesium transporter
ACX60_RS02010	NZ_CP012004.1:424157-424739	OK	350.356	216.949	-0.691465	0.0047	0.0148203	yes	CDS		WP_001084310.1	TIGR00730 family Rossman fold protein
ACX60_RS02015	NZ_CP012004.1:424753-425155	OK	463.384	286.187	-0.69525	0.00485	0.0152243	yes	CDS		WP_000849701.1	NUDIX domain-containing protein
ACX60_RS02020	NZ_CP012004.1:425157-427831	OK	123.947	109.666	-0.176608	0.7492	0.856411	no	CDS		WP_000472273.1	DNA transformation protein
ACX60_RS02025	NZ_CP012004.1:425157-427831	OK	105.286	109.079	0.0510615	0.8507	0.918844	no	CDS		WP_000204953.1	ATP-dependent DNA helicase RecG
ACX60_RS02030	NZ_CP012004.1:427851-428667	OK	69.8478	52.3209	-0.416829	0.08115	0.16698	no	CDS		WP_000547780.1	nucleoside-diphosphate sugar epimerase
ACX60_RS02035	NZ_CP012004.1:428746-429733	OK	61.1952	59.1272	-0.0495951	0.8362	0.908826	no	CDS		WP_000712907.1	RND transporter
ACX60_RS02040	NZ_CP012004.1:429776-432350	OK	393.515	190.433	-1.04714	0.00015	0.000691653	yes	CDS		WP_000045404.1	glycerol-3-phosphate acyltransferase
ACX60_RS02045	NZ_CP012004.1:432625-433498	OK	201.351	311.641	0.630169	0.009	0.0260713	yes	CDS		WP_000993136.1	acyl-CoA thioesterase II
ACX60_RS02050	NZ_CP012004.1:433604-434870	OK	67.9205	88.2746	0.37815	0.11725	0.224806	no	CDS		WP_031978823.1	glutamate:proton symporter
ACX60_RS02055	NZ_CP012004.1:434912-435860	OK	68.1849	46.5929	-0.549342	0.02205	0.0561323	no	CDS		WP_000771875.1	hypothetical protein
ACX60_RS02060	NZ_CP012004.1:435986-436763	OK	410.176	236.086	-0.796931	0.00085	0.00327609	yes	CDS		WP_001254456.1	GTP-binding protein
ACX60_RS02065	NZ_CP012004.1:436871-437309	OK	81.4349	76.846	-0.0836771	0.71575	0.835336	no	CDS		WP_001176606.1	hypothetical protein
ACX60_RS02070	NZ_CP012004.1:437394-438159	OK	131.296	110.858	-0.244107	0.31625	0.484606	no	CDS		WP_000188888.1	flavohemoprotein
ACX60_RS02075	NZ_CP012004.1:438304-439852	OK	236.741	172.658	-0.45539	0.0585	0.127417	no	CDS		WP_000537113.1	ATP-binding protein
ACX60_RS02080	NZ_CP012004.1:439895-441086	OK	139.046	146.341	0.0737768	0.76355	0.865002	no	CDS		WP_000716511.1	cystathionine beta-lyase
ACX60_RS02085	NZ_CP012004.1:441253-441982	OK	12.9662	24.5742	0.922389	0.0001	0.000475785	yes	CDS		WP_000835293.1	glutamine amidotransferase
ACX60_RS02090	NZ_CP012004.1:442233-442545	OK	25946	22251.8	-0.22159	0.4411	0.613927	no	CDS	rpsJ	WP_000070912.1	30S ribosomal protein S10
ACX60_RS02095	NZ_CP012004.1:442602-443241	OK	17716.9	15323.7	-0.209354	0.4975	0.666226	no	CDS		WP_001982642.1	50S ribosomal protein L3
ACX60_RS02100	NZ_CP012004.1:443252-444172	OK	7236.99	6483.45	-0.158627	0.66395	0.797456	no	CDS	rplD	WP_001050255.1	50S ribosomal protein L4
ACX60_RS02105	NZ_CP012004.1:443252-444172	OK	14350.9	13242.8	-0.11593	0.80795	0.892502	no	CDS		WP_001058538.1	50S ribosomal protein L23
ACX60_RS02110	NZ_CP012004.1:444183-445008	OK	8480.65	8550.67	0.011862	0.96565	0.981015	no	CDS		WP_001122317.1	50S ribosomal protein L2
ACX60_RS02115	NZ_CP012004.1:445021-445297	OK	18302.8	18661.1	0.0279656	0.91485	0.954287	no	CDS		WP_001138119.1	30S ribosomal protein S19
ACX60_RS02120	NZ_CP012004.1:445308-445638	OK	23536.9	24452.4	0.0550521	0.8409	0.912109	no	CDS		WP_001982638.1	50S ribosomal protein L22
ACX60_RS02125	NZ_CP012004.1:445639-446392	OK	10138.1	10613.9	0.0661722	0.81885	0.898346	no	CDS		WP_000529922.1	30S ribosomal protein S3
ACX60_RS02130	NZ_CP012004.1:446395-447260	OK	18773.7	19707	0.069997	0.8523	0.919768	no	CDS		WP_000941215.1	50S ribosomal protein L16
ACX60_RS02135	NZ_CP012004.1:446395-447260	OK	10945.8	12241.5	0.161407	0.7452	0.853873	no	CDS		WP_000849928.1	50S ribosomal protein L29
ACX60_RS02140	NZ_CP012004.1:446395-447260	OK	33938	33421.2	-0.0221349	0.96305	0.979691	no	CDS		WP_001291845.1	30S ribosomal protein S17
ACX60_RS02145	NZ_CP012004.1:447352-447721	OK	9816.82	7649.76	-0.359841	0.1769	0.311636	no	CDS		WP_001982634.1	50S ribosomal protein L14
ACX60_RS02150	NZ_CP012004.1:447730-448048	OK	32651.3	23697.9	-0.462385	0.10345	0.2035	no	CDS	rplX	WP_001062685.1	50S ribosomal protein L24
ACX60_RS02155	NZ_CP012004.1:448063-448600	OK	14019.9	10480.2	-0.419799	0.14785	0.270499	no	CDS		WP_000113197.1	50S ribosomal protein L5
ACX60_RS02160	NZ_CP012004.1:448609-448915	OK	19395.9	14599.8	-0.409798	0.1339	0.249843	no	CDS		WP_001074624.1	30S ribosomal protein S14
ACX60_RS02165	NZ_CP012004.1:448926-449322	OK	13711.5	10036.2	-0.450175	0.1065	0.20812	no	CDS		WP_000062616.1	30S ribosomal protein S8
ACX60_RS02170	NZ_CP012004.1:449335-449869	OK	11689.3	8824.84	-0.405552	0.15985	0.287539	no	CDS		WP_000091932.1	50S ribosomal protein L6
ACX60_RS02175	NZ_CP012004.1:449883-450234	OK	11059.4	8307.57	-0.412778	0.13415	0.250142	no	CDS		WP_001003194.1	50S ribosomal protein L18
ACX60_RS02180	NZ_CP012004.1:450236-450734	OK	13205.8	10288.6	-0.360125	0.2158	0.363647	no	CDS	rpsE	WP_001141025.1	30S ribosomal protein S5
ACX60_RS02185	NZ_CP012004.1:450740-450917	OK	52774.1	38312.3	-0.46202	0.0718	0.150751	no	CDS	rpmD	WP_000849088.1	50S ribosomal protein L30
ACX60_RS02190	NZ_CP012004.1:450920-451361	OK	11361	8596.05	-0.402344	0.1507	0.274518	no	CDS		WP_000175340.1	50S ribosomal protein L15
ACX60_RS02195	NZ_CP012004.1:451373-452726	OK	7842.68	6254.08	-0.326549	0.28335	0.447625	no	CDS	secY	WP_000075233.1	preprotein translocase subunit SecY
ACX60_RS02200	NZ_CP012004.1:452746-452863	OK	316084	273869	-0.206819	0.4349	0.607577	no	CDS		WP_000867907.1	50S ribosomal protein L36
ACX60_RS02205	NZ_CP012004.1:452970-453327	OK	18696.6	13695.6	-0.449071	0.1167	0.223983	no	CDS		WP_000090815.1	30S ribosomal protein S13
ACX60_RS02210	NZ_CP012004.1:453346-453733	OK	18888.4	14168	-0.414868	0.141	0.26032	no	CDS	rpsK	WP_001040166.1	30S ribosomal protein S11
ACX60_RS02215	NZ_CP012004.1:453745-454372	OK	17617.9	13163.1	-0.420537	0.1564	0.282543	no	CDS		WP_000135204.1	30S ribosomal protein S4
ACX60_RS02220	NZ_CP012004.1:454389-455397	OK	9644.38	7246.87	-0.412331	0.166	0.296113	no	CDS		WP_000198631.1	DNA-directed RNA polymerase subunit alpha
ACX60_RS02225	NZ_CP012004.1:455415-455793	OK	12643	9572.22	-0.401409	0.1388	0.257154	no	CDS		WP_001216380.1	50S ribosomal protein L17
ACX60_RS02230	NZ_CP012004.1:455974-457465	OK	61.7219	89.3677	0.53397	0.0296	0.0720012	no	CDS		WP_000415133.1	FAD-containing monooxygenase EthA
ACX60_RS02235	NZ_CP012004.1:457514-458687	OK	13.6778	11.6649	-0.229667	0.3149	0.483203	no	CDS		WP_001190550.1	acyl-CoA dehydrogenase
ACX60_RS02240	NZ_CP012004.1:458874-459132	OK	794.403	478.367	-0.731752	0.00205	0.00714307	yes	CDS		WP_001288210.1	hypothetical protein
ACX60_RS02245	NZ_CP012004.1:459138-459528	OK	38.7875	19.7282	-0.975334	0.00015	0.000691653	yes	CDS		WP_009518132.1	hypothetical protein
ACX60_RS02250	NZ_CP012004.1:460297-461383	OK	85.2859	95.2498	0.15941	0.5092	0.676482	no	CDS		WP_000049106.1	hypothetical protein
ACX60_RS02255	NZ_CP012004.1:461461-462028	OK	65.4888	78.4743	0.260971	0.26135	0.421088	no	CDS		WP_000651535.1	rhombosortase
ACX60_RS02260	NZ_CP012004.1:462215-464411	OK	74.195	70.8498	-0.0665581	0.7828	0.876871	no	CDS		WP_001158904.1	membrane protein
ACX60_RS02265	NZ_CP012004.1:464559-464991	OK	541.263	397.096	-0.446842	0.08215	0.168695	no	CDS		WP_001130980.1	hypothetical protein
ACX60_RS02270	NZ_CP012004.1:465002-465212	OK	2744.91	2317.53	-0.244169	0.33835	0.508393	no	CDS		WP_000745518.1	metal-binding protein
ACX60_RS02275	NZ_CP012004.1:465252-467307	OK	737.702	681.017	-0.115347	0.66785	0.800327	no	CDS		WP_025467431.1	oligopeptidase A
ACX60_RS02280	NZ_CP012004.1:467440-469858	OK	277.356	277.641	0.00147973	0.9957	0.997941	no	CDS		WP_000165345.1	ribonuclease R
ACX60_RS02285	NZ_CP012004.1:470119-470210	OK	590.385	278.393	-1.08453	0.02715	0.0669562	no	tRNA			tRNA-Ser
ACX60_RS02290	NZ_CP012004.1:470220-470297	NOTEST	0	0	0	1	1	no	tRNA			tRNA-Arg
ACX60_RS02295	NZ_CP012004.1:470336-470413	NOTEST	0	0	0	1	1	no	tRNA			tRNA-Arg
ACX60_RS02300	NZ_CP012004.1:470520-471114	OK	189.686	131.499	-0.528558	0.03445	0.0817793	no	CDS		WP_001046660.1	hypothetical protein
ACX60_RS02305	NZ_CP012004.1:471173-473540	OK	194.663	368.095	0.919099	0.0005	0.00204164	yes	CDS		WP_000479323.1	membrane protein
ACX60_RS02310	NZ_CP012004.1:474131-474208	NOTEST	0	0	0	1	1	no	tRNA			tRNA-Arg
ACX60_RS02315	NZ_CP012004.1:474328-475021	OK	14.2654	14.0277	-0.0242424	0.92105	0.957613	no	CDS		WP_000007404.1	hypothetical protein
ACX60_RS02320	NZ_CP012004.1:475245-475743	OK	187.299	136.464	-0.456826	0.05925	0.128698	no	CDS		WP_000139385.1	hypothetical protein
ACX60_RS02325	NZ_CP012004.1:475782-476424	OK	438.206	247.696	-0.823038	0.0014	0.00510262	yes	CDS		WP_000857681.1	fumarylacetoacetate hydrolase
ACX60_RS02330	NZ_CP012004.1:476500-477295	OK	22.509	47.9984	1.09248	5e-05	0.000250416	yes	CDS		WP_000747869.1	AraC family transcriptional regulator
ACX60_RS02335	NZ_CP012004.1:477400-478315	OK	16.5767	35.1157	1.08296	5e-05	0.000250416	yes	CDS		WP_000392678.1	membrane protein
ACX60_RS02340	NZ_CP012004.1:478335-479583	OK	114.116	124.44	0.12495	0.6064	0.755819	no	CDS		WP_000893466.1	membrane protein
ACX60_RS02345	NZ_CP012004.1:479870-480464	OK	111.215	144.923	0.381936	0.11615	0.223158	no	CDS		WP_001183347.1	tryptophan repressor-binding protein
ACX60_RS02350	NZ_CP012004.1:480516-481092	OK	562.929	259.69	-1.11616	5e-05	0.000250416	yes	CDS		WP_000543071.1	xanthine phosphoribosyltransferase
ACX60_RS02355	NZ_CP012004.1:481164-481878	OK	369.885	267.611	-0.466942	0.0532	0.117669	no	CDS		WP_000201544.1	hypothetical protein
ACX60_RS02360	NZ_CP012004.1:482035-482707	OK	137.251	207.823	0.598535	0.01655	0.0439033	yes	CDS		WP_001193955.1	hypothetical protein
ACX60_RS02365	NZ_CP012004.1:482937-483822	OK	41.0368	75.3096	0.875914	0.00025	0.00109665	yes	CDS		WP_000914771.1	cell envelope biogenesis protein TonB
ACX60_RS02370	NZ_CP012004.1:483911-484388	OK	869.192	964.179	0.149627	0.5368	0.699827	no	CDS		WP_000703571.1	endoribonuclease YbeY
ACX60_RS02375	NZ_CP012004.1:484397-485486	OK	763.632	999.247	0.387964	0.1233	0.233927	no	CDS		WP_000122983.1	ATP-binding protein
ACX60_RS02380	NZ_CP012004.1:485523-486975	OK	461.394	234.635	-0.975584	0.00015	0.000691653	yes	CDS		WP_049594797.1	(dimethylallyl)adenosine tRNA methylthiotransferase
ACX60_RS02385	NZ_CP012004.1:487263-489207	OK	264.046	23.3146	-3.50148	5e-05	0.000250416	yes	CDS	slt	WP_000792526.1	lytic transglycosylase
ACX60_RS02390	NZ_CP012004.1:489264-489927	OK	303.648	68.6321	-2.14544	5e-05	0.000250416	yes	CDS		WP_000877281.1	hypothetical protein
ACX60_RS02395	NZ_CP012004.1:490138-491125	OK	2729.18	1257.69	-1.1177	5e-05	0.000250416	yes	CDS		WP_000813006.1	malate dehydrogenase
ACX60_RS02400	NZ_CP012004.1:491287-491533	OK	1233.06	622.021	-0.987209	5e-05	0.000250416	yes	CDS		WP_000462894.1	hypothetical protein
ACX60_RS02405	NZ_CP012004.1:491581-492109	OK	428.082	615.479	0.523821	0.03615	0.085089	no	CDS		WP_000334849.1	hypothetical protein
ACX60_RS02410	NZ_CP012004.1:492176-492782	OK	52.3051	36.9968	-0.499552	0.02905	0.070888	no	CDS		WP_000556102.1	oxidoreductase
ACX60_RS02415	NZ_CP012004.1:492899-493757	OK	552.481	476.622	-0.21308	0.37655	0.549473	no	CDS		WP_001109438.1	hypothetical protein
ACX60_RS02420	NZ_CP012004.1:493798-494632	OK	291.968	239.705	-0.284552	0.23495	0.388506	no	CDS		WP_000180205.1	CDP-diacylglycerol--serine O-phosphatidyltransferase
ACX60_RS02425	NZ_CP012004.1:494650-495718	OK	87.6147	117.531	0.423794	0.08415	0.172183	no	CDS		WP_001125217.1	hypothetical protein
ACX60_RS02430	NZ_CP012004.1:496178-497722	NOTEST	0	0	0	1	1	no	rRNA			16S ribosomal RNA
ACX60_RS02435	NZ_CP012004.1:497776-497853	NOTEST	0	0	0	1	1	no	tRNA			tRNA-Ile
ACX60_RS02440	NZ_CP012004.1:497908-497984	NOTEST	0	0	0	1	1	no	tRNA			tRNA-Ala
ACX60_RS02445	NZ_CP012004.1:498317-501235	NOTEST	0	0	0	1	1	no	rRNA			23S ribosomal RNA
ACX60_RS02450	NZ_CP012004.1:501401-501516	NOTEST	0	0	0	1	1	no	rRNA			5S ribosomal RNA
ACX60_RS02455	NZ_CP012004.1:501648-501999	OK	92.3615	52.4183	-0.817221	0.0004	0.00167352	yes	CDS		WP_000455817.1	S-(hydroxymethyl)glutathione synthase
ACX60_RS02460	NZ_CP012004.1:502018-502582	OK	165.873	78.1048	-1.08659	5e-05	0.000250416	yes	CDS		WP_009517740.1	hypothetical protein
ACX60_RS02465	NZ_CP012004.1:502718-503882	OK	85.7657	69.6506	-0.300266	0.22145	0.371117	no	CDS		WP_001176664.1	acyl-CoA dehydrogenase
ACX60_RS02470	NZ_CP012004.1:503913-504513	OK	34.9393	39.9121	0.191974	0.39685	0.570198	no	CDS		WP_000562197.1	TetR family transcriptional regulator
ACX60_RS02475	NZ_CP012004.1:504699-506505	OK	7.44834	13.5534	0.863669	0.0002	0.00090002	yes	CDS		WP_000002859.1	terpene utilization protein AtuA
ACX60_RS02480	NZ_CP012004.1:506525-507437	OK	19.0949	24.7195	0.372465	0.10195	0.201046	no	CDS		WP_000121939.1	2,4-dienoyl-CoA reductase
ACX60_RS02485	NZ_CP012004.1:507447-509061	OK	13.3376	19.2608	0.530177	0.0246	0.0616162	no	CDS		WP_000154082.1	acetyl-CoA carboxylase carboxyltransferase subunit
ACX60_RS02490	NZ_CP012004.1:509103-510261	OK	23.8745	37.411	0.647991	0.00685	0.0205325	yes	CDS		WP_000673011.1	acyl-CoA dehydrogenase
ACX60_RS02495	NZ_CP012004.1:510271-511108	OK	24.5814	26.7679	0.122938	0.59445	0.74779	no	CDS		WP_000175504.1	enoyl-CoA hydratase
ACX60_RS02500	NZ_CP012004.1:511126-513067	OK	27.2615	28.892	0.0838039	0.72475	0.840902	no	CDS		WP_000672551.1	3-methylcrotonyl-CoA carboxylase subunit alpha
ACX60_RS02505	NZ_CP012004.1:513171-513828	OK	701.429	359.415	-0.964646	0.0001	0.000475785	yes	CDS		WP_000863328.1	hypothetical protein
ACX60_RS02510	NZ_CP012004.1:513845-514274	OK	919.213	656.76	-0.485033	0.04545	0.103172	no	CDS		WP_000003707.1	stringent starvation protein B
ACX60_RS02515	NZ_CP012004.1:514280-514934	OK	107.321	141.019	0.393953	0.10155	0.200364	no	CDS		WP_000110146.1	starvation protein A
ACX60_RS02520	NZ_CP012004.1:515104-515491	OK	9971.71	4963.1	-1.0066	0.00015	0.000691653	yes	CDS		WP_000224786.1	30S ribosomal protein S9
ACX60_RS02525	NZ_CP012004.1:515503-515932	OK	16016.5	8072.91	-0.988401	0.0007	0.00275422	yes	CDS		WP_000854895.1	50S ribosomal protein L13
ACX60_RS02530	NZ_CP012004.1:516113-517088	OK	117.942	172.693	0.550133	0.02305	0.0582517	no	CDS		WP_000636499.1	4-hydroxythreonine-4-phosphate dehydrogenase
ACX60_RS02535	NZ_CP012004.1:517111-517924	OK	476.013	323.068	-0.559161	0.02015	0.0519971	no	CDS		WP_000284347.1	dimethyladenosine transferase
ACX60_RS02540	NZ_CP012004.1:517924-518764	OK	232.181	147.12	-0.658254	0.0064	0.0193346	yes	CDS		WP_000167246.1	diadenosine tetraphosphatase
ACX60_RS02545	NZ_CP012004.1:518806-519250	OK	267.172	413.37	0.629665	0.01165	0.032484	yes	CDS		WP_000514366.1	signal peptidase
ACX60_RS02550	NZ_CP012004.1:519334-520009	OK	110.816	194.014	0.807992	0.00095	0.00362139	yes	CDS		WP_000480818.1	L-rhamnonate dehydratase
ACX60_RS02555	NZ_CP012004.1:520019-520391	OK	232.165	313.949	0.435381	0.07405	0.154774	no	CDS		WP_000357904.1	membrane protein
ACX60_RS02560	NZ_CP012004.1:520433-521768	OK	221.094	208.411	-0.0852281	0.7262	0.841604	no	CDS		WP_000456884.1	GTP-binding protein
ACX60_RS02565	NZ_CP012004.1:521971-522781	OK	313.455	205.964	-0.605868	0.01345	0.0367031	yes	CDS		WP_000195147.1	acyltransferase
ACX60_RS02570	NZ_CP012004.1:522781-524407	OK	99.7654	68.1603	-0.549608	0.02325	0.0587105	no	CDS		WP_000079184.1	phospholipase
ACX60_RS02575	NZ_CP012004.1:524513-525524	OK	32.3147	85.6366	1.40604	5e-05	0.000250416	yes	CDS		WP_000267335.1	phosphohydrolase
ACX60_RS02580	NZ_CP012004.1:525571-526051	OK	304.853	219.562	-0.473485	0.0518	0.114995	no	CDS		WP_001097560.1	membrane protein
ACX60_RS02585	NZ_CP012004.1:526065-527289	OK	51.449	63.2219	0.29728	0.2211	0.37067	no	CDS		WP_002014284.1	membrane protein
ACX60_RS02590	NZ_CP012004.1:527294-527798	OK	118.762	229.935	0.953148	5e-05	0.000250416	yes	CDS		WP_001985194.1	hypothetical protein
ACX60_RS02595	NZ_CP012004.1:528338-529882	NOTEST	0	0	0	1	1	no	rRNA			16S ribosomal RNA
ACX60_RS02600	NZ_CP012004.1:529936-530013	NOTEST	0	0	0	1	1	no	tRNA			tRNA-Ile
ACX60_RS02605	NZ_CP012004.1:530068-530144	NOTEST	0	0	0	1	1	no	tRNA			tRNA-Ala
ACX60_RS02610	NZ_CP012004.1:530477-533395	NOTEST	0	0	0	1	1	no	rRNA			23S ribosomal RNA
ACX60_RS02615	NZ_CP012004.1:533562-533677	NOTEST	0	0	0	1	1	no	rRNA			5S ribosomal RNA
ACX60_RS02620	NZ_CP012004.1:533878-535252	OK	104.14	134.018	0.363908	0.13255	0.247823	no	CDS		WP_049594874.1	dihydrolipoamide dehydrogenase
ACX60_RS02625	NZ_CP012004.1:535337-536531	OK	96.932	360.722	1.89584	5e-05	0.000250416	yes	CDS		WP_000779308.1	hypothetical protein
ACX60_RS02630	NZ_CP012004.1:536888-537224	OK	1048.09	804.087	-0.382343	0.11375	0.219304	no	CDS		WP_001293924.1	oxidoreductase
ACX60_RS02635	NZ_CP012004.1:537416-538313	OK	34.4663	57.1514	0.7296	0.0022	0.00760739	yes	CDS		WP_000543480.1	hypothetical protein
ACX60_RS02640	NZ_CP012004.1:538313-538751	OK	434.865	388.876	-0.161255	0.51035	0.677444	no	CDS		WP_000587649.1	thiol disulfide reductase thioredoxin
ACX60_RS02645	NZ_CP012004.1:538752-539175	OK	382.996	277.44	-0.465155	0.0592	0.128602	no	CDS		WP_001287659.1	acyl-CoA thioesterase
ACX60_RS02650	NZ_CP012004.1:539214-539709	OK	80.6903	71.2103	-0.180309	0.43235	0.605268	no	CDS		WP_000083577.1	DUF4442 domain-containing protein
ACX60_RS02655	NZ_CP012004.1:539928-540129	OK	115.936	99.2299	-0.224476	0.3778	0.550683	no	CDS		WP_000538650.1	hypothetical protein
ACX60_RS02660	NZ_CP012004.1:540143-541130	OK	26.6352	25.8357	-0.0439665	0.84725	0.916807	no	CDS		WP_000957703.1	hypothetical protein
ACX60_RS02665	NZ_CP012004.1:541131-542271	OK	29.3464	26.5863	-0.1425	0.53645	0.699452	no	CDS		WP_000134309.1	hypothetical protein
ACX60_RS02670	NZ_CP012004.1:542837-543893	OK	64.4203	95.0539	0.56123	0.0233	0.0588234	no	CDS		WP_000506715.1	hypothetical protein
ACX60_RS02675	NZ_CP012004.1:544306-545026	OK	194.389	193.147	-0.00925083	0.9684	0.982344	no	CDS		WP_049594798.1	hypothetical protein
ACX60_RS02680	NZ_CP012004.1:545381-545873	OK	1028.43	1326.99	0.367708	0.1293	0.24295	no	CDS		WP_000762709.1	hypothetical protein
ACX60_RS02685	NZ_CP012004.1:546142-547240	OK	123.033	193.107	0.650356	0.00845	0.0246707	yes	CDS		WP_001177189.1	hypothetical protein
ACX60_RS02690	NZ_CP012004.1:547348-547681	OK	172.727	346.542	1.00454	5e-05	0.000250416	yes	CDS		WP_001063876.1	hypothetical protein
ACX60_RS02695	NZ_CP012004.1:547861-549067	OK	21.2672	21.021	-0.0167977	0.9447	0.970463	no	CDS		WP_001017139.1	hypothetical protein
ACX60_RS02700	NZ_CP012004.1:549855-550059	OK	3802.04	5588.62	0.555718	0.02175	0.0554637	no	CDS		WP_000479026.1	hypothetical protein
ACX60_RS02705	NZ_CP012004.1:550127-550346	OK	723.867	757.754	0.0660037	0.7798	0.875128	no	CDS		WP_000489162.1	hypothetical protein
ACX60_RS02710	NZ_CP012004.1:550880-551144	OK	96.7914	69.0403	-0.48744	0.04385	0.100132	no	CDS		WP_000790977.1	hypothetical protein
ACX60_RS02715	NZ_CP012004.1:551464-552490	OK	31.1325	26.686	-0.222342	0.34255	0.512972	no	CDS		WP_000942647.1	hypothetical protein
ACX60_RS02720	NZ_CP012004.1:552571-553270	OK	41.499	37.1397	-0.160114	0.489	0.658567	no	CDS		WP_001985473.1	hypothetical protein
ACX60_RS02725	NZ_CP012004.1:553328-553658	OK	73.5763	51.758	-0.50746	0.0311	0.0749538	no	CDS		WP_001067865.1	hypothetical protein
ACX60_RS02730	NZ_CP012004.1:553749-554046	OK	5.20548	16.7259	1.68398	0.0002	0.00090002	yes	CDS		WP_000553831.1	hypothetical protein
ACX60_RS02735	NZ_CP012004.1:554100-555150	OK	7.05261	17.0256	1.27148	5e-05	0.000250416	yes	CDS		WP_000951143.1	hypothetical protein
ACX60_RS02740	NZ_CP012004.1:555415-556297	OK	43.487	64.6901	0.572962	0.01615	0.0429753	yes	CDS		WP_002037196.1	copper resistance protein CopD
ACX60_RS02745	NZ_CP012004.1:556364-556745	OK	28.1151	41.3952	0.558116	0.02215	0.0563353	no	CDS		WP_000689223.1	copper resistance protein C
ACX60_RS02750	NZ_CP012004.1:557023-559381	OK	96.2933	143.51	0.575646	0.01725	0.0454407	yes	CDS		WP_000349570.1	haloacid dehalogenase
ACX60_RS02755	NZ_CP012004.1:559458-561505	OK	62.2017	56.1674	-0.147221	0.6077	0.756888	no	CDS		WP_000149041.1	two-component sensor histidine kinase
ACX60_RS02760	NZ_CP012004.1:559458-561505	OK	56.9743	49.7623	-0.195257	0.67745	0.807874	no	CDS		WP_001221582.1	DNA-binding response regulator
ACX60_RS02765	NZ_CP012004.1:561653-562004	OK	53.9194	90.1145	0.740955	0.00135	0.00493979	yes	CDS		WP_000853614.1	hypothetical protein
ACX60_RS02770	NZ_CP012004.1:562085-564963	OK	60.3126	84.398	0.484748	0.0957	0.190971	no	CDS		WP_000038713.1	copper oxidase
ACX60_RS02775	NZ_CP012004.1:562085-564963	OK	72.8295	89.1928	0.292404	0.51215	0.678498	no	CDS		WP_000557535.1	copper resistance protein CopB
ACX60_RS02780	NZ_CP012004.1:565008-565470	OK	100.341	263.114	1.39078	5e-05	0.000250416	yes	CDS		WP_000771461.1	hypothetical protein
ACX60_RS02785	NZ_CP012004.1:565550-568354	OK	9.94051	20.9483	1.07544	0.00425	0.013588	yes	CDS		WP_000675248.1	cytochrome C
ACX60_RS02790	NZ_CP012004.1:565550-568354	OK	14.3838	21.735	0.595574	0.06135	0.13233	no	CDS		WP_000945697.1	hemolysin D
ACX60_RS02795	NZ_CP012004.1:568367-571514	OK	28.6968	27.6082	-0.055794	0.81665	0.897038	no	CDS		WP_000561670.1	cation efflux system protein CusA
ACX60_RS02800	NZ_CP012004.1:571547-571910	OK	806.807	621.881	-0.375586	0.1202	0.229297	no	CDS		WP_000911301.1	copper-binding protein CusF
ACX60_RS02805	NZ_CP012004.1:571981-574061	OK	46.6451	52.2218	0.162926	0.5199	0.68461	no	CDS		WP_001086231.1	ferrous iron transporter B
ACX60_RS02810	NZ_CP012004.1:571981-574061	OK	67.1828	124.179	0.886253	0.41585	0.589247	no	CDS		WP_001048216.1	hypothetical protein
ACX60_RS02815	NZ_CP012004.1:574072-575380	OK	11.1747	21.978	0.975831	5e-05	0.000250416	yes	CDS		WP_000537297.1	cation transporter
ACX60_RS02820	NZ_CP012004.1:575455-575848	OK	192.544	350.935	0.866018	0.00025	0.00109665	yes	CDS		WP_000480875.1	MerR family transcriptional regulator
ACX60_RS02825	NZ_CP012004.1:576262-578950	OK	189.344	277.356	0.550729	0.02605	0.0646588	no	CDS		WP_001019256.1	hypothetical protein
ACX60_RS02830	NZ_CP012004.1:579498-579828	OK	126.411	246.927	0.965966	5e-05	0.000250416	yes	CDS		WP_000860807.1	hypothetical protein
ACX60_RS02835	NZ_CP012004.1:580055-580568	OK	79.7296	145.795	0.870758	0.0003	0.00129405	yes	CDS		WP_001093469.1	hypothetical protein
ACX60_RS02840	NZ_CP012004.1:580655-581933	OK	41.0669	44.2677	0.108279	0.65135	0.788963	no	CDS		WP_000910421.1	integrase
ACX60_RS02845	NZ_CP012004.1:582092-582581	OK	510.707	288.081	-0.826023	0.0006	0.00240108	yes	CDS		WP_001138893.1	nucleotide-binding protein
ACX60_RS02850	NZ_CP012004.1:582672-582987	OK	3177.92	3130.94	-0.0214877	0.92975	0.961539	no	CDS		WP_000619820.1	sulfurtransferase
ACX60_RS02855	NZ_CP012004.1:583038-584910	OK	182.259	81.8198	-1.15547	5e-05	0.000250416	yes	CDS		WP_001043506.1	FAD-dependent cmnm(5)s(2)U34 oxidoreductase
ACX60_RS02860	NZ_CP012004.1:584933-585413	OK	757.383	372.981	-1.02192	5e-05	0.000250416	yes	CDS		WP_001175200.1	hypothetical protein
ACX60_RS02865	NZ_CP012004.1:585417-585720	OK	612.411	316.275	-0.953324	5e-05	0.000250416	yes	CDS		WP_001115787.1	hypothetical protein
ACX60_RS02870	NZ_CP012004.1:585754-586369	OK	236.699	104.8	-1.17541	5e-05	0.000250416	yes	CDS	ispZ	WP_000645707.1	intracellular septation protein (IspZ)
ACX60_RS02875	NZ_CP012004.1:586413-587265	OK	87.2683	165.416	0.922568	0.00025	0.00109665	yes	CDS		WP_001161542.1	phosphatase
ACX60_RS02880	NZ_CP012004.1:587272-588184	OK	147.072	188.673	0.359366	0.1355	0.252153	no	CDS		WP_000637023.1	hypothetical protein
ACX60_RS02885	NZ_CP012004.1:588245-588953	OK	38.8018	73.2682	0.917062	5e-05	0.000250416	yes	CDS		WP_001985895.1	hypothetical protein
ACX60_RS02890	NZ_CP012004.1:589065-590319	OK	183.345	143.602	-0.352486	0.14585	0.267456	no	CDS		WP_000006962.1	phosphopantothenate synthase
ACX60_RS02895	NZ_CP012004.1:590382-591345	OK	676.666	573.698	-0.238152	0.34525	0.515767	no	CDS		WP_000170142.1	preprotein translocase subunit SecF
ACX60_RS02900	NZ_CP012004.1:591356-593258	OK	668.396	517.446	-0.369293	0.1653	0.295077	no	CDS	secD	WP_001270222.1	preprotein translocase subunit SecD
ACX60_RS02905	NZ_CP012004.1:593309-593639	OK	2018.66	1261.83	-0.677887	0.006	0.018285	yes	CDS		WP_000051669.1	preprotein translocase subunit YajC
ACX60_RS02910	NZ_CP012004.1:593737-594871	OK	432.734	174.531	-1.30999	5e-05	0.000250416	yes	CDS	tgt	WP_000667229.1	queuine tRNA-ribosyltransferase
ACX60_RS02915	NZ_CP012004.1:595046-595616	OK	148.415	372.994	1.32952	5e-05	0.000250416	yes	CDS		WP_000147154.1	membrane protein
ACX60_RS02920	NZ_CP012004.1:595701-596730	OK	84.6394	206.497	1.28672	5e-05	0.000250416	yes	CDS		WP_001121092.1	hypothetical protein
ACX60_RS02925	NZ_CP012004.1:596883-597921	OK	232.182	68.2012	-1.76739	5e-05	0.000250416	yes	CDS		WP_001177138.1	S-adenosylmethionine:tRNA ribosyltransferase-isomerase
ACX60_RS02930	NZ_CP012004.1:598102-598189	OK	896.514	1420.39	0.66389	0.0481	0.108129	no	tRNA			tRNA-Leu
ACX60_RS02935	NZ_CP012004.1:598343-599645	OK	49.7454	163.983	1.72091	5e-05	0.000250416	yes	CDS		WP_001118986.1	hypothetical protein
ACX60_RS02940	NZ_CP012004.1:599926-600469	OK	69.1228	138.893	1.00674	5e-05	0.000250416	yes	CDS		WP_000005458.1	hypothetical protein
ACX60_RS02945	NZ_CP012004.1:601099-601318	OK	358.436	670.321	0.903134	0.00015	0.000691653	yes	CDS		WP_049594875.1	hypothetical protein
ACX60_RS02950	NZ_CP012004.1:601420-601654	OK	349.004	411.685	0.238295	0.30325	0.470778	no	CDS		WP_000392942.1	transcriptional regulator
ACX60_RS02955	NZ_CP012004.1:601810-602587	OK	14.8193	25.5007	0.783064	0.0008	0.00310218	yes	CDS		WP_000527683.1	hypothetical protein
ACX60_RS02960	NZ_CP012004.1:602641-606292	OK	29.0712	20.8595	-0.478885	0.0509	0.113257	no	CDS		WP_000274382.1	hypothetical protein
ACX60_RS02965	NZ_CP012004.1:606840-607731	OK	50.5594	50.8347	0.00783543	0.9739	0.985812	no	CDS		WP_000428610.1	hypothetical protein
ACX60_RS02970	NZ_CP012004.1:607748-607964	OK	101.635	262.15	1.367	5e-05	0.000250416	yes	CDS		WP_000556350.1	hypothetical protein
ACX60_RS02975	NZ_CP012004.1:608236-609505	OK	105.261	542.13	2.36467	5e-05	0.000250416	yes	CDS		WP_000194111.1	two-component sensor histidine kinase
ACX60_RS02980	NZ_CP012004.1:609573-612324	OK	253.682	294.711	0.216278	0.38905	0.56204	no	CDS		WP_000990827.1	glutamine-synthetase adenylyltransferase
ACX60_RS02985	NZ_CP012004.1:612348-613275	OK	1574.93	1186.09	-0.40907	0.115	0.221292	no	CDS		WP_001046506.1	branched chain amino acid aminotransferase
ACX60_RS02990	NZ_CP012004.1:613342-614233	OK	63.6501	111.211	0.805071	0.00125	0.00462558	yes	CDS		WP_000548408.1	nucleoside-diphosphate-sugar epimerase
ACX60_RS02995	NZ_CP012004.1:614255-616800	OK	310.03	225.429	-0.459732	0.18255	0.319341	no	CDS		WP_000697425.1	hypothetical protein
ACX60_RS03000	NZ_CP012004.1:614255-616800	OK	221.015	144.233	-0.615741	0.2334	0.386603	no	CDS		WP_000989966.1	polysaccharide deacetylase
ACX60_RS03005	NZ_CP012004.1:614255-616800	OK	209.529	139.516	-0.586725	0.2497	0.406793	no	CDS		WP_001033809.1	hypothetical protein
ACX60_RS03010	NZ_CP012004.1:616807-618732	OK	167.35	111.937	-0.580181	0.15975	0.287405	no	CDS		WP_000706916.1	glycosyltransferase
ACX60_RS03015	NZ_CP012004.1:616807-618732	OK	295.931	191.285	-0.629537	0.05995	0.129977	no	CDS		WP_000909272.1	hypothetical protein
ACX60_RS03020	NZ_CP012004.1:618750-619566	OK	194.365	162.069	-0.262161	0.2749	0.437162	no	CDS		WP_000721908.1	hypothetical protein
ACX60_RS03025	NZ_CP012004.1:619745-620873	OK	152.999	104.888	-0.544671	0.02815	0.0689639	no	CDS		WP_000598628.1	UDP-N-acetyl glucosamine 2-epimerase
ACX60_RS03030	NZ_CP012004.1:620874-621648	OK	410.295	211.945	-0.952971	5e-05	0.000250416	yes	CDS		WP_001985908.1	hypothetical protein
ACX60_RS03035	NZ_CP012004.1:621708-621924	OK	1786.02	1043.64	-0.775125	0.0011	0.00412746	yes	CDS		WP_001251490.1	membrane protein
ACX60_RS03040	NZ_CP012004.1:622063-623842	OK	1225.3	775.897	-0.659199	0.0129	0.0354193	yes	CDS		WP_000986448.1	aspartyl-tRNA synthetase
ACX60_RS03045	NZ_CP012004.1:624012-624777	OK	32.1573	12.0952	-1.41071	5e-05	0.000250416	yes	CDS		WP_001116934.1	hypothetical protein
ACX60_RS03050	NZ_CP012004.1:624912-626988	OK	52.0653	50.0196	-0.0578285	0.81615	0.89682	no	CDS		WP_000899877.1	TonB-denpendent receptor
ACX60_RS03055	NZ_CP012004.1:627063-628527	OK	62.9762	121.217	0.944714	0.00015	0.000691653	yes	CDS		WP_001218069.1	phospholipase D
ACX60_RS03060	NZ_CP012004.1:628721-629168	OK	217.447	131.208	-0.728803	0.0025	0.00848917	yes	CDS		WP_001290059.1	hypothetical protein
ACX60_RS03065	NZ_CP012004.1:629332-629716	OK	9.74779	25.4192	1.38277	5e-05	0.000250416	yes	CDS		WP_000743009.1	hypothetical protein
ACX60_RS03070	NZ_CP012004.1:629754-630237	OK	66.4871	139.084	1.06481	5e-05	0.000250416	yes	CDS		WP_001113293.1	hypothetical protein
ACX60_RS03075	NZ_CP012004.1:630355-632137	OK	187.171	450.809	1.26816	5e-05	0.000250416	yes	CDS		WP_001123422.1	acyl-CoA dehydrogenase
ACX60_RS03080	NZ_CP012004.1:632304-634107	OK	631.866	997.075	0.658084	0.01435	0.0388212	yes	CDS		WP_001136744.1	acyl-CoA dehydrogenase
ACX60_RS03085	NZ_CP012004.1:634396-634777	OK	58.5222	108.775	0.894293	5e-05	0.000250416	yes	CDS		WP_000784268.1	hypothetical protein
ACX60_RS03090	NZ_CP012004.1:634908-636567	OK	59.8085	105.921	0.824565	0.0008	0.00310218	yes	CDS		WP_005119692.1	two-component sensor histidine kinase
ACX60_RS03095	NZ_CP012004.1:636586-637273	OK	260.585	207.252	-0.330368	0.18	0.315898	no	CDS		WP_000680577.1	DNA-binding response regulator
ACX60_RS03100	NZ_CP012004.1:637336-638779	OK	77.7252	118.651	0.610269	0.0126	0.034737	yes	CDS		WP_001160202.1	hypothetical protein
ACX60_RS03105	NZ_CP012004.1:638892-640065	OK	816.573	546.363	-0.579722	0.01935	0.0502883	no	CDS		WP_000199593.1	fatty acid desaturase
ACX60_RS03110	NZ_CP012004.1:640273-640804	OK	261.834	47.0244	-2.47717	5e-05	0.000250416	yes	CDS		WP_000701693.1	META domain-containing protein
ACX60_RS03115	NZ_CP012004.1:640831-641545	OK	172.107	84.3555	-1.02875	5e-05	0.000250416	yes	CDS		WP_001220108.1	glycerophosphoryl diester phosphodiesterase
ACX60_RS03120	NZ_CP012004.1:641617-642196	OK	174.88	128.174	-0.44826	0.0617	0.132943	no	CDS		WP_000509981.1	ATP--cobalamin adenosyltransferase
ACX60_RS03125	NZ_CP012004.1:642292-644167	OK	280.815	280.319	-0.00255241	0.9919	0.996331	no	CDS		WP_038347280.1	ligand-gated channel protein
ACX60_RS03130	NZ_CP012004.1:644535-646408	OK	222.639	166.276	-0.421122	0.35575	0.526856	no	CDS		WP_000083555.1	N-(5'-phosphoribosyl)anthranilate isomerase
ACX60_RS03135	NZ_CP012004.1:644535-646408	OK	243.737	131.37	-0.891691	0.00375	0.0121801	yes	CDS		WP_000372737.1	tryptophan synthase subunit beta
ACX60_RS03140	NZ_CP012004.1:646417-646930	OK	150.192	151.745	0.0148431	0.95185	0.974257	no	CDS		WP_001139545.1	hypothetical protein
ACX60_RS03145	NZ_CP012004.1:646967-647963	OK	67.477	61.4568	-0.134823	0.57615	0.732971	no	CDS		WP_000364279.1	hypothetical protein
ACX60_RS03150	NZ_CP012004.1:647971-648847	OK	36.8007	86.5041	1.23304	5e-05	0.000250416	yes	CDS		WP_000991230.1	metal-dependent hydrolase
ACX60_RS03155	NZ_CP012004.1:648967-650017	OK	33.376	29.8702	-0.160103	0.4884	0.658038	no	CDS		WP_001155169.1	AraC family transcriptional regulator
ACX60_RS03160	NZ_CP012004.1:650261-654302	OK	2492.26	1430.72	-0.80071	0.07455	0.155586	no	CDS		WP_000088559.1	tryptophan synthase subunit alpha
ACX60_RS03165	NZ_CP012004.1:650261-654302	OK	1824.56	970.885	-0.910176	0.0657	0.139869	no	CDS		WP_001071168.1	acetyl-CoA carboxylase carboxyltransferase subunit beta
ACX60_RS03170	NZ_CP012004.1:650261-654302	OK	609.385	225.637	-1.43335	0.0755	0.157273	no	CDS		WP_000813097.1	bifunctional folylpolyglutamate synthase/dihydrofolate synthase
ACX60_RS03175	NZ_CP012004.1:650261-654302	OK	766.951	232.754	-1.72033	0.09845	0.195182	no	CDS	dedD	WP_002046710.1	cell division protein
ACX60_RS03180	NZ_CP012004.1:654321-655673	OK	72.2345	69.5188	-0.0552848	0.8945	0.943322	no	CDS		WP_000689264.1	protein tyrosine/serine phosphatase
ACX60_RS03185	NZ_CP012004.1:654321-655673	OK	77.1937	72.5671	-0.0891669	0.77515	0.872416	no	CDS		WP_049594799.1	MBL fold hydrolase
ACX60_RS03190	NZ_CP012004.1:656013-656655	OK	360.19	237.459	-0.601082	0.01635	0.0434504	yes	CDS	ahpC/prx	WP_000175334.1	peroxidase
ACX60_RS03195	NZ_CP012004.1:657062-659786	OK	561.184	261.581	-1.10122	0.00015	0.000691653	yes	CDS	secA	WP_000881347.1	protein translocase subunit SecA
ACX60_RS03200	NZ_CP012004.1:659916-660360	OK	1325.81	602.295	-1.13833	5e-05	0.000250416	yes	CDS		WP_000757175.1	hypothetical protein
ACX60_RS03205	NZ_CP012004.1:660426-661737	OK	281.041	223.741	-0.328948	0.1782	0.313604	no	CDS		WP_000446411.1	MFS transporter
ACX60_RS03210	NZ_CP012004.1:661871-662513	OK	87.2088	159.383	0.869953	0.00025	0.00109665	yes	CDS		WP_001984806.1	hemolysin III
ACX60_RS03215	NZ_CP012004.1:662612-663851	OK	98.9753	72.6163	-0.446776	0.0664	0.140969	no	CDS		WP_049594800.1	methyltransferase
ACX60_RS03220	NZ_CP012004.1:663863-664283	OK	154.182	124.164	-0.312387	0.18785	0.326559	no	CDS		WP_000278744.1	GNAT family acetyltransferase
ACX60_RS03225	NZ_CP012004.1:664312-665173	OK	183.658	114.73	-0.678777	0.0047	0.0148203	yes	CDS		WP_000129263.1	patatin family protein
ACX60_RS03230	NZ_CP012004.1:665188-665443	OK	442.542	424.273	-0.060821	0.7887	0.880367	no	CDS		WP_001280986.1	hypothetical protein
ACX60_RS03235	NZ_CP012004.1:665607-667743	OK	39.6349	41.2785	0.0586204	0.81525	0.896429	no	CDS		WP_049594801.1	3-hydroxyacyl-CoA dehydrogenase
ACX60_RS03240	NZ_CP012004.1:667763-668969	OK	44.647	43.3507	-0.0425058	0.858	0.923547	no	CDS		WP_001287650.1	3-ketoacyl-CoA thiolase
ACX60_RS03245	NZ_CP012004.1:669140-670151	OK	323.876	416.101	0.361491	0.14305	0.263254	no	CDS		WP_000085721.1	AraC family transcriptional regulator
ACX60_RS03250	NZ_CP012004.1:670361-671480	OK	13.8265	18.4831	0.418776	0.06505	0.138764	no	CDS		WP_000205325.1	carnitine dehydratase
ACX60_RS03255	NZ_CP012004.1:671614-672868	OK	1881.13	133.783	-3.81363	5e-05	0.000250416	yes	CDS		WP_000848136.1	porin
ACX60_RS03260	NZ_CP012004.1:673041-675447	OK	1017.7	137.191	-2.89105	5e-05	0.000250416	yes	CDS		WP_001075596.1	glucose dehydrogenase
ACX60_RS03265	NZ_CP012004.1:675613-677735	OK	446.314	151.922	-1.55473	5e-05	0.000250416	yes	CDS		WP_000281766.1	sulfite reductase
ACX60_RS03270	NZ_CP012004.1:675613-677735	OK	656.34	473.635	-0.470668	0.3675	0.5397	no	CDS		WP_000935247.1	hypothetical protein
ACX60_RS03275	NZ_CP012004.1:677817-678171	OK	93.2896	55.6531	-0.745253	0.0015	0.00542799	yes	CDS		WP_000457783.1	quaternary ammonium transporter
ACX60_RS03280	NZ_CP012004.1:678213-678657	OK	96.5486	43.2841	-1.15742	5e-05	0.000250416	yes	CDS		WP_001176578.1	hypothetical protein
ACX60_RS03285	NZ_CP012004.1:678783-679959	OK	161.746	198.428	0.294885	0.22285	0.372902	no	CDS		WP_000129971.1	acetyl-CoA acetyltransferase
ACX60_RS03290	NZ_CP012004.1:680067-680583	OK	304.624	397.288	0.383153	0.11135	0.215573	no	CDS		WP_000477155.1	type 4 fimbrial biogenesis protein FimT
ACX60_RS03295	NZ_CP012004.1:680964-682035	OK	23725.4	14068.1	-0.754002	0.00175	0.00621943	yes	CDS		WP_000777879.1	membrane protein
ACX60_RS03300	NZ_CP012004.1:682159-682318	OK	335.443	244.441	-0.456578	0.07065	0.148687	no	CDS		WP_000692859.1	hypothetical protein
ACX60_RS03305	NZ_CP012004.1:682321-683527	OK	41.9114	41.7932	-0.00407381	0.98635	0.993356	no	CDS		WP_000512695.1	RNA-splicing ligase RtcB
ACX60_RS03310	NZ_CP012004.1:683802-685263	OK	306.671	157.26	-0.963538	0.00025	0.00109665	yes	CDS		WP_000004971.1	lysine transporter
ACX60_RS03315	NZ_CP012004.1:685284-686298	OK	231.46	93.1007	-1.3139	5e-05	0.000250416	yes	CDS		WP_000371521.1	ribosomal RNA small subunit methyltransferase C
ACX60_RS03320	NZ_CP012004.1:686360-687719	OK	167.196	57.3134	-1.5446	5e-05	0.000250416	yes	CDS		WP_000070856.1	xanthine permease
ACX60_RS03325	NZ_CP012004.1:687897-689733	OK	1674.93	658.864	-1.34604	5e-05	0.000250416	yes	CDS		WP_001280092.1	GTP-binding protein
ACX60_RS03330	NZ_CP012004.1:689988-690420	OK	652.248	386.029	-0.756712	0.00225	0.00775259	yes	CDS	mscL	WP_000022555.1	large-conductance mechanosensitive channel
ACX60_RS03335	NZ_CP012004.1:690562-690916	OK	382.552	413.001	0.110489	0.653	0.790274	no	CDS		WP_001072497.1	hypothetical protein
ACX60_RS03340	NZ_CP012004.1:690926-691217	OK	394.68	464.791	0.235899	0.32465	0.493807	no	CDS		WP_001192454.1	peptidyl-prolyl cis-trans isomerase
ACX60_RS03345	NZ_CP012004.1:691236-692061	OK	180.081	219.231	0.283807	0.23885	0.393494	no	CDS		WP_001114566.1	formamidopyrimidine-DNA glycosylase
ACX60_RS03350	NZ_CP012004.1:692136-692703	OK	110.03	277.54	1.3348	5e-05	0.000250416	yes	CDS		WP_001280165.1	3-methyladenine DNA glycosylase
ACX60_RS03355	NZ_CP012004.1:692835-695040	OK	151.944	173.394	0.190512	0.4214	0.595065	no	CDS		WP_000055221.1	TonB-dependent receptor
ACX60_RS03360	NZ_CP012004.1:695049-696159	OK	229.44	152.114	-0.592967	0.0155	0.0415136	yes	CDS		WP_001096155.1	FAD/FMN-binding oxidoreductase
ACX60_RS03365	NZ_CP012004.1:696224-697148	OK	45.8669	41.7411	-0.135985	0.56555	0.723995	no	CDS		WP_000231859.1	hypothetical protein
ACX60_RS03370	NZ_CP012004.1:697181-698006	OK	225.853	61.6111	-1.87412	5e-05	0.000250416	yes	CDS		WP_000734701.1	hypothetical protein
ACX60_RS03375	NZ_CP012004.1:698188-698899	OK	527.606	95.3848	-2.46763	5e-05	0.000250416	yes	CDS		WP_000850467.1	hypothetical protein
ACX60_RS03380	NZ_CP012004.1:699044-699767	OK	190.811	106.631	-0.839519	0.0008	0.00310218	yes	CDS		WP_000054211.1	hypothetical protein
ACX60_RS03385	NZ_CP012004.1:699983-700433	OK	72.9838	103.857	0.508953	0.02935	0.0715338	no	CDS		WP_000190594.1	toxin
ACX60_RS03390	NZ_CP012004.1:700574-700931	OK	10.8176	41.4697	1.93868	5e-05	0.000250416	yes	CDS		WP_001025489.1	hypothetical protein
ACX60_RS03395	NZ_CP012004.1:701021-701366	OK	277.612	141.522	-0.972044	0.00015	0.000691653	yes	CDS		WP_000056784.1	hypothetical protein
ACX60_RS03400	NZ_CP012004.1:701577-701919	OK	170.731	265.584	0.637442	0.00765	0.0226258	yes	CDS		WP_000929502.1	hypothetical protein
ACX60_RS03405	NZ_CP012004.1:701972-703688	OK	490.969	308.574	-0.670013	0.0079	0.0232755	yes	CDS		WP_001202763.1	proline--tRNA ligase
ACX60_RS03410	NZ_CP012004.1:703746-706845	OK	107.329	85.3673	-0.330287	0.17355	0.306681	no	CDS		WP_049594802.1	nodulation protein NolG
ACX60_RS03415	NZ_CP012004.1:706860-707979	OK	146.57	98.626	-0.57155	0.0204	0.0525691	no	CDS		WP_001260813.1	hemolysin D
ACX60_RS03420	NZ_CP012004.1:708038-708677	OK	6.96772	23.7176	1.7672	5e-05	0.000250416	yes	CDS		WP_049594803.1	hypothetical protein
ACX60_RS03425	NZ_CP012004.1:708959-709343	OK	52.8962	218.416	2.04584	5e-05	0.000250416	yes	CDS		WP_000389061.1	transcriptional regulator
ACX60_RS03430	NZ_CP012004.1:709366-709729	OK	181.982	555.364	1.60964	5e-05	0.000250416	yes	CDS		WP_000101096.1	two-component system response regulator
ACX60_RS03435	NZ_CP012004.1:709789-710326	OK	64.8618	205.229	1.6618	5e-05	0.000250416	yes	CDS		WP_000729757.1	twitching motility protein PilT
ACX60_RS03440	NZ_CP012004.1:710372-712451	OK	40.9019	93.42	1.19156	5e-05	0.000250416	yes	CDS		WP_000505931.1	chemotaxis protein
ACX60_RS03445	NZ_CP012004.1:712597-717579	OK	37.2303	54.8345	0.558605	0.0331	0.0790042	no	CDS		WP_000658897.1	hybrid sensor histidine kinase/response regulator
ACX60_RS03450	NZ_CP012004.1:712597-717579	OK	79.3837	210.571	1.40739	0.04515	0.102554	no	CDS		WP_000678920.1	hypothetical protein
ACX60_RS03455	NZ_CP012004.1:717614-718751	OK	225.103	74.8251	-1.58899	5e-05	0.000250416	yes	CDS		WP_001016573.1	succinyl-diaminopimelate desuccinylase
ACX60_RS03460	NZ_CP012004.1:718876-719017	OK	18998.5	769.059	-4.62665	5e-05	0.000250416	yes	CDS		WP_000757214.1	bacteriolytic lipoprotein entericidin B
ACX60_RS03465	NZ_CP012004.1:719118-720027	OK	37.3285	91.1353	1.28773	5e-05	0.000250416	yes	CDS		WP_001017518.1	hypothetical protein
ACX60_RS03470	NZ_CP012004.1:720131-720500	OK	167.49	208.238	0.314159	0.18125	0.317516	no	CDS		WP_001259501.1	hypothetical protein
ACX60_RS03475	NZ_CP012004.1:720650-721154	OK	288.28	385.869	0.42064	0.08205	0.168521	no	CDS	ldtAb1	WP_000077301.1	peptidase
ACX60_RS03480	NZ_CP012004.1:721360-721436	NOTEST	0	0	0	1	1	no	tRNA			tRNA-Val
ACX60_RS03485	NZ_CP012004.1:721460-721537	NOTEST	0	0	0	1	1	no	tRNA			tRNA-Asp
ACX60_RS03490	NZ_CP012004.1:721584-721661	NOTEST	0	0	0	1	1	no	tRNA			tRNA-Asp
ACX60_RS03495	NZ_CP012004.1:721682-721758	NOTEST	0	0	0	1	1	no	tRNA			tRNA-Val
ACX60_RS03500	NZ_CP012004.1:721797-721874	NOTEST	0	0	0	1	1	no	tRNA			tRNA-Asp
ACX60_RS03505	NZ_CP012004.1:721940-722016	NOTEST	0	0	0	1	1	no	tRNA			tRNA-Val
ACX60_RS03510	NZ_CP012004.1:722223-723009	OK	90.6766	35.7422	-1.3431	5e-05	0.000250416	yes	CDS		WP_001198160.1	hypothetical protein
ACX60_RS03515	NZ_CP012004.1:723135-725682	OK	22.5203	26.4348	0.23121	0.33315	0.502581	no	CDS		WP_000473043.1	membrane protein
ACX60_RS03520	NZ_CP012004.1:725839-726415	OK	1251.4	1194.42	-0.0672327	0.78665	0.879225	no	CDS		WP_000125649.1	hypothetical protein
ACX60_RS03525	NZ_CP012004.1:726515-728639	OK	160.598	109.902	-0.547227	0.0226	0.0573031	no	CDS		WP_000282965.1	membrane protein
ACX60_RS03530	NZ_CP012004.1:728817-730032	OK	141.264	147.618	0.0634666	0.79345	0.88341	no	CDS		WP_000003696.1	diaminohydroxyphosphoribosylaminopyrimidine deaminase
ACX60_RS03535	NZ_CP012004.1:730059-730764	OK	116.376	96.1617	-0.275263	0.25265	0.410427	no	CDS		WP_001047593.1	P-nitrobenzoate reductase NfnB
ACX60_RS03540	NZ_CP012004.1:731274-731478	OK	4599.46	1018.18	-2.17548	5e-05	0.000250416	yes	CDS		WP_002010643.1	hypothetical protein
ACX60_RS03545	NZ_CP012004.1:731900-733376	OK	422.985	214.625	-0.978785	0.0003	0.00129405	yes	CDS		WP_001005337.1	transporter
ACX60_RS03550	NZ_CP012004.1:733544-734516	OK	74.0442	103.643	0.485164	0.04955	0.110707	no	CDS		WP_000811534.1	alpha/beta hydrolase
ACX60_RS03555	NZ_CP012004.1:734713-735949	OK	159.108	196.233	0.302564	0.21115	0.357272	no	CDS		WP_000615951.1	threonine dehydratase
ACX60_RS03560	NZ_CP012004.1:736185-737379	OK	116.887	110.061	-0.0868115	0.72045	0.838403	no	CDS		WP_002041898.1	microcin B17 transporter
ACX60_RS03565	NZ_CP012004.1:737647-739696	OK	106.559	81.2446	-0.39131	0.1082	0.210684	no	CDS		WP_000836165.1	peptidase M13
ACX60_RS03570	NZ_CP012004.1:739737-740487	OK	34.1842	52.09	0.607676	0.00885	0.0256769	yes	CDS		WP_000735833.1	hypothetical protein
ACX60_RS03575	NZ_CP012004.1:740611-741679	OK	45.8483	108.3	1.24009	5e-05	0.000250416	yes	CDS		WP_000789892.1	hypothetical protein
ACX60_RS03580	NZ_CP012004.1:741762-742281	OK	128.616	112.583	-0.192082	0.42345	0.596862	no	CDS		WP_000086443.1	hypothetical protein
ACX60_RS03585	NZ_CP012004.1:742359-742938	OK	264.488	459.385	0.796505	0.00135	0.00493979	yes	CDS		WP_000037737.1	glutamine amidotransferase
ACX60_RS03590	NZ_CP012004.1:743109-746057	OK	651.342	453.26	-0.523077	0.18995	0.329566	no	CDS	gatB	WP_000796649.1	glutamyl-tRNA amidotransferase subunit B
ACX60_RS03595	NZ_CP012004.1:743109-746057	OK	790.485	414.449	-0.931545	0.015	0.04032	yes	CDS		WP_000130670.1	glutamyl-tRNA(Gln) amidotransferase
ACX60_RS03600	NZ_CP012004.1:746110-746425	OK	672.945	317.466	-1.08389	5e-05	0.000250416	yes	CDS		WP_000107699.1	glutamyl-tRNA amidotransferase subunit C
ACX60_RS03605	NZ_CP012004.1:746558-747599	OK	917.855	396.409	-1.21128	5e-05	0.000250416	yes	CDS	mreB	WP_000601379.1	rod shape-determining protein
ACX60_RS03610	NZ_CP012004.1:747615-749499	OK	677.69	276.694	-1.29233	0.0001	0.000475785	yes	CDS	mreC	WP_001182997.1	rod shape-determining protein MreC
ACX60_RS03615	NZ_CP012004.1:747615-749499	OK	663.87	316.352	-1.06937	0.03655	0.0858942	no	CDS	mreD	WP_001121009.1	rod shape-determining protein MreD
ACX60_RS03620	NZ_CP012004.1:747615-749499	OK	265.302	139.938	-0.922845	0.2061	0.350753	no	CDS		WP_000068064.1	septum formation protein Maf
ACX60_RS03625	NZ_CP012004.1:749612-751067	OK	203.219	156.732	-0.374742	0.1187	0.227077	no	CDS		WP_001288187.1	ribonuclease G
ACX60_RS03630	NZ_CP012004.1:751206-751380	OK	29049	24761	-0.230417	0.34925	0.520276	no	CDS		WP_001103036.1	hypothetical protein
ACX60_RS03635	NZ_CP012004.1:751409-752795	OK	238.849	313.158	0.390795	0.10715	0.209115	no	CDS		WP_001247586.1	O-acetyltransferase
ACX60_RS03640	NZ_CP012004.1:752966-753701	OK	300.168	247.349	-0.27922	0.24585	0.402139	no	CDS		WP_000216076.1	phosphoadenosine phosphosulfate reductase
ACX60_RS03645	NZ_CP012004.1:753885-754503	OK	267.684	137.71	-0.958902	0.00015	0.000691653	yes	CDS		WP_000406996.1	phosphoserine phosphatase
ACX60_RS03650	NZ_CP012004.1:754570-756082	OK	1077.1	793.043	-0.441686	0.0915	0.184358	no	CDS		WP_000768258.1	long-chain fatty acid transport protein
ACX60_RS03655	NZ_CP012004.1:756679-757378	OK	31.2515	106.017	1.7623	5e-05	0.000250416	yes	CDS		WP_001023281.1	NAD(P)H dehydrogenase
ACX60_RS03660	NZ_CP012004.1:757541-758576	OK	23.3253	46.0526	0.981386	5e-05	0.000250416	yes	CDS		WP_000187160.1	AraC family transcriptional regulator
ACX60_RS03665	NZ_CP012004.1:758618-759611	OK	80.13	36.9023	-1.11863	5e-05	0.000250416	yes	CDS		WP_000993871.1	fatty acid desaturase
ACX60_RS03670	NZ_CP012004.1:759717-760518	OK	212.756	267.298	0.329246	0.1699	0.301524	no	CDS		WP_000799161.1	PaaX family transcriptional regulator
ACX60_RS03675	NZ_CP012004.1:760873-761692	OK	330.288	72.8801	-2.18013	5e-05	0.000250416	yes	CDS	uppP	WP_000426931.1	undecaprenyl-diphosphatase
ACX60_RS03680	NZ_CP012004.1:761852-762746	OK	46.0833	69.1076	0.584599	0.014	0.0380083	yes	CDS		WP_001186873.1	AraC family transcriptional regulator
ACX60_RS03685	NZ_CP012004.1:762792-763791	OK	161.708	118.359	-0.450221	0.06465	0.138043	no	CDS		WP_001053074.1	oxidoreductase
ACX60_RS03690	NZ_CP012004.1:763993-764869	OK	162.649	162.75	0.000894562	0.99685	0.998554	no	CDS		WP_001095773.1	Molecular chaperone Hsp31 and glyoxalase 3
ACX60_RS03695	NZ_CP012004.1:764882-764955	OK	4096.85	2382.79	-0.781863	0.0225	0.0570821	no	tRNA			tRNA-Arg
ACX60_RS03700	NZ_CP012004.1:765031-766387	OK	501.152	465.854	-0.105369	0.67255	0.804098	no	CDS		WP_002016863.1	amino acid permease
ACX60_RS03705	NZ_CP012004.1:766766-767954	OK	307.874	283.432	-0.119339	0.6149	0.762165	no	CDS		WP_000011487.1	3-methylitaconate isomerase
ACX60_RS03710	NZ_CP012004.1:768113-769025	OK	181.145	151.687	-0.256046	0.28365	0.447972	no	CDS		WP_000097113.1	geranyltranstransferase
ACX60_RS03715	NZ_CP012004.1:769084-769453	OK	63.0161	90.9896	0.52998	0.02085	0.0535366	no	CDS		WP_001012948.1	hypothetical protein
ACX60_RS03720	NZ_CP012004.1:769521-770376	OK	207.791	286.988	0.465855	0.05355	0.118326	no	CDS		WP_001143941.1	membrane protein
ACX60_RS03725	NZ_CP012004.1:770404-770866	OK	310.328	527.097	0.764275	0.00165	0.00590362	yes	CDS		WP_000397565.1	membrane protein
ACX60_RS03730	NZ_CP012004.1:770971-771889	OK	209.145	64.3716	-1.70001	5e-05	0.000250416	yes	CDS		WP_000684973.1	esterase
ACX60_RS03735	NZ_CP012004.1:771956-772583	OK	93.5025	85.1291	-0.135352	0.5663	0.724497	no	CDS		WP_000434845.1	acyltransferase
ACX60_RS03740	NZ_CP012004.1:772710-773958	OK	27.4172	42.0061	0.615519	0.01095	0.0308139	yes	CDS		WP_000489711.1	MFS transporter
ACX60_RS03745	NZ_CP012004.1:774503-775808	OK	2799.84	2654.42	-0.0769505	0.77935	0.874943	no	CDS		WP_000362915.1	hypothetical protein
ACX60_RS03750	NZ_CP012004.1:775991-777641	OK	22.0734	23.3564	0.0815073	0.72725	0.842047	no	CDS		WP_049594804.1	lipid A phosphoethanolamine transferase
ACX60_RS03755	NZ_CP012004.1:777655-778330	OK	69.4006	57.1361	-0.280544	0.23215	0.385077	no	CDS		WP_000161505.1	DNA-binding response regulator PmrA
ACX60_RS03760	NZ_CP012004.1:778355-779690	OK	44.3178	52.6551	0.248687	0.30255	0.469888	no	CDS		WP_000559381.1	two-component system sensor histidine kinase PmrB
ACX60_RS03765	NZ_CP012004.1:779690-780389	OK	17.0067	29.8183	0.810095	0.0003	0.00129405	yes	CDS		WP_000184464.1	hypothetical protein
ACX60_RS03770	NZ_CP012004.1:780541-781729	OK	15.8674	14.0651	-0.173942	0.46665	0.638432	no	CDS		WP_002046617.1	ammonium transporter
ACX60_RS03775	NZ_CP012004.1:782031-782916	OK	27.7325	47.7276	0.783246	0.0012	0.0044576	yes	CDS		WP_000144721.1	LysR family transcriptional regulator
ACX60_RS03780	NZ_CP012004.1:783032-783938	OK	6.92273	13.9605	1.01194	5e-05	0.000250416	yes	CDS		WP_001084914.1	hypothetical protein
ACX60_RS03785	NZ_CP012004.1:784066-785083	OK	12.5439	13.8369	0.141537	0.54065	0.702788	no	CDS		WP_000006938.1	molecular chaperone DnaJ
ACX60_RS03790	NZ_CP012004.1:785220-785805	OK	7.13578	13.2235	0.889967	0.0008	0.00310218	yes	CDS		WP_001003054.1	SAM-dependent methyltransferase
ACX60_RS03795	NZ_CP012004.1:785861-788741	OK	605.005	345.712	-0.807375	0.0021	0.00729674	yes	CDS		WP_049594805.1	valine--tRNA ligase
ACX60_RS03800	NZ_CP012004.1:788937-789615	OK	64.252	100	0.638186	0.00775	0.022879	yes	CDS		WP_049594806.1	hypothetical protein
ACX60_RS03805	NZ_CP012004.1:789640-790447	OK	280.598	321.187	0.19491	0.41085	0.584468	no	CDS		WP_001086059.1	oxidoreductase
ACX60_RS03810	NZ_CP012004.1:790501-791367	OK	315.021	275.658	-0.192565	0.5862	0.741308	no	CDS		WP_000371755.1	polyketide cyclase
ACX60_RS03815	NZ_CP012004.1:790501-791367	OK	284.763	277.186	-0.038905	0.91475	0.954227	no	CDS		WP_000369287.1	metal-binding protein
ACX60_RS03820	NZ_CP012004.1:791374-791725	OK	225.448	273.528	0.278893	0.2414	0.396492	no	CDS		WP_000927243.1	hypothetical protein
ACX60_RS03825	NZ_CP012004.1:791834-796465	OK	910.94	719.18	-0.341003	0.5506	0.712022	no	CDS	adeK	WP_001174793.1	adeC/adeK/oprM family multidrug efflux complex outer membrane factor
ACX60_RS03830	NZ_CP012004.1:791834-796465	OK	1008.6	776.405	-0.377468	0.24495	0.401021	no	CDS	adeJ	WP_000046679.1	multidrug efflux protein
ACX60_RS03835	NZ_CP012004.1:796477-797728	OK	1156.58	831.331	-0.47637	0.06715	0.142371	no	CDS	adeI	WP_000986589.1	AdeA/AdeI family multidrug efflux RND transporter periplasmic adaptor subunit
ACX60_RS03840	NZ_CP012004.1:797752-798379	OK	479.648	371.045	-0.37038	0.1229	0.233308	no	CDS		WP_002004370.1	phosphatidylglycerophosphatase
ACX60_RS03845	NZ_CP012004.1:798563-800624	OK	390.645	275.296	-0.504872	0.0467	0.105547	no	CDS		WP_049594807.1	recombinase
ACX60_RS03850	NZ_CP012004.1:800638-801616	OK	274.34	188.537	-0.541115	0.0246	0.0616162	no	CDS	ispB	WP_000234078.1	solanesyl diphosphate synthase
ACX60_RS03855	NZ_CP012004.1:801663-801963	OK	14.4697	15.2223	0.073151	0.8026	0.888841	no	CDS		WP_000667115.1	hypothetical protein
ACX60_RS03860	NZ_CP012004.1:802059-802371	OK	21410.2	16458.4	-0.379475	0.1663	0.296458	no	CDS	rplU	WP_000271409.1	50S ribosomal protein L21
ACX60_RS03865	NZ_CP012004.1:802389-802647	OK	21866.9	15735.3	-0.474745	0.0753	0.156901	no	CDS	rpmA	WP_000201632.1	50S ribosomal protein L27
ACX60_RS03870	NZ_CP012004.1:802887-803583	OK	471.559	251.317	-0.907932	0.0001	0.000475785	yes	CDS	lolA	WP_001056757.1	outer membrane lipoprotein carrier protein LolA
ACX60_RS03875	NZ_CP012004.1:803710-804499	OK	221.397	24.4031	-3.1815	5e-05	0.000250416	yes	CDS		WP_001177767.1	hypothetical protein
ACX60_RS03880	NZ_CP012004.1:804617-805889	OK	740.526	297.724	-1.31458	5e-05	0.000250416	yes	CDS		WP_000566834.1	serine--tRNA ligase
ACX60_RS03885	NZ_CP012004.1:805956-807330	OK	429.662	208.378	-1.044	5e-05	0.000250416	yes	CDS		WP_000350922.1	sirohydrochlorin ferrochelatase
ACX60_RS03890	NZ_CP012004.1:807406-807880	OK	286.086	118.265	-1.27443	5e-05	0.000250416	yes	CDS		WP_000582207.1	RNA methyltransferase
ACX60_RS03895	NZ_CP012004.1:807929-808310	OK	30.5629	62.6412	1.03533	0.0001	0.000475785	yes	CDS		WP_001001259.1	transcriptional regulator
ACX60_RS03900	NZ_CP012004.1:808426-808987	OK	52.4342	105.523	1.00898	5e-05	0.000250416	yes	CDS		WP_000071881.1	FMN reductase
ACX60_RS03905	NZ_CP012004.1:809026-810427	OK	283.003	189.349	-0.579772	0.01965	0.0509728	no	CDS		WP_001984857.1	putrescine/spermidine ABC transporter
ACX60_RS03910	NZ_CP012004.1:810677-811862	OK	589.228	570.5	-0.0465967	0.85275	0.919897	no	CDS		WP_001118410.1	alcohol dehydrogenase
ACX60_RS03915	NZ_CP012004.1:811863-812397	OK	683.065	1185.82	0.795785	0.0013	0.00478436	yes	CDS		WP_000626048.1	hypothetical protein
ACX60_RS03920	NZ_CP012004.1:812477-813131	OK	210.107	349.294	0.733318	0.0027	0.0090879	yes	CDS		WP_000050858.1	lipoate-protein ligase B
ACX60_RS03925	NZ_CP012004.1:813314-813602	OK	1296.13	1441.68	0.153544	0.5325	0.696014	no	CDS		WP_000887099.1	hypothetical protein
ACX60_RS03930	NZ_CP012004.1:813699-815586	OK	748.306	915.139	0.290364	0.26715	0.427771	no	CDS		WP_001281941.1	RNA polymerase sigma factor RpoD
ACX60_RS03935	NZ_CP012004.1:815944-816151	OK	656.723	286.5	-1.19675	5e-05	0.000250416	yes	CDS		WP_000099358.1	hypothetical protein
ACX60_RS03940	NZ_CP012004.1:816226-816751	OK	1138.79	477.404	-1.25422	5e-05	0.000250416	yes	CDS		WP_001274941.1	hypothetical protein
ACX60_RS03945	NZ_CP012004.1:816976-818098	OK	199.173	307.39	0.626052	0.01065	0.0300533	yes	CDS		WP_001021242.1	hypothetical protein
ACX60_RS03950	NZ_CP012004.1:818138-819071	OK	339.665	123.823	-1.45583	5e-05	0.000250416	yes	CDS		WP_000994655.1	rhodanese-like domain-containing protein
ACX60_RS03955	NZ_CP012004.1:819200-819668	OK	102.434	157.182	0.617741	0.01015	0.0288914	yes	CDS		WP_000950285.1	hypothetical protein
ACX60_RS03960	NZ_CP012004.1:819738-821013	OK	3114.76	1822.14	-0.773483	0.00545	0.0168277	yes	CDS	gltA	WP_001287579.1	type II citrate synthase
ACX60_RS03965	NZ_CP012004.1:821977-822735	OK	2447.75	1263.17	-0.954404	0.0149	0.0400802	yes	CDS		WP_002027108.1	succinate dehydrogenase
ACX60_RS03970	NZ_CP012004.1:821977-822735	OK	3199.93	1719.37	-0.896158	0.0121	0.0335622	yes	CDS		WP_000833672.1	succinate dehydrogenase
ACX60_RS03975	NZ_CP012004.1:822747-824583	OK	1515.68	1001.02	-0.598497	0.02915	0.0711086	no	CDS		WP_000500957.1	succinate dehydrogenase flavoprotein subunit
ACX60_RS03980	NZ_CP012004.1:824597-825308	OK	1706.13	1372.33	-0.314098	0.22265	0.372623	no	CDS	sdhB	WP_000086385.1	succinate dehydrogenase iron-sulfur subunit
ACX60_RS03985	NZ_CP012004.1:825878-829915	OK	1825.72	1150.71	-0.665944	0.06615	0.140626	no	CDS		WP_001984866.1	2-oxoglutarate dehydrogenase subunit E1
ACX60_RS03990	NZ_CP012004.1:825878-829915	OK	2238.97	1492.68	-0.584932	0.26635	0.426858	no	CDS		WP_000179879.1	dihydrolipoamide succinyltransferase
ACX60_RS03995	NZ_CP012004.1:829977-831411	OK	2316.24	1695.57	-0.450013	0.10585	0.207068	no	CDS		WP_000082610.1	dihydrolipoamide dehydrogenase
ACX60_RS04000	NZ_CP012004.1:831558-832725	OK	3669.43	1998.4	-0.876713	0.0018	0.0063788	yes	CDS	sucC	WP_001048573.1	succinyl-CoA ligase subunit beta
ACX60_RS04005	NZ_CP012004.1:832739-833630	OK	4023.1	2290.66	-0.812548	0.00315	0.0104198	yes	CDS		WP_000114637.1	succinyl-CoA synthetase subunit alpha
ACX60_RS04010	NZ_CP012004.1:834045-835059	OK	674.4	200.994	-1.74645	5e-05	0.000250416	yes	CDS		WP_000072941.1	tryptophan--tRNA ligase
ACX60_RS04015	NZ_CP012004.1:835266-836190	OK	354.72	307.738	-0.204977	0.3917	0.564988	no	CDS		WP_000146246.1	membrane protein
ACX60_RS04020	NZ_CP012004.1:836219-837119	OK	771.865	666.823	-0.211043	0.39305	0.566568	no	CDS		WP_001267353.1	hypothetical protein
ACX60_RS04025	NZ_CP012004.1:837356-838859	OK	220.163	124.632	-0.820894	0.00085	0.00327609	yes	CDS		WP_000526259.1	sodium:proton antiporter
ACX60_RS04030	NZ_CP012004.1:842444-848669	OK	230.185	315.077	0.452911	0.0952	0.190212	no	CDS		WP_011860060.1	type I secretion protein
ACX60_RS04035	NZ_CP012004.1:848817-852907	OK	83.2796	39.3034	-1.08331	0.0274	0.0674681	no	CDS		WP_000257914.1	hypothetical protein
ACX60_RS04040	NZ_CP012004.1:848817-852907	OK	56.378	67.6007	0.261907	0.53545	0.698681	no	CDS		WP_000221994.1	metallophosphatase
ACX60_RS04045	NZ_CP012004.1:848817-852907	OK	141.703	195.389	0.463484	0.32565	0.494686	no	CDS		WP_000722324.1	metalloprotease
ACX60_RS04050	NZ_CP012004.1:852976-853318	OK	87.0616	205.67	1.24023	5e-05	0.000250416	yes	CDS		WP_000102950.1	methyltransferase
ACX60_RS04055	NZ_CP012004.1:853373-853811	OK	282.783	529.008	0.903593	0.0002	0.00090002	yes	CDS		WP_000966781.1	universal stress protein
ACX60_RS04060	NZ_CP012004.1:853932-854565	OK	71.7192	94.017	0.390562	0.1014	0.200121	no	CDS		WP_009518950.1	chloramphenicol acetyltransferase CAT
ACX60_RS04065	NZ_CP012004.1:854677-855073	OK	41.3421	54.3002	0.393346	0.09045	0.182755	no	CDS		WP_031978871.1	hypothetical protein
ACX60_RS04070	NZ_CP012004.1:855209-855797	OK	36.465	37.0158	0.0216288	0.925	0.959301	no	CDS		WP_000116197.1	TetR family transcriptional regulator
ACX60_RS04075	NZ_CP012004.1:855877-856354	OK	702.294	921.307	0.391606	0.10355	0.203606	no	CDS	greA	WP_001190203.1	transcription elongation factor GreA
ACX60_RS04080	NZ_CP012004.1:856441-859672	OK	1562.66	1115.16	-0.486753	0.09595	0.191384	no	CDS	carB	WP_001126293.1	carbamoyl phosphate synthase large subunit
ACX60_RS04085	NZ_CP012004.1:859686-860826	OK	3231.39	1210.63	-1.4164	5e-05	0.000250416	yes	CDS		WP_000106446.1	carbamoyl-phosphate synthase small subunit
ACX60_RS04090	NZ_CP012004.1:861138-861726	OK	129.615	134.451	0.0528432	0.82965	0.904622	no	CDS		WP_001282880.1	hypothetical protein
ACX60_RS04095	NZ_CP012004.1:861784-862321	OK	724.296	280.88	-1.36662	5e-05	0.000250416	yes	CDS		WP_000179362.1	hypothetical protein
ACX60_RS04100	NZ_CP012004.1:862335-862659	OK	1204.04	521.732	-1.2065	5e-05	0.000250416	yes	CDS		WP_000729551.1	RNA-binding protein
ACX60_RS04105	NZ_CP012004.1:862858-863509	OK	1629.52	1246.2	-0.386909	0.11425	0.220154	no	CDS		WP_000235573.1	ribosomal RNA large subunit methyltransferase E
ACX60_RS04110	NZ_CP012004.1:863643-865539	OK	2509.9	1680.15	-0.579039	0.0335	0.0798306	no	CDS		WP_001286662.1	ATP-dependent metalloprotease
ACX60_RS04115	NZ_CP012004.1:865670-866522	OK	97.4327	47.5374	-1.03534	0.0001	0.000475785	yes	CDS	folP	WP_001176046.1	dihydropteroate synthase
ACX60_RS04120	NZ_CP012004.1:866656-866971	OK	295.634	67.5503	-2.12978	5e-05	0.000250416	yes	CDS		WP_000461267.1	hypothetical protein
ACX60_RS04125	NZ_CP012004.1:866971-867337	OK	288.601	41.7827	-2.7881	5e-05	0.000250416	yes	CDS		WP_001112529.1	hypothetical protein
ACX60_RS04130	NZ_CP012004.1:867391-867477	NOTEST	0	0	0	1	1	no	tRNA			tRNA-Leu
ACX60_RS04135	NZ_CP012004.1:867673-869437	OK	17.5753	20.6148	0.230131	0.32955	0.498467	no	CDS		WP_001290918.1	alkaline phosphatase
ACX60_RS04140	NZ_CP012004.1:869537-869623	NOTEST	0	0	0	1	1	no	tRNA			tRNA-Leu
ACX60_RS04145	NZ_CP012004.1:869634-869708	NOTEST	0	50.736	inf	1	1	no	tRNA			tRNA-Cys
ACX60_RS04150	NZ_CP012004.1:869860-870709	OK	765.126	172.946	-2.14538	5e-05	0.000250416	yes	CDS		WP_001229846.1	bifunctional 5,10-methylene-tetrahydrofolate dehydrogenase/5,10-methylene-tetrahydrofolate cyclohydrolase
ACX60_RS04155	NZ_CP012004.1:870949-871618	OK	156.269	111.95	-0.481177	0.04555	0.103367	no	CDS		WP_001278013.1	hypothetical protein
ACX60_RS04160	NZ_CP012004.1:871640-872063	OK	426.377	292.053	-0.545897	0.02595	0.0644394	no	CDS		WP_001043187.1	hypothetical protein
ACX60_RS04165	NZ_CP012004.1:872179-873499	OK	201.88	119.562	-0.755742	0.0019	0.00668529	yes	CDS		WP_000228302.1	MFS transporter
ACX60_RS04170	NZ_CP012004.1:873885-875394	OK	172.004	84.287	-1.02906	0.0001	0.000475785	yes	CDS	glpK	WP_000063783.1	glycerol kinase
ACX60_RS04175	NZ_CP012004.1:875548-877066	OK	42.8903	118.861	1.47055	5e-05	0.000250416	yes	CDS		WP_000868069.1	glycerol-3-phosphate dehydrogenase
ACX60_RS04180	NZ_CP012004.1:877107-878940	OK	2032.26	497.199	-2.03119	5e-05	0.000250416	yes	CDS		WP_049594808.1	phosphoenolpyruvate carboxykinase
ACX60_RS04185	NZ_CP012004.1:879331-881009	OK	43.8844	38.9487	-0.172131	0.67905	0.809045	no	CDS		WP_001247645.1	hypothetical protein
ACX60_RS04190	NZ_CP012004.1:879331-881009	OK	92.6158	119.919	0.372728	0.2163	0.364269	no	CDS		WP_000924297.1	3',5'-cyclic-nucleotide phosphodiesterase
ACX60_RS04195	NZ_CP012004.1:881194-881485	OK	7643.27	3019.19	-1.34003	5e-05	0.000250416	yes	CDS		WP_000065579.1	molecular chaperone GroES
ACX60_RS04200	NZ_CP012004.1:881543-883178	OK	2993.98	1397.93	-1.09877	5e-05	0.000250416	yes	CDS	groEL	WP_001274623.1	molecular chaperone GroEL
ACX60_RS04205	NZ_CP012004.1:883352-883727	OK	47.0545	41.047	-0.197057	0.4066	0.580313	no	CDS		WP_000379025.1	diacylglycerol kinase
ACX60_RS04210	NZ_CP012004.1:883833-884796	OK	597.175	485.637	-0.298276	0.2241	0.374571	no	CDS		WP_000732913.1	hydrolase
ACX60_RS04215	NZ_CP012004.1:884839-885982	OK	18.2661	19.6639	0.106378	0.637	0.779127	no	CDS		WP_000488521.1	glycerophosphoryl diester phosphodiesterase
ACX60_RS04220	NZ_CP012004.1:886245-889341	OK	29.6805	36.2689	0.289216	0.2312	0.383931	no	CDS		WP_005134866.1	multidrug efflux RND transporter permease subunit
ACX60_RS04225	NZ_CP012004.1:889413-889989	OK	157.617	293.873	0.898768	0.0005	0.00204164	yes	CDS		WP_001135457.1	hypothetical protein
ACX60_RS04230	NZ_CP012004.1:890039-890945	OK	1600.39	1109.14	-0.528981	0.03555	0.0840053	no	CDS		WP_000984535.1	protease HtpX
ACX60_RS04235	NZ_CP012004.1:891202-892066	OK	180.326	168.449	-0.0982979	0.6794	0.809332	no	CDS		WP_000798650.1	transglycosylase
ACX60_RS04240	NZ_CP012004.1:892569-893475	OK	954.125	159.985	-2.57624	5e-05	0.000250416	yes	CDS		WP_000271251.1	tRNA 2-thiocytidine biosynthesis protein TtcA
ACX60_RS04245	NZ_CP012004.1:893681-894065	OK	1927.98	771.384	-1.32157	5e-05	0.000250416	yes	CDS		WP_001110719.1	hypothetical protein
ACX60_RS04250	NZ_CP012004.1:894156-895269	OK	60.794	55.1417	-0.140785	0.56145	0.720777	no	CDS	mltF	WP_001984613.1	ABC transporter substrate-binding protein
ACX60_RS04255	NZ_CP012004.1:895641-896136	OK	57.8691	143.237	1.30754	5e-05	0.000250416	yes	CDS		WP_000841361.1	transcription elongation factor GreB
ACX60_RS04260	NZ_CP012004.1:896225-896315	NOTEST	0	0	0	1	1	no	tRNA			tRNA-Ser
ACX60_RS04265	NZ_CP012004.1:896394-896925	OK	35.8273	73.0262	1.02735	5e-05	0.000250416	yes	CDS		WP_000398198.1	hypothetical protein
ACX60_RS04270	NZ_CP012004.1:897531-901530	OK	7.16073	14.1293	0.980515	0.0001	0.000475785	yes	CDS		WP_001071474.1	peptide synthetase
ACX60_RS04275	NZ_CP012004.1:901599-902106	OK	51.1338	55.2404	0.111447	0.62345	0.768465	no	CDS		WP_001027817.1	GCN5 family N-acetyltransferase
ACX60_RS04280	NZ_CP012004.1:902139-902397	OK	127.942	394.331	1.62391	5e-05	0.000250416	yes	CDS		WP_001054060.1	hypothetical protein
ACX60_RS04285	NZ_CP012004.1:902675-903095	OK	62.4826	32.5938	-0.938855	5e-05	0.000250416	yes	CDS		WP_000750922.1	hypothetical protein
ACX60_RS04290	NZ_CP012004.1:903190-903973	OK	66.342	55.0519	-0.26913	0.261	0.420737	no	CDS		WP_000613407.1	hypothetical protein
ACX60_RS04295	NZ_CP012004.1:904150-905957	OK	205.05	230.562	0.169179	0.75175	0.857701	no	CDS		WP_001059983.1	hypothetical protein
ACX60_RS04300	NZ_CP012004.1:904150-905957	OK	84.9893	119.966	0.497269	0.26275	0.422762	no	CDS		WP_005134880.1	hypothetical protein
ACX60_RS04305	NZ_CP012004.1:904150-905957	OK	255.177	537.404	1.07451	0.00245	0.00834484	yes	CDS		WP_000120680.1	hypothetical protein
ACX60_RS04310	NZ_CP012004.1:906161-906470	OK	62.6488	66.5662	0.0875033	0.71265	0.833305	no	CDS		WP_000734498.1	hypothetical protein
ACX60_RS04315	NZ_CP012004.1:906645-907251	OK	72.9393	57.0126	-0.355418	0.1254	0.236942	no	CDS		WP_001058974.1	hypothetical protein
ACX60_RS04320	NZ_CP012004.1:907979-908558	OK	5.58076	3.41993	-0.706494	0.01725	0.0454407	yes	CDS		WP_001133242.1	transcriptional regulator
ACX60_RS04325	NZ_CP012004.1:908637-909501	OK	4.55428	10.5996	1.21872	5e-05	0.000250416	yes	CDS		WP_001090404.1	metal hydrolase
ACX60_RS04330	NZ_CP012004.1:909609-910227	OK	17.8463	39.0254	1.12879	5e-05	0.000250416	yes	CDS		WP_000256447.1	TetR family transcriptional regulator
ACX60_RS04335	NZ_CP012004.1:910341-910947	OK	275.213	260.881	-0.0771582	0.7527	0.858314	no	CDS		WP_001100693.1	nitroreductase
ACX60_RS04340	NZ_CP012004.1:910984-911767	OK	22.5596	25.5582	0.180041	0.42565	0.599118	no	CDS		WP_000116129.1	SDR family oxidoreductase
ACX60_RS04345	NZ_CP012004.1:911889-913610	OK	56.0682	90.2143	0.686173	0.04275	0.0980124	no	CDS		WP_000868731.1	TetR family transcriptional regulator
ACX60_RS04350	NZ_CP012004.1:911889-913610	OK	16.6406	33.6101	1.01419	0.0048	0.0150971	yes	CDS		WP_000869506.1	glycerate kinase
ACX60_RS04355	NZ_CP012004.1:914004-916413	OK	111.973	165.638	0.564885	0.01865	0.0486965	yes	CDS		WP_000370438.1	hypothetical protein
ACX60_RS04360	NZ_CP012004.1:916491-917283	OK	32.8495	35.5862	0.115446	0.63435	0.77721	no	CDS		WP_000187645.1	formate dehydrogenase accessory protein FdhD
ACX60_RS04365	NZ_CP012004.1:917402-917795	OK	34.3598	49.3918	0.523552	0.02625	0.0650537	no	CDS		WP_000119198.1	hypothetical protein
ACX60_RS04370	NZ_CP012004.1:917899-919938	OK	83.6748	63.1956	-0.404968	0.23555	0.38918	no	CDS		WP_000706087.1	erythronate-4-phosphate dehydrogenase
ACX60_RS04375	NZ_CP012004.1:917899-919938	OK	95.7694	69.6296	-0.459864	0.1888	0.327929	no	CDS		WP_000059542.1	elongation factor P--(R)-beta-lysine ligase
ACX60_RS04380	NZ_CP012004.1:919996-920977	OK	1436.11	1854.89	0.369165	0.15425	0.279475	no	CDS		WP_000451853.1	membrane protein
ACX60_RS04385	NZ_CP012004.1:921059-922448	OK	118.732	124.25	0.0655419	0.7883	0.880053	no	CDS		WP_000048860.1	DNA repair protein RadA
ACX60_RS04390	NZ_CP012004.1:922937-924344	OK	195.878	239.556	0.290408	0.22805	0.379805	no	CDS		WP_000070815.1	alanine glycine permease
ACX60_RS04395	NZ_CP012004.1:924484-924709	OK	1337.31	639.458	-1.06441	5e-05	0.000250416	yes	CDS		WP_001255202.1	hypothetical protein
ACX60_RS04400	NZ_CP012004.1:924731-925982	OK	290.069	134.087	-1.11322	5e-05	0.000250416	yes	CDS		WP_000011145.1	diaminopimelate decarboxylase
ACX60_RS04405	NZ_CP012004.1:925987-926833	OK	324.806	214.862	-0.596166	0.0146	0.0393922	yes	CDS	dapF	WP_000923478.1	diaminopimelate epimerase
ACX60_RS04410	NZ_CP012004.1:926919-927543	OK	83.2812	73.1789	-0.186563	0.4264	0.599767	no	CDS		WP_000207640.1	lysine transporter LysE
ACX60_RS04415	NZ_CP012004.1:927666-928593	OK	65.3182	182.744	1.48427	5e-05	0.000250416	yes	CDS		WP_000445485.1	integrase
ACX60_RS04420	NZ_CP012004.1:929029-929779	OK	2537	2177.81	-0.220247	0.399	0.572439	no	CDS		WP_000646179.1	EtfB protein
ACX60_RS04425	NZ_CP012004.1:929796-930729	OK	1407.65	1186.23	-0.246901	0.34155	0.511992	no	CDS		WP_000025985.1	electron transfer flavoprotein subunit beta
ACX60_RS04430	NZ_CP012004.1:931094-933809	OK	753.685	362.366	-1.05651	0.0001	0.000475785	yes	CDS		WP_000116449.1	DNA gyrase subunit A
ACX60_RS04435	NZ_CP012004.1:933859-935506	OK	8.45108	14.2621	0.754982	0.0012	0.0044576	yes	CDS		WP_001188105.1	hypothetical protein
ACX60_RS04440	NZ_CP012004.1:935515-937667	OK	6.92952	18.8444	1.44331	0.0946	0.189319	no	CDS		WP_000457360.1	hypothetical protein
ACX60_RS04445	NZ_CP012004.1:935515-937667	OK	4.17982	10.9745	1.39264	0.01455	0.0392764	yes	CDS		WP_005134882.1	hypothetical protein
ACX60_RS04450	NZ_CP012004.1:935515-937667	OK	19.0923	42.612	1.15826	5e-05	0.000250416	yes	CDS		WP_001140942.1	hypothetical protein
ACX60_RS04455	NZ_CP012004.1:937931-940090	OK	46.7487	60.3603	0.368673	0.3259	0.494964	no	CDS		WP_000657706.1	multidrug ABC transporter permease
ACX60_RS04460	NZ_CP012004.1:937931-940090	OK	72.7299	69.394	-0.0677385	0.8343	0.907909	no	CDS		WP_000258029.1	multidrug ABC transporter permease
ACX60_RS04465	NZ_CP012004.1:940153-941275	OK	121.125	128.397	0.0841151	0.72965	0.843685	no	CDS		WP_001070866.1	RND transporter
ACX60_RS04470	NZ_CP012004.1:941287-942775	OK	119.229	80.6019	-0.564852	0.01835	0.0480145	yes	CDS		WP_001142049.1	transporter
ACX60_RS04475	NZ_CP012004.1:943154-944234	OK	300.74	113.747	-1.40269	5e-05	0.000250416	yes	CDS		WP_001203181.1	3-phosphoserine/phosphohydroxythreonine aminotransferase
ACX60_RS04480	NZ_CP012004.1:944471-945413	OK	334.856	549.887	0.715597	0.00665	0.0199949	yes	CDS		WP_000795877.1	hypothetical protein
ACX60_RS04485	NZ_CP012004.1:945687-946155	OK	203.394	361.561	0.829963	0.00085	0.00327609	yes	CDS		WP_000936552.1	hypothetical protein
ACX60_RS04490	NZ_CP012004.1:946165-947074	OK	94.5985	120.712	0.351685	0.15245	0.276822	no	CDS		WP_001140078.1	membrane protein
ACX60_RS04495	NZ_CP012004.1:947321-949236	OK	391.553	147.969	-1.40392	5e-05	0.000250416	yes	CDS	lolE	WP_001984636.1	multidrug ABC transporter substrate-binding protein
ACX60_RS04500	NZ_CP012004.1:947321-949236	OK	489.271	182.896	-1.41961	0.0007	0.00275422	yes	CDS	lolD	WP_000049406.1	ABC transporter ATP-binding protein
ACX60_RS04505	NZ_CP012004.1:949321-952666	OK	48.2072	68.8132	0.513436	0.31	0.478089	no	CDS		WP_000472702.1	hypothetical protein
ACX60_RS04510	NZ_CP012004.1:949321-952666	OK	581.87	410.094	-0.504741	0.08345	0.170923	no	CDS		WP_001109113.1	lipid A biosynthesis acyltransferase
ACX60_RS04515	NZ_CP012004.1:952822-953839	OK	523.599	325.84	-0.684299	0.0059	0.0180371	yes	CDS		WP_001286612.1	protease
ACX60_RS04520	NZ_CP012004.1:953857-954667	OK	343.521	218.433	-0.65321	0.00855	0.0249234	yes	CDS		WP_000114071.1	hydrolase
ACX60_RS04525	NZ_CP012004.1:954730-956427	OK	860.676	345.118	-1.31838	0.0104	0.0294598	yes	CDS		WP_031945425.1	phosphoribosylglycinamide formyltransferase
ACX60_RS04530	NZ_CP012004.1:954730-956427	OK	877.934	358.053	-1.29394	0.0001	0.000475785	yes	CDS		WP_000071984.1	phosphoribosylformylglycinamidine cyclo-ligase
ACX60_RS04535	NZ_CP012004.1:956562-957756	OK	477.046	345.684	-0.464675	0.05645	0.123848	no	CDS		WP_001153980.1	AI-2E family transporter
ACX60_RS04540	NZ_CP012004.1:957776-958475	OK	282.684	332.07	0.232297	0.33485	0.504359	no	CDS		WP_001249535.1	DnaA regulatory inactivator Hda
ACX60_RS04545	NZ_CP012004.1:958792-960646	OK	204.697	130.479	-0.649672	0.0069	0.0206601	yes	CDS		WP_000920027.1	hypothetical protein
ACX60_RS04550	NZ_CP012004.1:960660-963108	OK	180.76	186.75	0.047028	0.8521	0.919597	no	CDS		WP_000760139.1	membrane protein
ACX60_RS04555	NZ_CP012004.1:963197-964501	OK	344.551	394.851	0.196588	0.7729	0.870985	no	CDS		WP_000225919.1	hypothetical protein
ACX60_RS04560	NZ_CP012004.1:963197-964501	OK	652.538	813.791	0.318598	0.60275	0.753167	no	CDS		WP_001015075.1	hypothetical protein
ACX60_RS04565	NZ_CP012004.1:963197-964501	OK	656.835	844.877	0.363211	0.24545	0.401603	no	CDS		WP_000362312.1	DNA-directed RNA polymerase sigma-70 factor
ACX60_RS04570	NZ_CP012004.1:964660-965437	OK	392.462	148.898	-1.39823	5e-05	0.000250416	yes	CDS		WP_000268350.1	rRNA methyltransferase
ACX60_RS04575	NZ_CP012004.1:965493-966465	OK	1087.48	174.864	-2.63669	5e-05	0.000250416	yes	CDS		WP_049594876.1	fructose 1,6-bisphosphatase
ACX60_RS04580	NZ_CP012004.1:966647-966836	OK	747.71	1296.01	0.793528	0.0008	0.00310218	yes	CDS		WP_000208542.1	hypothetical protein
ACX60_RS04585	NZ_CP012004.1:966890-967454	OK	1081.06	487.58	-1.14874	5e-05	0.000250416	yes	CDS	pal	WP_000836015.1	peptidoglycan-binding protein
ACX60_RS04590	NZ_CP012004.1:967481-968762	OK	512.961	148.455	-1.78882	5e-05	0.000250416	yes	CDS	tolB	WP_000858381.1	translocation protein TolB
ACX60_RS04595	NZ_CP012004.1:968855-970259	OK	302.279	62.1361	-2.28238	5e-05	0.000250416	yes	CDS	tolA	WP_001039161.1	gramicidin S synthase
ACX60_RS04600	NZ_CP012004.1:970262-971413	OK	607.935	124.846	-2.28376	5e-05	0.000250416	yes	CDS	tolR	WP_001007562.1	gramicidin S synthase
ACX60_RS04605	NZ_CP012004.1:970262-971413	OK	659.401	133.338	-2.30607	5e-05	0.000250416	yes	CDS	tolQ	WP_000224630.1	Tol-Pal system subunit TolQ
ACX60_RS04610	NZ_CP012004.1:971436-971844	OK	651.384	161.344	-2.01337	5e-05	0.000250416	yes	CDS		WP_001273591.1	thioesterase
ACX60_RS04615	NZ_CP012004.1:972054-973389	OK	7.38101	15.398	1.06085	5e-05	0.000250416	yes	CDS		WP_000277197.1	N-acyl-L-amino acid amidohydrolase
ACX60_RS04620	NZ_CP012004.1:973593-974598	OK	232.631	126.247	-0.881799	0.0004	0.00167352	yes	CDS	ruvB	WP_001154002.1	Holliday junction DNA helicase RuvB
ACX60_RS04625	NZ_CP012004.1:974606-975206	OK	429.854	254.425	-0.756607	0.00185	0.00653414	yes	CDS		WP_000578663.1	Holliday junction DNA helicase RuvA
ACX60_RS04630	NZ_CP012004.1:975297-976638	OK	223.831	169.583	-0.400414	0.09405	0.188506	no	CDS		WP_000437078.1	deoxyguanosinetriphosphate triphosphohydrolase
ACX60_RS04635	NZ_CP012004.1:976947-980781	OK	717.78	435.123	-0.72212	0.01255	0.0346077	yes	CDS		WP_000471073.1	phosphoribosylformylglycinamidine synthase
ACX60_RS04640	NZ_CP012004.1:980863-981919	OK	123.076	142.754	0.213984	0.38025	0.552734	no	CDS			multidrug MFS transporter
ACX60_RS04645	NZ_CP012004.1:982056-982632	OK	39.8417	171.068	2.10222	5e-05	0.000250416	yes	CDS		WP_000057883.1	hypothetical protein
ACX60_RS04650	NZ_CP012004.1:983328-983967	OK	67.3028	204.95	1.60653	5e-05	0.000250416	yes	CDS		WP_000269399.1	hypothetical protein
ACX60_RS04655	NZ_CP012004.1:984351-985278	OK	22.6909	64.1105	1.49845	5e-05	0.000250416	yes	CDS		WP_000029750.1	AraC family transcriptional regulator
ACX60_RS04660	NZ_CP012004.1:985654-986830	OK	6.01324	15.546	1.37032	5e-05	0.000250416	yes	CDS		WP_001108695.1	hypothetical protein
ACX60_RS04665	NZ_CP012004.1:986921-987551	OK	9.76725	10.9554	0.16562	0.50315	0.671007	no	CDS		WP_000997094.1	23-dihydro-2,3-dihydroxybenzoate synthetase
ACX60_RS04670	NZ_CP012004.1:987587-988379	OK	11.945	13.9609	0.22498	0.3268	0.49579	no	CDS		WP_000656488.1	2,3-dihydro-2,3-dihydroxybenzoate dehydrogenase
ACX60_RS04675	NZ_CP012004.1:988392-990897	OK	10.7556	10.2132	-0.0746538	0.7452	0.853873	no	CDS		WP_001176910.1	peptide synthetase
ACX60_RS04680	NZ_CP012004.1:990900-994137	OK	10.1505	16.6502	0.713987	0.003	0.00996657	yes	CDS		WP_005181288.1	non-ribosomal peptide synthetase
ACX60_RS04685	NZ_CP012004.1:994149-997365	OK	10.8204	21.2531	0.973916	5e-05	0.000250416	yes	CDS		WP_000019486.1	peptide synthetase
ACX60_RS04690	NZ_CP012004.1:997376-998996	OK	10.5807	14.5278	0.457389	0.046	0.10425	no	CDS		WP_049594809.1	2,3-dihydroxybenzoate-AMP ligase
ACX60_RS04695	NZ_CP012004.1:999009-1000350	OK	19.356	22.3711	0.208855	0.3736	0.546242	no	CDS		WP_001088061.1	siderophore biosynthesis protein
ACX60_RS04700	NZ_CP012004.1:1000359-1001520	OK	27.8699	31.568	0.179753	0.4343	0.606891	no	CDS		WP_001010592.1	ornithine decarboxylase
ACX60_RS04705	NZ_CP012004.1:1001601-1002228	OK	49.8253	85.8189	0.784415	0.00085	0.00327609	yes	CDS		WP_000988323.1	siderophore biosynthesis protein
ACX60_RS04710	NZ_CP012004.1:1002348-1002708	OK	72.7138	96.9234	0.414615	0.0712	0.149689	no	CDS		WP_001985267.1	transposase
ACX60_RS04715	NZ_CP012004.1:1002735-1003101	OK	21.1843	33.1653	0.646678	0.00905	0.0261957	yes	CDS		WP_001985268.1	transposase
ACX60_RS04720	NZ_CP012004.1:1003261-1004131	OK	5.84792	14.2659	1.28658	5e-05	0.000250416	yes	CDS		WP_000336209.1	4'-phosphopantetheinyl transferase
ACX60_RS04725	NZ_CP012004.1:1004145-1004907	OK	14.9199	57.9426	1.95739	5e-05	0.000250416	yes	CDS		WP_000200755.1	thioesterase
ACX60_RS04730	NZ_CP012004.1:1005129-1007337	OK	13.3697	25.3884	0.925207	0.0002	0.00090002	yes	CDS		WP_049594810.1	ligand-gated channel protein
ACX60_RS04735	NZ_CP012004.1:1007381-1008605	OK	14.7156	34.4272	1.2262	5e-05	0.000250416	yes	CDS		WP_000790349.1	MFS transporter
ACX60_RS04740	NZ_CP012004.1:1008656-1009781	OK	26.7659	33.7972	0.336505	0.1514	0.275477	no	CDS		WP_049594811.1	NADPH-dependent ferric siderophore reductase
ACX60_RS04745	NZ_CP012004.1:1009799-1011155	OK	23.4258	33.3188	0.508241	0.03215	0.0770921	no	CDS		WP_001056739.1	MATE family efflux transporter
ACX60_RS04750	NZ_CP012004.1:1011358-1013476	OK	107.705	101.971	-0.0789286	0.74305	0.852318	no	CDS		WP_001269710.1	hypothetical protein
ACX60_RS04755	NZ_CP012004.1:1013479-1014745	OK	143.496	98.9233	-0.536631	0.02715	0.0669562	no	CDS		WP_000097731.1	transporter
ACX60_RS04760	NZ_CP012004.1:1014753-1015902	OK	148.94	332.097	1.15687	5e-05	0.000250416	yes	CDS		WP_000925820.1	hypothetical protein
ACX60_RS04765	NZ_CP012004.1:1016175-1016514	OK	966.488	925.245	-0.0629158	0.80065	0.887564	no	CDS		WP_001208763.1	hypothetical protein
ACX60_RS04770	NZ_CP012004.1:1016685-1017066	OK	4.88948	13.9573	1.51326	5e-05	0.000250416	yes	CDS		WP_049594878.1	transposase
ACX60_RS04775	NZ_CP012004.1:1017327-1017581	OK	15.2148	44.2187	1.53918	5e-05	0.000250416	yes	CDS			transposase
ACX60_RS04780	NZ_CP012004.1:1017595-1017991	OK	2.88078	8.72338	1.59843	0.00035	0.00148498	yes	CDS		WP_001014737.1	hypothetical protein
ACX60_RS04785	NZ_CP012004.1:1018227-1020490	OK	20.3657	43.5802	1.09753	0.0003	0.00129405	yes	CDS		WP_000547725.1	hypothetical protein
ACX60_RS04790	NZ_CP012004.1:1018227-1020490	OK	21.0639	68.088	1.69263	0.0009	0.00344554	yes	CDS			transposase
ACX60_RS04795	NZ_CP012004.1:1020544-1021477	OK	38.7332	60.2115	0.636468	0.00665	0.0199949	yes	CDS		WP_000742756.1	transposase
ACX60_RS04800	NZ_CP012004.1:1021532-1022381	OK	82.0629	139.809	0.768652	0.00185	0.00653414	yes	CDS			transposase
ACX60_RS04805	NZ_CP012004.1:1022396-1026854	OK	89.8477	165.483	0.881125	0.02125	0.0544131	no	CDS		WP_001061231.1	ATPase AAA
ACX60_RS04810	NZ_CP012004.1:1022396-1026854	OK	72.6501	126.394	0.798889	0.03245	0.077711	no	CDS		WP_000269331.1	transcriptional antiterminator
ACX60_RS04815	NZ_CP012004.1:1022396-1026854	OK	62.3426	83.7265	0.425466	0.6591	0.793944	no	CDS		WP_011859944.1	transcriptional antiterminator
ACX60_RS04820	NZ_CP012004.1:1027414-1027540	OK	939.47	2863.17	1.60769	5e-05	0.000250416	yes	CDS		WP_000977276.1	hypothetical protein
ACX60_RS04825	NZ_CP012004.1:1027608-1028723	OK	140.346	319.482	1.18675	0.15525	0.280876	no	CDS		WP_000916029.1	NIF3 1
ACX60_RS04830	NZ_CP012004.1:1027608-1028723	OK	229.148	404.537	0.819992	0.0057	0.0175074	yes	CDS		WP_000175545.1	enoly-CoA hydratase
ACX60_RS04835	NZ_CP012004.1:1028790-1029423	OK	148.609	73.2072	-1.02147	5e-05	0.000250416	yes	CDS		WP_000117223.1	nicotinamide-nucleotide adenylyltransferase
ACX60_RS04840	NZ_CP012004.1:1029493-1030063	OK	82.4179	115.307	0.484447	0.042	0.0966412	no	CDS		WP_001050696.1	hypothetical protein
ACX60_RS04845	NZ_CP012004.1:1030188-1030650	OK	395.815	186.581	-1.08503	5e-05	0.000250416	yes	CDS	bcp	WP_001293525.1	peroxiredoxin
ACX60_RS04850	NZ_CP012004.1:1030667-1031354	OK	61.757	32.5106	-0.925694	0.00015	0.000691653	yes	CDS		WP_049594812.1	ATPase
ACX60_RS04855	NZ_CP012004.1:1031444-1031861	OK	2121.82	851.929	-1.3165	5e-05	0.000250416	yes	CDS		WP_000771345.1	membrane protein
ACX60_RS04860	NZ_CP012004.1:1031874-1032546	OK	637.607	416.979	-0.612693	0.01365	0.0371714	yes	CDS		WP_001247780.1	7-cyano-7-deazaguanine synthase
ACX60_RS04865	NZ_CP012004.1:1032586-1033297	OK	630.167	324.737	-0.956465	0.0001	0.000475785	yes	CDS		WP_000157724.1	7-carboxy-7-deazaguanine synthase
ACX60_RS04870	NZ_CP012004.1:1033375-1034197	OK	1349.71	573.068	-1.23587	5e-05	0.000250416	yes	CDS	dapD	WP_000080867.1	2,3,4,5-tetrahydropyridine-2,6-dicarboxylate N-succinyltransferase
ACX60_RS04875	NZ_CP012004.1:1034491-1035220	OK	1846.5	222.779	-3.0511	5e-05	0.000250416	yes	CDS		WP_000866520.1	membrane protein
ACX60_RS04880	NZ_CP012004.1:1035311-1036235	OK	126.936	99.5303	-0.350894	0.16135	0.289745	no	CDS		WP_001011052.1	CysB family transcriptional regulator
ACX60_RS04885	NZ_CP012004.1:1036306-1037368	OK	121.641	59.9176	-1.02158	5e-05	0.000250416	yes	CDS		WP_000027499.1	sulfate ABC transporter ATP-binding protein
ACX60_RS04890	NZ_CP012004.1:1037379-1039094	OK	124.417	33.1111	-1.9098	5e-05	0.000250416	yes	CDS	cysW	WP_001048807.1	sulfate/thiosulfate transporter permease subunit
ACX60_RS04895	NZ_CP012004.1:1037379-1039094	OK	110.537	29.7514	-1.89349	5e-05	0.000250416	yes	CDS		WP_000083115.1	sulfate transporter
ACX60_RS04900	NZ_CP012004.1:1039174-1039783	OK	180.45	47.9766	-1.91119	5e-05	0.000250416	yes	CDS		WP_000149917.1	esterase
ACX60_RS04905	NZ_CP012004.1:1039813-1040821	OK	181.039	69.4707	-1.38183	5e-05	0.000250416	yes	CDS		WP_001212600.1	ABC transporter permease
ACX60_RS04910	NZ_CP012004.1:1041084-1041897	OK	49.8845	109.692	1.1368	5e-05	0.000250416	yes	CDS		WP_000263427.1	4-amino-4-deoxychorismate lyase
ACX60_RS04915	NZ_CP012004.1:1041898-1042969	OK	212.872	90.5514	-1.23318	5e-05	0.000250416	yes	CDS	mltG/yceG	WP_001125860.1	hypothetical protein
ACX60_RS04920	NZ_CP012004.1:1042978-1043578	OK	153.386	73.272	-1.06583	5e-05	0.000250416	yes	CDS		WP_000470765.1	thymidylate kinase
ACX60_RS04925	NZ_CP012004.1:1043716-1044133	OK	160.064	82.5773	-0.954835	5e-05	0.000250416	yes	CDS		WP_000842540.1	thioesterase
ACX60_RS04930	NZ_CP012004.1:1044186-1045830	OK	124.41	67.2612	-0.887261	0.0005	0.00204164	yes	CDS		WP_000367540.1	L-aspartate oxidase
ACX60_RS04935	NZ_CP012004.1:1046060-1047437	OK	154.045	49.624	-1.63424	5e-05	0.000250416	yes	CDS		WP_000842416.1	serine protease
ACX60_RS04940	NZ_CP012004.1:1047557-1048013	OK	159.246	153.717	-0.0509787	0.8301	0.904891	no	CDS		WP_000094835.1	thioesterase
ACX60_RS04945	NZ_CP012004.1:1048026-1048575	OK	89.237	111.416	0.320245	0.1818	0.318254	no	CDS		WP_005134895.1	hypothetical protein
ACX60_RS04950	NZ_CP012004.1:1048758-1050576	OK	573.359	226.872	-1.33756	5e-05	0.000250416	yes	CDS		WP_000035781.1	elongation factor 4
ACX60_RS04955	NZ_CP012004.1:1050646-1051474	OK	522.856	329.727	-0.66514	0.00685	0.0205325	yes	CDS		WP_000344900.1	S26 family signal peptidase
ACX60_RS04960	NZ_CP012004.1:1051497-1052536	OK	647.366	473.938	-0.449883	0.27015	0.431581	no	CDS		WP_001224039.1	hypothetical protein
ACX60_RS04965	NZ_CP012004.1:1051497-1052536	OK	356.344	287.576	-0.309327	0.31365	0.481982	no	CDS	rnc	WP_000160699.1	ribonuclease 3
ACX60_RS04970	NZ_CP012004.1:1052541-1053570	OK	1047.96	679.502	-0.625029	0.01585	0.0422781	yes	CDS		WP_000061702.1	GTPase Era
ACX60_RS04975	NZ_CP012004.1:1053588-1053789	OK	7899.21	4330.1	-0.867307	0.0004	0.00167352	yes	CDS		WP_004840396.1	hypothetical protein
ACX60_RS04980	NZ_CP012004.1:1053798-1054512	OK	281.069	160.805	-0.805614	0.00045	0.0018593	yes	CDS		WP_000985104.1	DNA repair protein RecO
ACX60_RS04985	NZ_CP012004.1:1054525-1055251	OK	556.738	240.012	-1.21389	5e-05	0.000250416	yes	CDS		WP_000729414.1	pyridoxamine 5'-phosphate oxidase
ACX60_RS04990	NZ_CP012004.1:1055257-1055902	OK	363.082	169.821	-1.09628	5e-05	0.000250416	yes	CDS		WP_000095056.1	hypothetical protein
ACX60_RS04995	NZ_CP012004.1:1056195-1056954	OK	246.501	294.817	0.25823	0.28885	0.45393	no	CDS		WP_000880601.1	NAD(P)-dependent oxidoreductase
ACX60_RS05000	NZ_CP012004.1:1057137-1057213	NOTEST	0	0	0	1	1	no	tRNA			tRNA-Asn
ACX60_RS05005	NZ_CP012004.1:1057447-1057876	OK	48.2288	272.707	2.49939	5e-05	0.000250416	yes	CDS		WP_000855164.1	hypothetical protein
ACX60_RS05010	NZ_CP012004.1:1057890-1058328	OK	97.9925	85.131	-0.202988	0.3769	0.549803	no	CDS		WP_000795395.1	phenylacetic acid degradation protein
ACX60_RS05015	NZ_CP012004.1:1058513-1058924	OK	84.5063	130.685	0.628967	0.00755	0.0223657	yes	CDS		WP_001014252.1	S-(hydroxymethyl)glutathione synthase
ACX60_RS05020	NZ_CP012004.1:1059288-1060989	OK	197.345	269.696	0.450614	0.06435	0.137535	no	CDS		WP_000567434.1	chaperone protein
ACX60_RS05025	NZ_CP012004.1:1061040-1063002	OK	137.544	124.972	-0.138281	0.5701	0.727727	no	CDS		WP_000127907.1	chaperone
ACX60_RS05030	NZ_CP012004.1:1063224-1064454	OK	1338.4	538.392	-1.31378	5e-05	0.000250416	yes	CDS		WP_000383206.1	aspartate aminotransferase
ACX60_RS05035	NZ_CP012004.1:1064661-1064841	OK	4657.43	2562.88	-0.86177	0.0003	0.00129405	yes	CDS		WP_000139632.1	hypothetical protein
ACX60_RS05040	NZ_CP012004.1:1064875-1066312	OK	55.2034	79.6101	0.528195	0.03165	0.0760817	no	CDS		WP_005134897.1	hypothetical protein
ACX60_RS05045	NZ_CP012004.1:1066480-1067272	OK	82.6919	329.925	1.99632	5e-05	0.000250416	yes	CDS		WP_000222202.1	hypothetical protein
ACX60_RS05050	NZ_CP012004.1:1067451-1069473	OK	92.1582	219.017	1.24886	5e-05	0.000250416	yes	CDS		WP_001004983.1	excinuclease ABC subunit B
ACX60_RS05055	NZ_CP012004.1:1069566-1070154	OK	83.24	107.439	0.368172	0.1309	0.245253	no	CDS		WP_000885644.1	membrane protein
ACX60_RS05060	NZ_CP012004.1:1070265-1071210	OK	40.1859	39.3423	-0.0306071	0.89655	0.944313	no	CDS		WP_000912037.1	permease
ACX60_RS05065	NZ_CP012004.1:1071426-1072884	OK	1550.32	468.308	-1.72704	5e-05	0.000250416	yes	CDS		WP_000031230.1	glyceraldehyde 3-phosphate dehydrogenase
ACX60_RS05070	NZ_CP012004.1:1073033-1073768	OK	64.7743	44.9781	-0.526198	0.02575	0.0640141	no	CDS		WP_001183840.1	MFS transporter
ACX60_RS05075	NZ_CP012004.1:1073779-1074454	OK	66.908	42.4509	-0.656385	0.00575	0.0176366	yes	CDS		WP_000468065.1	hypothetical protein
ACX60_RS05080	NZ_CP012004.1:1074670-1075891	OK	775.148	442.39	-0.809154	0.0013	0.00478436	yes	CDS		WP_001212949.1	GTPase Obg
ACX60_RS05085	NZ_CP012004.1:1075906-1077040	OK	436.211	295.86	-0.560112	0.0241	0.0605683	no	CDS		WP_000573844.1	glutamate 5-kinase
ACX60_RS05090	NZ_CP012004.1:1077066-1078898	OK	90.5304	98.7234	0.12499	0.7847	0.877795	no	CDS		WP_000271369.1	hypothetical protein
ACX60_RS05095	NZ_CP012004.1:1077066-1078898	OK	113.829	107.974	-0.0761794	0.78705	0.879422	no	CDS		WP_001039857.1	membrane protein
ACX60_RS05100	NZ_CP012004.1:1078981-1080007	OK	84.4789	92.4464	0.130027	0.5899	0.744148	no	CDS		WP_000275423.1	hypothetical protein
ACX60_RS05105	NZ_CP012004.1:1080050-1081097	OK	145.491	433.614	1.57548	5e-05	0.000250416	yes	CDS		WP_000055180.1	2-nitropropane dioxygenase
ACX60_RS05110	NZ_CP012004.1:1081208-1081910	OK	26.2804	55.992	1.09123	5e-05	0.000250416	yes	CDS		WP_000885357.1	membrane protein
ACX60_RS05115	NZ_CP012004.1:1082162-1083383	OK	129.994	132.719	0.0299329	0.89815	0.945193	no	CDS		WP_005134903.1	hypothetical protein
ACX60_RS05120	NZ_CP012004.1:1083385-1084524	OK	33.5931	45.6043	0.441006	0.0676	0.143148	no	CDS			UDP-N-acetylglucosamine 2-epimerase
ACX60_RS05125	NZ_CP012004.1:1084531-1087259	OK	77.754	100.653	0.372398	0.464	0.635861	no	CDS		WP_000744217.1	hypothetical protein
ACX60_RS05130	NZ_CP012004.1:1084531-1087259	OK	112.072	107.089	-0.0656201	0.8146	0.896157	no	CDS		WP_000750598.1	hypothetical protein
ACX60_RS05135	NZ_CP012004.1:1087259-1090133	OK	45.4385	75.7251	0.736855	0.0581	0.126806	no	CDS		WP_000035257.1	glycosyl transferase
ACX60_RS05140	NZ_CP012004.1:1087259-1090133	OK	23.9876	78.548	1.71129	0.0027	0.0090879	yes	CDS		WP_000067469.1	hypothetical protein
ACX60_RS05145	NZ_CP012004.1:1087259-1090133	OK	30.0136	140.532	2.22721	0.00015	0.000691653	yes	CDS		WP_001186266.1	membrane protein
ACX60_RS05150	NZ_CP012004.1:1090326-1091769	OK	41.5259	159.514	1.9416	5e-05	0.000250416	yes	CDS		WP_000063719.1	deoxyribodipyrimidine photo-lyase
ACX60_RS05155	NZ_CP012004.1:1091872-1092355	OK	5161.62	2408.62	-1.09962	0.00015	0.000691653	yes	CDS		WP_000123995.1	peptidyl-prolyl cis-trans isomerase
ACX60_RS05160	NZ_CP012004.1:1092490-1093777	OK	91.1465	40.4712	-1.17129	5e-05	0.000250416	yes	CDS		WP_000193160.1	NADH dehydrogenase
ACX60_RS05165	NZ_CP012004.1:1093876-1095196	OK	231.352	82.2789	-1.4915	5e-05	0.000250416	yes	CDS	dacD	WP_000667907.1	D-alanyl-D-alanine carboxypeptidase
ACX60_RS05170	NZ_CP012004.1:1095368-1097072	OK	304.328	288.001	-0.079555	0.74525	0.853873	no	CDS		WP_000903512.1	serine protease
ACX60_RS05175	NZ_CP012004.1:1097472-1099710	OK	2044.87	1538.36	-0.410613	0.14715	0.269507	no	CDS		WP_000896679.1	isocitrate dehydrogenase
ACX60_RS05180	NZ_CP012004.1:1099827-1100616	OK	371.663	237.677	-0.644993	0.00755	0.0223657	yes	CDS		WP_000706554.1	23S rRNA pseudouridine synthase E
ACX60_RS05185	NZ_CP012004.1:1100816-1102073	OK	339.424	589.317	0.795956	0.0009	0.00344554	yes	CDS		WP_000542121.1	isocitrate dehydrogenase
ACX60_RS05190	NZ_CP012004.1:1102173-1102665	OK	43.3567	234.571	2.43569	5e-05	0.000250416	yes	CDS		WP_001218091.1	hypothetical protein
ACX60_RS05195	NZ_CP012004.1:1102665-1103076	OK	51.724	174.074	1.7508	5e-05	0.000250416	yes	CDS		WP_000069673.1	hypothetical protein
ACX60_RS05200	NZ_CP012004.1:1103424-1104603	OK	5.23149	12.6911	1.27853	5e-05	0.000250416	yes	CDS		WP_017897594.1	MFS transporter
ACX60_RS05205	NZ_CP012004.1:1104699-1105581	OK	69.1365	117.942	0.770555	0.002	0.00699183	yes	CDS		WP_000925116.1	LysR family transcriptional regulator
ACX60_RS05210	NZ_CP012004.1:1105778-1107173	OK	130.246	99.1248	-0.393925	0.10325	0.20316	no	CDS		WP_001025081.1	L-cystine transporter tcyP
ACX60_RS05215	NZ_CP012004.1:1107321-1108137	OK	49.1769	40.051	-0.296144	0.2099	0.355643	no	CDS		WP_000784951.1	phenazine biosynthesis protein PhzF
ACX60_RS05220	NZ_CP012004.1:1108259-1111022	OK	258.462	246.064	-0.0709165	0.77725	0.873719	no	CDS		WP_000480983.1	protease
ACX60_RS05225	NZ_CP012004.1:1111079-1111463	OK	403.146	188.028	-1.10036	5e-05	0.000250416	yes	CDS		WP_000078676.1	hypothetical protein
ACX60_RS05230	NZ_CP012004.1:1111566-1112199	OK	72.5721	175.23	1.27176	5e-05	0.000250416	yes	CDS		WP_001150004.1	hypothetical protein
ACX60_RS05235	NZ_CP012004.1:1112234-1113698	OK	147.342	252.832	0.779011	0.00165	0.00590362	yes	CDS		WP_000230496.1	hypothetical protein
ACX60_RS05240	NZ_CP012004.1:1113869-1114247	OK	108.569	124.741	0.20032	0.38055	0.553062	no	CDS		WP_000993528.1	hypothetical protein
ACX60_RS05245	NZ_CP012004.1:1114362-1114974	OK	125.229	56.0374	-1.16011	5e-05	0.000250416	yes	CDS		WP_001214807.1	thiamine phosphate synthase
ACX60_RS05250	NZ_CP012004.1:1115016-1116315	OK	512.51	363.931	-0.493914	0.0477	0.107371	no	CDS		WP_000059223.1	glutamate-1-semialdehyde 2,1-aminomutase
ACX60_RS05255	NZ_CP012004.1:1116376-1117081	OK	60.4975	68.447	0.17811	0.45105	0.623565	no	CDS		WP_000500061.1	isochorismatase
ACX60_RS05260	NZ_CP012004.1:1117213-1117852	OK	211.997	84.1481	-1.33304	5e-05	0.000250416	yes	CDS		WP_001279315.1	RNA pseudouridine synthase
ACX60_RS05265	NZ_CP012004.1:1117996-1120834	OK	285.225	153.077	-0.897847	0.00035	0.00148498	yes	CDS		WP_000413578.1	RNA polymerase-associated protein RapA
ACX60_RS05270	NZ_CP012004.1:1120889-1121906	OK	91.4687	56.4137	-0.697233	0.00415	0.01332	yes	CDS		WP_001191205.1	membrane protein
ACX60_RS05275	NZ_CP012004.1:1122072-1122768	OK	350.364	172.674	-1.02081	5e-05	0.000250416	yes	CDS		WP_000195202.1	TetR family transcriptional regulator
ACX60_RS05280	NZ_CP012004.1:1122908-1123979	OK	813.584	724.677	-0.166954	0.51435	0.679916	no	CDS		WP_001147894.1	oxidoreductase
ACX60_RS05285	NZ_CP012004.1:1123991-1125086	OK	1711.84	750.504	-1.18961	5e-05	0.000250416	yes	CDS		WP_001057073.1	acyl-CoA desaturase
ACX60_RS05290	NZ_CP012004.1:1125152-1125728	OK	44.628	61.9576	0.473331	0.0391	0.0908606	no	CDS		WP_001039795.1	NAD(P)H dehydrogenase
ACX60_RS05295	NZ_CP012004.1:1125847-1126744	OK	27.279	38.7932	0.508016	0.0279	0.068472	no	CDS		WP_001041365.1	LysR family transcriptional regulator
ACX60_RS05300	NZ_CP012004.1:1126862-1127564	OK	273.308	68.8372	-1.98927	5e-05	0.000250416	yes	CDS		WP_001259423.1	hypothetical protein
ACX60_RS05305	NZ_CP012004.1:1128031-1129405	OK	907.713	530.182	-0.77575	0.0033	0.0108692	yes	CDS		WP_000117540.1	diadenosine tetraphosphatase
ACX60_RS05310	NZ_CP012004.1:1129407-1130940	OK	856.802	512.973	-0.740081	0.0044	0.0139973	yes	CDS		WP_000227387.1	2,4-diaminobutyrate decarboxylase
ACX60_RS05315	NZ_CP012004.1:1131216-1132647	OK	19.5471	562.954	4.84799	5e-05	0.000250416	yes	CDS		WP_001183474.1	NAD-dependent aldehyde dehydrogenase
ACX60_RS05320	NZ_CP012004.1:1132718-1133204	OK	28.3276	127.528	2.17054	5e-05	0.000250416	yes	CDS		WP_000357090.1	AsnC family transcriptional regulator
ACX60_RS05325	NZ_CP012004.1:1133338-1135060	OK	3.75613	404.477	6.75067	5e-05	0.000250416	yes	CDS		WP_000469459.1	pyruvate decarboxylase
ACX60_RS05330	NZ_CP012004.1:1135200-1136580	OK	6.8712	119.004	4.1143	5e-05	0.000250416	yes	CDS		WP_000339846.1	amino acid transporter
ACX60_RS05335	NZ_CP012004.1:1137035-1138067	OK	36.0238	51.0231	0.502198	0.03885	0.0904023	no	CDS		WP_001238909.1	phosphonate ABC transporter substrate-binding protein
ACX60_RS05340	NZ_CP012004.1:1138167-1140941	OK	37.6114	63.6734	0.759521	0.0336	0.080026	no	CDS		WP_001050723.1	phosphate ABC transporter permease
ACX60_RS05345	NZ_CP012004.1:1138167-1140941	OK	33.5006	62.4953	0.899562	0.01235	0.0341493	yes	CDS		WP_000107954.1	high frequency lysogenization protein HflD
ACX60_RS05350	NZ_CP012004.1:1140954-1141857	OK	165.607	152.974	-0.114479	0.65	0.788032	no	CDS		WP_001091973.1	phosphate ABC transporter ATP-binding protein
ACX60_RS05355	NZ_CP012004.1:1142003-1142966	OK	673.457	474.851	-0.504112	0.0451	0.102482	no	CDS		WP_000897185.1	peptidase S49
ACX60_RS05360	NZ_CP012004.1:1143241-1145431	OK	168.962	124.831	-0.43672	0.07685	0.159518	no	CDS		WP_000196826.1	surface adhesion protein
ACX60_RS05365	NZ_CP012004.1:1145478-1146120	OK	60.6915	60.0984	-0.0141691	0.95385	0.975183	no	CDS		WP_000570327.1	membrane protein
ACX60_RS05370	NZ_CP012004.1:1146202-1147591	OK	728.436	473.739	-0.620711	0.0206	0.0529864	no	CDS		WP_000993080.1	adenylosuccinate lyase
ACX60_RS05375	NZ_CP012004.1:1147645-1148380	OK	172.09	116.366	-0.564491	0.02465	0.0617068	no	CDS		WP_000229972.1	lysogenization protein HflD
ACX60_RS05380	NZ_CP012004.1:1148393-1149527	OK	262.087	137.119	-0.934612	0.00015	0.000691653	yes	CDS	mnmA	WP_001187604.1	tRNA(5-methylaminomethyl-2-thiouridine)- methyltransferase
ACX60_RS05385	NZ_CP012004.1:1149531-1150020	OK	629.172	439.154	-0.51873	0.0319	0.0765999	no	CDS		WP_000741966.1	NUDIX hydrolase
ACX60_RS05390	NZ_CP012004.1:1150139-1150685	OK	169.033	122.598	-0.463371	0.05965	0.12944	no	CDS		WP_001107199.1	gamma carbonic anhydrase family protein
ACX60_RS05395	NZ_CP012004.1:1150784-1151933	OK	653.544	172.431	-1.92226	5e-05	0.000250416	yes	CDS	dacA/C	WP_000197255.1	D-alanyl-D-alanine carboxypeptidase
ACX60_RS05400	NZ_CP012004.1:1152059-1152476	OK	804.433	105.635	-2.92888	5e-05	0.000250416	yes	CDS		WP_000749411.1	hypothetical protein
ACX60_RS05405	NZ_CP012004.1:1152629-1153001	OK	45.3172	49.8376	0.137175	0.5606	0.720268	no	CDS		WP_000846426.1	hypothetical protein
ACX60_RS05410	NZ_CP012004.1:1153103-1153871	OK	228.627	143.797	-0.668965	0.0058	0.0177728	yes	CDS		WP_001023217.1	stationary phase survival protein SurE
ACX60_RS05415	NZ_CP012004.1:1153985-1154816	OK	576.552	87.7117	-2.71661	5e-05	0.000250416	yes	CDS	ygeR	WP_000550750.1	peptidoglycan-binding protein
ACX60_RS05420	NZ_CP012004.1:1154917-1155847	OK	996.628	1018.46	0.0312625	0.8981	0.945193	no	CDS		WP_000886768.1	LysR family transcriptional regulator
ACX60_RS05425	NZ_CP012004.1:1155904-1158523	OK	518.615	366.383	-0.501308	0.05325	0.117744	no	CDS		WP_000192286.1	ATP-dependent protease
ACX60_RS05430	NZ_CP012004.1:1158689-1160879	OK	201.699	99.9278	-1.01325	5e-05	0.000250416	yes	CDS	ampG	WP_000428311.1	transporter
ACX60_RS05435	NZ_CP012004.1:1160881-1161283	OK	700.048	439.652	-0.671092	0.006	0.018285	yes	CDS		WP_001242511.1	lactoylglutathione lyase
ACX60_RS05440	NZ_CP012004.1:1161422-1162388	OK	75.2531	88.6582	0.236503	0.325	0.494238	no	CDS		WP_005134928.1	hypothetical protein
ACX60_RS05445	NZ_CP012004.1:1162581-1162806	OK	12705.5	8643.79	-0.555715	0.0309	0.0745767	no	CDS	rpmE	WP_001200845.1	50S ribosomal protein L31
ACX60_RS05450	NZ_CP012004.1:1162868-1166719	OK	36.8127	50.2906	0.450084	0.3253	0.494424	no	CDS		WP_000534828.1	EAL domain-containing protein
ACX60_RS05455	NZ_CP012004.1:1162868-1166719	OK	92.6029	177.702	0.940333	0.0019	0.00668529	yes	CDS			GTPase
ACX60_RS05460	NZ_CP012004.1:1166734-1167751	OK	124.906	150.941	0.273144	0.2557	0.414203	no	CDS		WP_000611579.1	EF-P beta-lysylation protein EpmB
ACX60_RS05465	NZ_CP012004.1:1167824-1168394	OK	3995.1	2095.13	-0.931195	0.00035	0.00148498	yes	CDS		WP_000035083.1	elongation factor P
ACX60_RS05470	NZ_CP012004.1:1168560-1170657	OK	217.084	272.973	0.330505	0.1784	0.313857	no	CDS		WP_000380470.1	carbon starvation protein A
ACX60_RS05475	NZ_CP012004.1:1170659-1170962	OK	595.647	739.719	0.312519	0.1997	0.34211	no	CDS		WP_001009533.1	hypothetical protein
ACX60_RS05480	NZ_CP012004.1:1171130-1171207	NOTEST	0	0	0	1	1	no	tRNA			tRNA-Val
ACX60_RS05485	NZ_CP012004.1:1171471-1174757	OK	9.83964	15.2178	0.629087	0.0069	0.0206601	yes	CDS			type I secretion protein
ACX60_RS05490	NZ_CP012004.1:1174990-1175857	OK	25.0697	16.1609	-0.633443	0.0063	0.0190765	yes	CDS		WP_000211448.1	hypothetical protein
ACX60_RS05495	NZ_CP012004.1:1175886-1176771	OK	40.7565	31.1158	-0.389383	0.0935	0.187691	no	CDS		WP_001131942.1	2,4-dienoyl-CoA reductase
ACX60_RS05500	NZ_CP012004.1:1177009-1179021	OK	4.15598	5.4055	0.37924	0.38075	0.553172	no	CDS		WP_001097602.1	fatty acid desaturase
ACX60_RS05505	NZ_CP012004.1:1177009-1179021	OK	8.69049	13.0283	0.584136	0.04175	0.0961853	no	CDS		WP_000627086.1	fatty acid desaturase
ACX60_RS05510	NZ_CP012004.1:1179063-1179894	OK	8.40104	11.1339	0.406314	0.08925	0.180856	no	CDS		WP_049594813.1	metal-dependent hydrolase
ACX60_RS05515	NZ_CP012004.1:1179955-1180636	OK	20.2238	37.3859	0.886437	0.0001	0.000475785	yes	CDS		WP_000106451.1	hydrolase
ACX60_RS05520	NZ_CP012004.1:1180818-1181739	OK	24.2848	43.2952	0.834156	0.00035	0.00148498	yes	CDS		WP_001153333.1	LysR family transcriptional regulator
ACX60_RS05525	NZ_CP012004.1:1181987-1182911	OK	20.6458	40.1205	0.958493	5e-05	0.000250416	yes	CDS		WP_000277159.1	hypothetical protein
ACX60_RS05530	NZ_CP012004.1:1182980-1184486	OK	6.04015	11.4402	0.921458	5e-05	0.000250416	yes	CDS		WP_001038285.1	monooxygenase
ACX60_RS05535	NZ_CP012004.1:1184541-1185459	OK	3.60489	7.90007	1.13191	5e-05	0.000250416	yes	CDS		WP_049594881.1	epoxide hydrolase
ACX60_RS05540	NZ_CP012004.1:1185470-1186418	OK	1.61624	4.1909	1.37462	5e-05	0.000250416	yes	CDS		WP_000102858.1	metal-dependent hydrolase
ACX60_RS05545	NZ_CP012004.1:1186440-1187481	OK	2.15487	5.26013	1.2875	5e-05	0.000250416	yes	CDS		WP_049594814.1	dihydroflavonol 4-reductase
ACX60_RS05550	NZ_CP012004.1:1187645-1188665	OK	17.9551	34.2286	0.930809	0.0001	0.000475785	yes	CDS		WP_001069952.1	AraC family transcriptional regulator
ACX60_RS05555	NZ_CP012004.1:1189103-1190507	OK	41.9059	42.1263	0.00756813	0.97455	0.986246	no	CDS		WP_001170044.1	hypothetical protein
ACX60_RS05560	NZ_CP012004.1:1190808-1191324	OK	10.871	33.6192	1.6288	5e-05	0.000250416	yes	CDS		WP_049594815.1	hypothetical protein
ACX60_RS05565	NZ_CP012004.1:1191348-1192377	OK	74.3749	163.203	1.13378	5e-05	0.000250416	yes	CDS		WP_000168943.1	hypothetical protein
ACX60_RS05570	NZ_CP012004.1:1193198-1193762	OK	6.88499	3.76912	-0.869228	0.00345	0.0113047	yes	CDS		WP_001133229.1	transcriptional regulator
ACX60_RS05575	NZ_CP012004.1:1194197-1194884	OK	39.1475	53.4956	0.4505	0.0505	0.112513	no	CDS		WP_000995340.1	hypothetical protein
ACX60_RS05580	NZ_CP012004.1:1195128-1196097	OK	3.11275	11.3527	1.86677	5e-05	0.000250416	yes	CDS		WP_001061795.1	serine/threonine dehydratase
ACX60_RS05585	NZ_CP012004.1:1196350-1197831	OK	35.0521	33.5881	-0.061552	0.82955	0.904557	no	CDS		WP_000528180.1	DNA-binding protein
ACX60_RS05590	NZ_CP012004.1:1196350-1197831	OK	9.73779	10.8405	0.154763	0.71045	0.831548	no	CDS		WP_000160885.1	NADPH-dependent ferric siderophore reductase
ACX60_RS05595	NZ_CP012004.1:1198223-1200071	OK	5.95465	10.506	0.819129	0.00025	0.00109665	yes	CDS		WP_000910250.1	peptide synthetase
ACX60_RS05600	NZ_CP012004.1:1200141-1202235	OK	3.93214	7.59802	0.95031	5e-05	0.000250416	yes	CDS		WP_005134933.1	hypothetical protein
ACX60_RS05605	NZ_CP012004.1:1202800-1205456	OK	1.72721	4.22169	1.28938	0.03835	0.0894164	no	CDS		WP_001210789.1	iron ABC transporter permease
ACX60_RS05610	NZ_CP012004.1:1202800-1205456	OK	3.81529	8.92832	1.2266	0.00175	0.00621943	yes	CDS		WP_001223277.1	ferric anguibactin ABC transporter permease
ACX60_RS05615	NZ_CP012004.1:1202800-1205456	OK	5.43011	12.9541	1.25436	0.00195	0.00684175	yes	CDS		WP_000582115.1	iron ABC transporter ATP-binding protein
ACX60_RS05620	NZ_CP012004.1:1205462-1206431	OK	18.2007	47.4184	1.38145	5e-05	0.000250416	yes	CDS		WP_001104125.1	Ferric anguibactin-binding protein
ACX60_RS05625	NZ_CP012004.1:1206516-1208844	OK	20.2801	51.2362	1.3371	5e-05	0.000250416	yes	CDS		WP_001073041.1	ligand-gated channel protein
ACX60_RS05630	NZ_CP012004.1:1208913-1210224	OK	8.45193	10.698	0.339994	0.1504	0.274061	no	CDS		WP_000717760.1	Rhizobactin siderophore biosynthesis protein rhbE
ACX60_RS05635	NZ_CP012004.1:1210271-1213214	OK	4.37257	8.71139	0.994421	5e-05	0.000250416	yes	CDS		WP_049594816.1	peptide synthetase
ACX60_RS05640	NZ_CP012004.1:1213375-1215004	OK	3.10492	5.58486	0.846966	0.00045	0.0018593	yes	CDS	entE	WP_000744368.1	2,3-dihydroxybenzoate-AMP ligase
ACX60_RS05645	NZ_CP012004.1:1215021-1215891	OK	6.13985	9.46335	0.624146	0.01125	0.0315227	yes	CDS		WP_001018258.1	isochorismatase
ACX60_RS05650	NZ_CP012004.1:1216008-1217160	OK	4.92218	8.25711	0.74634	0.0023	0.00789676	yes	CDS		WP_000603867.1	histidine decarboxylase
ACX60_RS05655	NZ_CP012004.1:1217257-1220608	OK	12.877	17.4948	0.442138	0.79125	0.882019	no	CDS		WP_001176139.1	hypothetical protein
ACX60_RS05660	NZ_CP012004.1:1217257-1220608	OK	16.8717	18.2367	0.112241	0.7483	0.856002	no	CDS		WP_005134938.1	hypothetical protein
ACX60_RS05665	NZ_CP012004.1:1217257-1220608	OK	15.7244	18.3802	0.225143	0.5231	0.687441	no	CDS		WP_001090096.1	ABC transporter
ACX60_RS05670	NZ_CP012004.1:1220680-1221415	OK	24.3734	32.6023	0.419667	0.0651	0.138858	no	CDS		WP_001032910.1	thioesterase
ACX60_RS05675	NZ_CP012004.1:1221425-1222181	OK	10.8923	16.3528	0.586232	0.0156	0.0417312	yes	CDS		WP_005134939.1	hypothetical protein
ACX60_RS05680	NZ_CP012004.1:1222305-1223475	OK	9.66184	12.6029	0.383383	0.101	0.199526	no	CDS		WP_000983816.1	hypothetical protein
ACX60_RS05685	NZ_CP012004.1:1223595-1224843	OK	964.692	408.968	-1.23808	5e-05	0.000250416	yes	CDS	ldtAb2	WP_000498089.1	peptidase
ACX60_RS05690	NZ_CP012004.1:1225142-1226216	OK	273.371	95.5657	-1.5163	5e-05	0.000250416	yes	CDS		WP_000209395.1	uroporphyrinogen decarboxylase
ACX60_RS05695	NZ_CP012004.1:1226222-1227017	OK	46.1126	23.2107	-0.990373	0.0001	0.000475785	yes	CDS		WP_001199663.1	membrane protein
ACX60_RS05700	NZ_CP012004.1:1227166-1227637	OK	1562.68	2924.8	0.904312	0.0007	0.00275422	yes	CDS			hypothetical protein
ACX60_RS05705	NZ_CP012004.1:1227698-1229591	OK	5.02605	13.9055	1.46816	5e-05	0.000250416	yes	CDS		WP_000055522.1	hypothetical protein
ACX60_RS05710	NZ_CP012004.1:1229658-1230810	OK	121.333	20.4115	-2.57151	5e-05	0.000250416	yes	CDS	adc	WP_001211238.1	class C extended-spectrum beta-lactamase ADC-26
ACX60_RS05715	NZ_CP012004.1:1230971-1231526	OK	300.127	108.789	-1.46404	5e-05	0.000250416	yes	CDS		WP_000062631.1	GTP cyclohydrolase I
ACX60_RS05720	NZ_CP012004.1:1231782-1233282	OK	15.664	20.7602	0.406367	0.07615	0.158376	no	CDS		WP_000893681.1	FAD-binding molybdopterin dehydrogenase
ACX60_RS05725	NZ_CP012004.1:1233283-1235659	OK	17.1664	19.6249	0.193097	0.4147	0.587879	no	CDS		WP_005134944.1	xanthine dehydrogenase molybdopterin-binding subunit
ACX60_RS05730	NZ_CP012004.1:1235665-1236649	OK	28.6176	32.3471	0.176733	0.4583	0.630798	no	CDS		WP_001164225.1	xanthine dehydrogenase
ACX60_RS05735	NZ_CP012004.1:1236659-1237355	OK	258.155	162.765	-0.665444	0.0067	0.0201344	yes	CDS		WP_000066123.1	hypothetical protein
ACX60_RS05740	NZ_CP012004.1:1237364-1238171	OK	216.723	162.934	-0.41157	0.09055	0.182874	no	CDS		WP_000608308.1	indole-3-glycerol-phosphate synthase
ACX60_RS05745	NZ_CP012004.1:1238180-1239236	OK	175.425	128.059	-0.454044	0.06325	0.135626	no	CDS	trpD	WP_000178441.1	anthranilate phosphoribosyltransferase
ACX60_RS05750	NZ_CP012004.1:1239585-1242318	OK	10.709	21.8166	1.0266	5e-05	0.000250416	yes	CDS		WP_005134946.1	hypothetical protein
ACX60_RS05755	NZ_CP012004.1:1242397-1245097	OK	72.3694	75.4121	0.0594165	0.80525	0.89058	no	CDS		WP_000960549.1	aminopeptidase N
ACX60_RS05760	NZ_CP012004.1:1245193-1245778	OK	261.783	211.704	-0.306322	0.2058	0.350323	no	CDS		WP_000925673.1	glutamine amidotransferase
ACX60_RS05765	NZ_CP012004.1:1246073-1249414	OK	176.123	133.452	-0.400261	0.1334	0.249077	no	CDS		WP_000999162.1	peptidase M24
ACX60_RS05770	NZ_CP012004.1:1246073-1249414	OK	71.5792	22.6215	-1.66184	0.0111	0.031173	yes	CDS		WP_000872617.1	dipeptide/tripeptide permease
ACX60_RS05775	NZ_CP012004.1:1250154-1251564	OK	2528.51	1072.64	-1.23711	5e-05	0.000250416	yes	CDS	glnA	WP_001284758.1	glutamine synthetase
ACX60_RS05780	NZ_CP012004.1:1251689-1253074	OK	243.076	167.591	-0.536458	0.1618	0.290343	no	CDS		WP_001231791.1	chorismate pyruvate-lyase
ACX60_RS05785	NZ_CP012004.1:1251689-1253074	OK	129.432	119.168	-0.119192	0.70645	0.828783	no	CDS	ubiA	WP_000205474.1	4-hydroxybenzoate octaprenyltransferase
ACX60_RS05790	NZ_CP012004.1:1253184-1254642	OK	88.7811	233.666	1.39613	5e-05	0.000250416	yes	CDS		WP_000830603.1	hypothetical protein
ACX60_RS05795	NZ_CP012004.1:1254753-1254954	OK	222.588	158.251	-0.492167	0.0434	0.0992573	no	CDS		WP_000082790.1	hypothetical protein
ACX60_RS05800	NZ_CP012004.1:1254963-1255407	OK	66.2686	25.6273	-1.37065	5e-05	0.000250416	yes	CDS		WP_000464148.1	hypothetical protein
ACX60_RS05805	NZ_CP012004.1:1255463-1255539	NOTEST	0	0	0	1	1	no	tRNA			tRNA-Asn
ACX60_RS05810	NZ_CP012004.1:1255717-1255793	NOTEST	0	0	0	1	1	no	tRNA			tRNA-Asn
ACX60_RS05815	NZ_CP012004.1:1255801-1255877	OK	0	170.792	inf	0.00415	0.01332	yes	tRNA			tRNA-Asn
ACX60_RS05820	NZ_CP012004.1:1256023-1256650	OK	4767	3367.4	-0.501448	0.06195	0.133391	no	CDS		WP_000208082.1	superoxide dismutase
ACX60_RS05825	NZ_CP012004.1:1256795-1257554	OK	155.561	132.99	-0.226157	0.35895	0.530502	no	CDS		WP_001284922.1	Nif3-like dinuclear metal center hexameric protein
ACX60_RS05830	NZ_CP012004.1:1257747-1258923	OK	325.509	108.954	-1.57898	5e-05	0.000250416	yes	CDS		WP_001254962.1	2-alkenal reductase
ACX60_RS05835	NZ_CP012004.1:1258972-1260211	OK	173.214	417.71	1.26995	5e-05	0.000250416	yes	CDS	cca	WP_001198542.1	multifunctional CCA protein
ACX60_RS05840	NZ_CP012004.1:1260302-1262573	OK	785.082	491.01	-0.677093	0.01135	0.0317709	yes	CDS		WP_000342684.1	malic enzyme
ACX60_RS05845	NZ_CP012004.1:1262809-1265659	OK	94.6399	113.843	0.266527	0.26425	0.424256	no	CDS		WP_000016038.1	histidine kinase
ACX60_RS05850	NZ_CP012004.1:1265793-1266516	OK	233.207	194.571	-0.261313	0.27905	0.44256	no	CDS		WP_001078589.1	RNA methyltransferase
ACX60_RS05855	NZ_CP012004.1:1266534-1267371	OK	355.999	241.989	-0.556933	0.0228	0.0577182	no	CDS		WP_000167018.1	5,10-methylenetetrahydrofolate reductase
ACX60_RS05860	NZ_CP012004.1:1267442-1268825	OK	1000.87	729.856	-0.455575	0.07705	0.159889	no	CDS		WP_000994845.1	adenosylhomocysteinase
ACX60_RS05865	NZ_CP012004.1:1269046-1269583	OK	27.2399	19.0844	-0.513326	0.0284	0.0695076	no	CDS		WP_001196988.1	hypothetical protein
ACX60_RS05870	NZ_CP012004.1:1269621-1270005	OK	82.4041	75.4305	-0.127568	0.5796	0.735804	no	CDS		WP_000043121.1	4-carboxymuconolactone decarboxylase
ACX60_RS05875	NZ_CP012004.1:1270108-1272574	OK	17.8411	16.3454	-0.126324	0.5988	0.750886	no	CDS		WP_049594817.1	acyl-CoA dehydrogenase
ACX60_RS05880	NZ_CP012004.1:1272857-1273871	OK	778.602	880.009	0.176632	0.47785	0.648522	no	CDS		WP_001289259.1	lipoyl synthase
ACX60_RS05885	NZ_CP012004.1:1274067-1275480	OK	470.898	451.185	-0.0616945	0.80245	0.888763	no	CDS		WP_001137505.1	pyridine nucleotide-disulfide oxidoreductase
ACX60_RS05890	NZ_CP012004.1:1275599-1276938	OK	181.407	379.472	1.06476	0.44615	0.618905	no	CDS		WP_000149480.1	hypothetical protein
ACX60_RS05895	NZ_CP012004.1:1275599-1276938	OK	24.4334	33.2553	0.44473	0.0642	0.137267	no	CDS		WP_000169415.1	MFS transporter
ACX60_RS05900	NZ_CP012004.1:1277112-1278459	OK	4.84126	13.095	1.43556	5e-05	0.000250416	yes	CDS		WP_000097620.1	MFS transporter
ACX60_RS05905	NZ_CP012004.1:1278871-1279990	OK	49.7205	14.3903	-1.78875	5e-05	0.000250416	yes	CDS	ompW	WP_000976525.1	membrane protein
ACX60_RS05910	NZ_CP012004.1:1280194-1281022	OK	390.434	181.315	-1.10657	5e-05	0.000250416	yes	CDS		WP_001089491.1	methionine aminopeptidase
ACX60_RS05915	NZ_CP012004.1:1281231-1281984	OK	8704.51	5318.89	-0.710638	0.0165	0.0438019	yes	CDS		WP_001982118.1	30S ribosomal protein S2
ACX60_RS05920	NZ_CP012004.1:1282121-1282997	OK	2046.51	1316.95	-0.635961	0.01765	0.0463737	yes	CDS		WP_000125378.1	elongation factor Ts
ACX60_RS05925	NZ_CP012004.1:1283062-1283548	OK	88.7254	43.0978	-1.04173	5e-05	0.000250416	yes	CDS		WP_000182520.1	hypothetical protein
ACX60_RS05930	NZ_CP012004.1:1283645-1284470	OK	51.7458	120.827	1.22343	5e-05	0.000250416	yes	CDS		WP_000554500.1	AraC family transcriptional regulator
ACX60_RS05935	NZ_CP012004.1:1284693-1285281	OK	9.64814	26.5095	1.45819	5e-05	0.000250416	yes	CDS		WP_000974323.1	branched-chain amino acid ABC transporter permease
ACX60_RS05940	NZ_CP012004.1:1285282-1285600	OK	14.2784	30.158	1.07871	0.0003	0.00129405	yes	CDS		WP_000118659.1	hypothetical protein
ACX60_RS05945	NZ_CP012004.1:1285640-1286093	OK	50.2578	85.4221	0.76526	0.0011	0.00412746	yes	CDS		WP_000836402.1	hypothetical protein
ACX60_RS05950	NZ_CP012004.1:1286649-1287267	OK	780.057	499.79	-0.642257	0.0079	0.0232755	yes	CDS	rlpA	WP_001177236.1	hypothetical protein
ACX60_RS05955	NZ_CP012004.1:1287557-1288559	OK	380.648	139.668	-1.44646	5e-05	0.000250416	yes	CDS	mltB	WP_000951085.1	murein transglycosylase
ACX60_RS05960	NZ_CP012004.1:1288578-1289721	OK	210.484	49.6185	-2.08476	5e-05	0.000250416	yes	CDS	rodA	WP_000075224.1	cell wall shape-determining protein
ACX60_RS05965	NZ_CP012004.1:1289849-1290500	OK	706.412	203.528	-1.79528	5e-05	0.000250416	yes	CDS		WP_001115740.1	hypothetical protein
ACX60_RS05970	NZ_CP012004.1:1290523-1293038	OK	302.824	118.241	-1.35675	0.0006	0.00240108	yes	CDS		WP_000110164.1	NADPH-dependent 7-cyano-7-deazaguanine reductase
ACX60_RS05975	NZ_CP012004.1:1290523-1293038	OK	201.285	102.541	-0.973043	0.03595	0.0847078	no	CDS		WP_001010536.1	membrane protein
ACX60_RS05980	NZ_CP012004.1:1290523-1293038	OK	192.736	65.2465	-1.56266	0.00135	0.00493979	yes	CDS		WP_000128669.1	ABC transporter
ACX60_RS05985	NZ_CP012004.1:1293155-1293232	OK	51.0016	79.9666	0.648856	0.69595	0.821879	no	tRNA			tRNA-Arg
ACX60_RS05990	NZ_CP012004.1:1293331-1293964	OK	22.9896	38.4527	0.742104	0.0016	0.00574225	yes	CDS		WP_000896955.1	hypothetical protein
ACX60_RS05995	NZ_CP012004.1:1294111-1294798	OK	109.557	100.394	-0.12601	0.5975	0.749974	no	CDS		WP_001147935.1	DNA exonuclease
ACX60_RS06000	NZ_CP012004.1:1295047-1296277	OK	27.2916	75.5701	1.46936	5e-05	0.000250416	yes	CDS		WP_000782590.1	hypothetical protein
ACX60_RS06005	NZ_CP012004.1:1296522-1297776	OK	1075.62	572.601	-0.909573	0.0009	0.00344554	yes	CDS	glyA	WP_000457893.1	serine hydroxymethyltransferase
ACX60_RS06010	NZ_CP012004.1:1297816-1299265	OK	9.21431	12.8405	0.478757	0.0354	0.0837131	no	CDS		WP_000633135.1	RND transporter
ACX60_RS06015	NZ_CP012004.1:1299277-1302457	OK	4.24286	6.91314	0.704303	0.0024	0.00819334	yes	CDS		WP_001027060.1	multidrug efflux RND transporter permease subunit
ACX60_RS06020	NZ_CP012004.1:1302463-1303681	OK	4.00889	7.08015	0.820575	0.001	0.0037867	yes	CDS		WP_000010635.1	MexE family multidrug efflux RND transporter periplasmic adaptor subunit
ACX60_RS06025	NZ_CP012004.1:1303878-1304910	OK	31.194	35.9396	0.204308	0.38075	0.553172	no	CDS		WP_002000718.1	transcriptional regulator
ACX60_RS06030	NZ_CP012004.1:1305084-1305870	OK	22.1954	20.7772	-0.0952569	0.6731	0.80441	no	CDS		WP_000135840.1	ABC transporter substrate-binding protein
ACX60_RS06035	NZ_CP012004.1:1305961-1307361	OK	8.11843	7.90605	-0.0382434	0.91675	0.955284	no	CDS		WP_000010369.1	nickel transporter
ACX60_RS06040	NZ_CP012004.1:1305961-1307361	OK	10.6144	10.4604	-0.0210889	0.94645	0.971416	no	CDS		WP_000569990.1	histidine/lysine/arginine/ornithine ABC transporter permease HisM
ACX60_RS06045	NZ_CP012004.1:1307370-1308147	OK	15.9114	18.4426	0.212981	0.3534	0.524528	no	CDS		WP_000438618.1	histidine ABC transporter ATP-binding protein
ACX60_RS06050	NZ_CP012004.1:1308219-1308549	OK	31.8909	72.2871	1.18059	5e-05	0.000250416	yes	CDS		WP_000121130.1	DMT superfamily multidrug transporter EmrE
ACX60_RS06055	NZ_CP012004.1:1308784-1309048	OK	736.67	1262.86	0.777601	0.0017	0.00606497	yes	CDS		WP_001196306.1	(4Fe-4S)-binding protein
ACX60_RS06060	NZ_CP012004.1:1309050-1310421	OK	315.022	705.908	1.16403	5e-05	0.000250416	yes	CDS		WP_000845865.1	protease
ACX60_RS06065	NZ_CP012004.1:1310477-1311938	OK	18.2122	49.1156	1.43127	5e-05	0.000250416	yes	CDS		WP_000280070.1	GntR family transcriptional regulator
ACX60_RS06070	NZ_CP012004.1:1312173-1313043	OK	15.2381	34.9794	1.19882	5e-05	0.000250416	yes	CDS		WP_000117587.1	phenazine biosynthesis protein PhzF
ACX60_RS06075	NZ_CP012004.1:1313097-1313877	OK	656.642	177.773	-1.88507	5e-05	0.000250416	yes	CDS		WP_000718711.1	ferredoxin--NADP(+) reductase
ACX60_RS06080	NZ_CP012004.1:1314014-1314710	OK	53.7844	81.5262	0.600076	0.0121	0.0335622	yes	CDS		WP_000337223.1	tRNA-Thr(GGU) m(6)t(6)A37 methyltransferase TsaA
ACX60_RS06085	NZ_CP012004.1:1314719-1315988	OK	24.0722	65.624	1.44686	5e-05	0.000250416	yes	CDS		WP_001052949.1	hypothetical protein
ACX60_RS06090	NZ_CP012004.1:1316275-1318033	OK	5.24715	38.8941	2.88995	5e-05	0.000250416	yes	CDS		WP_001020917.1	type II secretion system protein E
ACX60_RS06095	NZ_CP012004.1:1318114-1318474	OK	192.204	211.783	0.13995	0.5585	0.719022	no	CDS		WP_000781557.1	hypothetical protein
ACX60_RS06100	NZ_CP012004.1:1318581-1320599	OK	64.6737	84.9168	0.392872	0.28445	0.448917	no	CDS		WP_001221454.1	DNA-binding response regulator
ACX60_RS06105	NZ_CP012004.1:1318581-1320599	OK	32.6499	40.1733	0.299156	0.37185	0.54447	no	CDS		WP_001257353.1	two-component sensor histidine kinase
ACX60_RS06110	NZ_CP012004.1:1320664-1320835	OK	821.614	1006.23	0.292422	0.20495	0.349063	no	CDS		WP_000993415.1	hypothetical protein
ACX60_RS06115	NZ_CP012004.1:1320971-1321871	OK	85.4615	46.3148	-0.8838	0.00055	0.00222337	yes	CDS		WP_001125745.1	hypothetical protein
ACX60_RS06120	NZ_CP012004.1:1321892-1322444	OK	231.085	91.1107	-1.34273	5e-05	0.000250416	yes	CDS		WP_000913439.1	hypothetical protein
ACX60_RS06125	NZ_CP012004.1:1322464-1324861	OK	246.271	148.487	-0.729904	0.00255	0.00863262	yes	CDS	pbp1B	WP_000667412.1	penicillin-binding protein 1B
ACX60_RS06130	NZ_CP012004.1:1325046-1326224	OK	254.551	308.938	0.279366	0.3706	0.543212	no	CDS	ppnK	WP_001167242.1	NAD(+) kinase
ACX60_RS06135	NZ_CP012004.1:1325046-1326224	OK	1634.84	1648.85	0.0123106	0.9744	0.986139	no	CDS		WP_001019667.1	hypothetical protein
ACX60_RS06140	NZ_CP012004.1:1326425-1327439	OK	77.0933	248.063	1.68603	5e-05	0.000250416	yes	CDS		WP_001093407.1	hypothetical protein
ACX60_RS06145	NZ_CP012004.1:1327937-1329296	OK	290.891	133.846	-1.1199	5e-05	0.000250416	yes	CDS		WP_001085436.1	C4-dicarboxylate ABC transporter
ACX60_RS06150	NZ_CP012004.1:1329459-1330605	OK	82.7893	107.993	0.383422	0.11645	0.22358	no	CDS		WP_000881864.1	acyl-CoA dehydrogenase
ACX60_RS06155	NZ_CP012004.1:1330648-1331527	OK	34.8864	30.0542	-0.215101	0.3461	0.516655	no	CDS		WP_000035924.1	alpha/beta hydrolase
ACX60_RS06160	NZ_CP012004.1:1331778-1332888	OK	241.751	197.677	-0.290377	0.23085	0.383492	no	CDS		WP_000606364.1	prephenate dehydratase
ACX60_RS06165	NZ_CP012004.1:1332996-1335243	OK	435.343	273.262	-0.67187	0.0087	0.025301	yes	CDS		WP_000082052.1	cyclohexadienyl dehydrogenase
ACX60_RS06170	NZ_CP012004.1:1335370-1335754	OK	380.394	283.916	-0.422029	0.08305	0.170229	no	CDS		WP_000735999.1	hypothetical protein
ACX60_RS06175	NZ_CP012004.1:1335924-1337385	OK	81.8767	143.903	0.81357	0.00115	0.00429768	yes	CDS		WP_000195395.1	aminoacyl-histidine dipeptidase
ACX60_RS06180	NZ_CP012004.1:1337420-1338467	OK	34.4684	51.5009	0.579324	0.01465	0.039508	yes	CDS		WP_049594818.1	RNA 3'-phosphate cyclase
ACX60_RS06185	NZ_CP012004.1:1338726-1339185	OK	28.4028	40.1672	0.499983	0.0356	0.0840878	no	CDS		WP_000761355.1	hypothetical protein
ACX60_RS06190	NZ_CP012004.1:1339197-1339581	OK	19.0994	39.4267	1.04564	5e-05	0.000250416	yes	CDS		WP_000409701.1	hypothetical protein
ACX60_RS06195	NZ_CP012004.1:1339583-1340852	OK	15.7425	34.1597	1.11763	5e-05	0.000250416	yes	CDS		WP_000110894.1	RNA-splicing ligase RtcB
ACX60_RS06200	NZ_CP012004.1:1341107-1342082	OK	66.1954	47.9813	-0.464256	0.05245	0.116287	no	CDS		WP_000902244.1	MBL fold metallo-hydrolase
ACX60_RS06205	NZ_CP012004.1:1342149-1343751	OK	56.872	70.6281	0.312524	0.1963	0.338028	no	CDS		WP_000650525.1	Fis family transcriptional regulator
ACX60_RS06210	NZ_CP012004.1:1343808-1344441	OK	145.731	96.917	-0.588487	0.0173	0.0455563	yes	CDS		WP_000003115.1	hydrolase
ACX60_RS06215	NZ_CP012004.1:1344567-1345341	OK	77.4763	91.9353	0.246862	0.3114	0.479628	no	CDS		WP_000880407.1	hypothetical protein
ACX60_RS06220	NZ_CP012004.1:1345360-1345984	OK	73.311	93.2952	0.347772	0.1375	0.255107	no	CDS		WP_000928988.1	hypothetical protein
ACX60_RS06225	NZ_CP012004.1:1346120-1346906	OK	419.376	205.241	-1.03092	5e-05	0.000250416	yes	CDS		WP_001154366.1	thiazole synthase
ACX60_RS06230	NZ_CP012004.1:1346919-1347117	OK	1654.1	870.178	-0.926661	0.0003	0.00129405	yes	CDS		WP_001167820.1	thiamine biosynthesis protein ThiS
ACX60_RS06235	NZ_CP012004.1:1347130-1347496	OK	247.468	186.749	-0.406145	0.0795	0.164116	no	CDS		WP_000264715.1	membrane protein
ACX60_RS06240	NZ_CP012004.1:1347607-1348474	OK	1075.53	1086.29	0.014362	0.95445	0.975361	no	CDS		WP_001285359.1	RNA polymerase factor sigma-32
ACX60_RS06245	NZ_CP012004.1:1348607-1348853	OK	1132.47	1691.11	0.578493	0.01955	0.0507429	no	CDS		WP_000108398.1	oxidoreductase
ACX60_RS06250	NZ_CP012004.1:1349227-1349440	OK	17188.3	15898	-0.112584	0.6679	0.800344	no	CDS	cspC	WP_000126912.1	cold-shock protein
ACX60_RS06255	NZ_CP012004.1:1349543-1350695	OK	440.934	293.981	-0.584837	0.0161	0.0428474	yes	CDS		WP_000200418.1	DEAD/DEAH box helicase
ACX60_RS06260	NZ_CP012004.1:1350731-1351112	OK	221.105	96.5635	-1.19518	5e-05	0.000250416	yes	CDS		WP_000720482.1	hypothetical protein
ACX60_RS06265	NZ_CP012004.1:1351315-1351891	OK	463.734	258.937	-0.840696	0.00085	0.00327609	yes	CDS		WP_000132181.1	nitroreductase
ACX60_RS06270	NZ_CP012004.1:1351926-1353000	OK	358.8	179.257	-1.00115	0.0001	0.000475785	yes	CDS		WP_000807316.1	glycerol-3-phosphate dehydrogenase (NAD(P)(+))
ACX60_RS06275	NZ_CP012004.1:1353056-1353512	OK	576.784	333.829	-0.788922	0.00175	0.00621943	yes	CDS		WP_001177595.1	phosphohistidine phosphatase
ACX60_RS06280	NZ_CP012004.1:1353534-1355153	OK	235.89	146.212	-0.690059	0.0136	0.037067	yes	CDS		WP_005134980.1	type II secretion system protein L
ACX60_RS06285	NZ_CP012004.1:1353534-1355153	OK	241.19	171.35	-0.493226	0.3322	0.50142	no	CDS		WP_000782994.1	hypothetical protein
ACX60_RS06290	NZ_CP012004.1:1355242-1356247	OK	331.146	184.46	-0.844164	0.0008	0.00310218	yes	CDS		WP_000966986.1	dihydroorotate dehydrogenase 2
ACX60_RS06295	NZ_CP012004.1:1356253-1356841	OK	183.478	167.714	-0.129605	0.59495	0.748208	no	CDS		WP_001091966.1	colicin V biosynthesis protein
ACX60_RS06300	NZ_CP012004.1:1356866-1358408	OK	415.577	286.959	-0.534272	0.03135	0.0754664	no	CDS		WP_000334670.1	amidophosphoribosyltransferase
ACX60_RS06305	NZ_CP012004.1:1358543-1360376	OK	64.2373	106.494	0.729292	0.0032	0.0105711	yes	CDS		WP_000335877.1	peptidase M48
ACX60_RS06310	NZ_CP012004.1:1360476-1361127	OK	168.375	170.405	0.0172871	0.93835	0.966885	no	CDS		WP_000580188.1	hypothetical protein
ACX60_RS06315	NZ_CP012004.1:1361138-1362104	OK	216.839	191.366	-0.180291	0.45325	0.625791	no	CDS		WP_000758320.1	D-glycerate dehydrogenase
ACX60_RS06320	NZ_CP012004.1:1362242-1363679	OK	58.8341	50.6731	-0.215433	0.381	0.553427	no	CDS		WP_000670572.1	hypothetical protein
ACX60_RS06325	NZ_CP012004.1:1363769-1364216	OK	10020.7	3901.94	-1.36072	5e-05	0.000250416	yes	CDS		WP_000209410.1	aspartyl-tRNA amidotransferase subunit B
ACX60_RS06330	NZ_CP012004.1:1364242-1364458	OK	16655.2	8144.69	-1.03204	5e-05	0.000250416	yes	CDS	rpsU	WP_001136722.1	30S ribosomal protein S21
ACX60_RS06335	NZ_CP012004.1:1364603-1365614	OK	131.286	52.4104	-1.32479	5e-05	0.000250416	yes	CDS		WP_000636264.1	N(6)-L-threonylcarbamoyladenine synthase TsaD
ACX60_RS06340	NZ_CP012004.1:1365616-1366721	OK	38.3834	30.076	-0.351869	0.13735	0.254913	no	CDS			hypothetical protein
ACX60_RS06345	NZ_CP012004.1:1366824-1367706	OK	59.2099	107.219	0.856657	0.0004	0.00167352	yes	CDS		WP_000190819.1	ATPase
ACX60_RS06350	NZ_CP012004.1:1367884-1370183	OK	95.9392	154.5	0.687418	0.0065	0.0195968	yes	CDS		WP_000461855.1	hypothetical protein
ACX60_RS06355	NZ_CP012004.1:1367884-1370183	OK	27.6209	39.9038	0.530764	0.51095	0.677877	no	CDS		WP_000912065.1	protein kinase
ACX60_RS06360	NZ_CP012004.1:1370288-1370373	NOTEST	0	0	0	1	1	no	tRNA			tRNA-Leu
ACX60_RS06365	NZ_CP012004.1:1370429-1370503	NOTEST	0	0	0	1	1	no	tRNA			tRNA-Trp
ACX60_RS06370	NZ_CP012004.1:1370530-1370615	NOTEST	0	0	0	1	1	no	tRNA			tRNA-Leu
ACX60_RS06375	NZ_CP012004.1:1370680-1370754	NOTEST	0	0	0	1	1	no	tRNA			tRNA-Trp
ACX60_RS06380	NZ_CP012004.1:1370811-1371729	OK	39.5921	98.5061	1.315	5e-05	0.000250416	yes	CDS		WP_000802856.1	LuxR family transcriptional regulator
ACX60_RS06385	NZ_CP012004.1:1371832-1373209	OK	4.26646	18.0767	2.08302	5e-05	0.000250416	yes	CDS		WP_005134986.1	hypothetical protein
ACX60_RS06390	NZ_CP012004.1:1373319-1374888	OK	20.1933	35.8245	0.827069	0.0005	0.00204164	yes	CDS		WP_000181270.1	methylmalonate-semialdehyde dehydrogenase
ACX60_RS06395	NZ_CP012004.1:1374990-1376388	OK	8.05985	15.4285	0.936774	5e-05	0.000250416	yes	CDS		WP_001058170.1	amino acid ABC transporter permease
ACX60_RS06400	NZ_CP012004.1:1376536-1376770	OK	63.7549	61.0128	-0.0634246	0.80355	0.889672	no	CDS		WP_001094391.1	hypothetical protein
ACX60_RS06405	NZ_CP012004.1:1377029-1380040	OK	4.66236	8.70472	0.900736	0.02555	0.0635737	no	CDS		WP_049594819.1	acyl-CoA dehydrogenase
ACX60_RS06410	NZ_CP012004.1:1377029-1380040	OK	5.00536	6.52874	0.38333	0.43645	0.609055	no	CDS		WP_000536986.1	hypothetical protein
ACX60_RS06415	NZ_CP012004.1:1377029-1380040	OK	4.92065	7.46724	0.601725	0.29765	0.464546	no	CDS		WP_000581924.1	methyltransferase
ACX60_RS06420	NZ_CP012004.1:1377029-1380040	OK	4.80148	10.5189	1.13143	0.0294	0.0716478	no	CDS		WP_000690470.1	glycosyl transferase
ACX60_RS06425	NZ_CP012004.1:1380326-1380689	OK	26.1183	20.2824	-0.364835	0.1471	0.269437	no	CDS		WP_000721827.1	DNA-binding protein
ACX60_RS06430	NZ_CP012004.1:1380852-1381646	OK	20.7264	101.881	2.29734	5e-05	0.000250416	yes	CDS		WP_001102889.1	hypothetical protein
ACX60_RS06435	NZ_CP012004.1:1380852-1381646	OK	40.3308	68.7485	0.769447	0.0849	0.173462	no	CDS		WP_005134990.1	hypothetical protein
ACX60_RS06440	NZ_CP012004.1:1382212-1382818	OK	6.99934	14.6859	1.06914	5e-05	0.000250416	yes	CDS		WP_000429458.1	threonine transporter
ACX60_RS06445	NZ_CP012004.1:1382868-1383705	OK	23.6757	31.4484	0.409579	0.0693	0.146261	no	CDS		WP_000097865.1	AraC family transcriptional regulator
ACX60_RS06450	NZ_CP012004.1:1383862-1385011	OK	8.22224	12.6422	0.62065	0.00765	0.0226258	yes	CDS		WP_000054914.1	alpha/beta hydrolase
ACX60_RS06455	NZ_CP012004.1:1385371-1386607	OK	778.059	38.1064	-4.35177	5e-05	0.000250416	yes	CDS		WP_000397471.1	sodium:glutamate symporter
ACX60_RS06460	NZ_CP012004.1:1386659-1387562	OK	33.0351	13.2022	-1.32323	5e-05	0.000250416	yes	CDS		WP_000423653.1	ATPase AAA
ACX60_RS06465	NZ_CP012004.1:1387658-1388357	OK	40.1888	22.7683	-0.819769	0.0004	0.00167352	yes	CDS		WP_000572517.1	GntR family transcriptional regulator
ACX60_RS06470	NZ_CP012004.1:1388384-1388576	OK	101.513	85.6742	-0.244731	0.3668	0.53899	no	CDS		WP_000637306.1	hypothetical protein
ACX60_RS06475	NZ_CP012004.1:1388644-1389283	OK	2.48842	2.99361	0.266652	0.40575	0.57936	no	CDS		WP_000590082.1	hypothetical protein
ACX60_RS06480	NZ_CP012004.1:1389866-1390403	OK	13.9419	11.6089	-0.264192	0.28165	0.445699	no	CDS		WP_000790104.1	protein CsuA/B
ACX60_RS06485	NZ_CP012004.1:1390477-1391026	OK	1.67356	2.30073	0.459171	0.24565	0.401901	no	CDS		WP_000577016.1	protein CsuA
ACX60_RS06490	NZ_CP012004.1:1391031-1391550	OK	2.75004	4.35044	0.661709	0.04905	0.109821	no	CDS		WP_005134997.1	hypothetical protein
ACX60_RS06495	NZ_CP012004.1:1391555-1395888	OK	4.32101	7.28647	0.753851	0.32855	0.497733	no	CDS		WP_001065479.1	protein CsuC
ACX60_RS06500	NZ_CP012004.1:1391555-1395888	OK	6.30905	7.76002	0.298639	0.3584	0.529829	no	CDS		WP_000603315.1	protein CsuD
ACX60_RS06505	NZ_CP012004.1:1391555-1395888	OK	8.66526	18.5021	1.09438	0.01035	0.0293481	yes	CDS		WP_005135000.1	hypothetical protein
ACX60_RS06510	NZ_CP012004.1:1395945-1396179	OK	177.069	88.2695	-1.00433	5e-05	0.000250416	yes	CDS		WP_000437833.1	hypothetical protein
ACX60_RS06515	NZ_CP012004.1:1396604-1398092	OK	66.4207	11.8979	-2.48092	5e-05	0.000250416	yes	CDS	proP	WP_001260521.1	glycine/betaine ABC transporter
ACX60_RS06520	NZ_CP012004.1:1398482-1399103	OK	29.3683	25.5862	-0.198894	0.38155	0.554009	no	CDS		WP_001000112.1	hypothetical protein
ACX60_RS06525	NZ_CP012004.1:1399238-1399997	OK	8.83912	36.3737	2.04092	5e-05	0.000250416	yes	CDS		WP_000790133.1	hypothetical protein
ACX60_RS06530	NZ_CP012004.1:1400109-1400619	OK	23.9006	45.8378	0.93949	0.0001	0.000475785	yes	CDS		WP_000174421.1	acetyltransferase
ACX60_RS06535	NZ_CP012004.1:1401348-1401903	OK	6.16668	11.3435	0.879297	0.001	0.0037867	yes	CDS		WP_000792931.1	hypothetical protein
ACX60_RS06540	NZ_CP012004.1:1402137-1403028	OK	65.746	57.2107	-0.200618	0.4075	0.5813	no	CDS		WP_000340888.1	membrane protein
ACX60_RS06545	NZ_CP012004.1:1403260-1407047	OK	39.7428	99.6345	1.32595	0.14075	0.260118	no	CDS		WP_000768105.1	paraquat-inducible protein A
ACX60_RS06550	NZ_CP012004.1:1403260-1407047	OK	37.6129	64.1549	0.770331	0.26955	0.43087	no	CDS		WP_001062700.1	paraquat-inducible protein A
ACX60_RS06555	NZ_CP012004.1:1403260-1407047	OK	82.4405	83.1654	0.0126296	0.9692	0.982976	no	CDS		WP_000612480.1	mammalian cell entry protein
ACX60_RS06560	NZ_CP012004.1:1403260-1407047	OK	118.659	81.4299	-0.543195	0.31705	0.485398	no	CDS		WP_000791362.1	hypothetical protein
ACX60_RS06565	NZ_CP012004.1:1407126-1407621	OK	39.359	57.2319	0.540123	0.0172	0.0453305	yes	CDS		WP_000894315.1	hypothetical protein
ACX60_RS06570	NZ_CP012004.1:1407760-1408489	OK	25.8481	65.8463	1.34905	5e-05	0.000250416	yes	CDS	racX	WP_000848685.1	racemase
ACX60_RS06575	NZ_CP012004.1:1408503-1409415	OK	26.9721	52.9464	0.973065	5e-05	0.000250416	yes	CDS		WP_000042000.1	hypothetical protein
ACX60_RS06580	NZ_CP012004.1:1409765-1411133	OK	55.7677	25.8715	-1.10807	5e-05	0.000250416	yes	CDS		WP_000957796.1	sorbosone dehydrogenase
ACX60_RS06585	NZ_CP012004.1:1411160-1411613	OK	127.559	57.724	-1.14392	5e-05	0.000250416	yes	CDS		WP_001166574.1	acetyltransferase
ACX60_RS06590	NZ_CP012004.1:1411671-1412874	OK	16.1297	10.2442	-0.654914	0.0044	0.0139973	yes	CDS		WP_005135012.1	hypothetical protein
ACX60_RS06595	NZ_CP012004.1:1413012-1413579	OK	33.4	45.7057	0.452526	0.04715	0.106337	no	CDS		WP_001151695.1	TetR family transcriptional regulator
ACX60_RS06600	NZ_CP012004.1:1414007-1415306	OK	74.7577	136.185	0.86527	0.0005	0.00204164	yes	CDS		WP_000347180.1	C4-dicarboxylate ABC transporter
ACX60_RS06605	NZ_CP012004.1:1415541-1415745	OK	1226.24	2376.99	0.95489	0.00015	0.000691653	yes	CDS		WP_000758190.1	hypothetical protein
ACX60_RS06610	NZ_CP012004.1:1416101-1416833	OK	84.8926	155.068	0.869192	0.00055	0.00222337	yes	CDS		WP_001270558.1	hydroxyacylglutathione hydrolase
ACX60_RS06615	NZ_CP012004.1:1416990-1418708	OK	399.458	241.303	-0.727196	0.10325	0.20316	no	CDS		WP_001205190.1	methionine ABC transporter permease
ACX60_RS06620	NZ_CP012004.1:1416990-1418708	OK	446.134	257.129	-0.794986	0.01015	0.0288914	yes	CDS		WP_000614025.1	methionine ABC transporter ATP-binding protein
ACX60_RS06625	NZ_CP012004.1:1418783-1419650	OK	463.078	443.396	-0.062659	0.7936	0.883444	no	CDS		WP_000733779.1	hypothetical protein
ACX60_RS06630	NZ_CP012004.1:1419898-1421185	OK	489.497	454.122	-0.10822	0.67985	0.809738	no	CDS		WP_001024112.1	phosphoribosylamine--glycine ligase
ACX60_RS06635	NZ_CP012004.1:1421310-1422885	OK	726.237	428.944	-0.75965	0.00495	0.0154989	yes	CDS	purH	WP_049594882.1	bifunctional phosphoribosylaminoimidazolecarboxamide formyltransferase/inosine monophosphate cyclohydrolase
ACX60_RS06640	NZ_CP012004.1:1422974-1423244	OK	2255.22	702.077	-1.68357	5e-05	0.000250416	yes	CDS		WP_001086304.1	DNA-binding protein
ACX60_RS06645	NZ_CP012004.1:1423620-1424463	OK	156.559	136.497	-0.197831	0.4118	0.585371	no	CDS		WP_001003277.1	hypothetical protein
ACX60_RS06650	NZ_CP012004.1:1424476-1425382	OK	555.635	295.451	-0.911215	0.0002	0.00090002	yes	CDS	prmA	WP_000871703.1	ribosomal protein L11 methyltransferase
ACX60_RS06655	NZ_CP012004.1:1425538-1425769	OK	1284.44	589.119	-1.12451	5e-05	0.000250416	yes	CDS		WP_000859008.1	hypothetical protein
ACX60_RS06660	NZ_CP012004.1:1426001-1427882	OK	535.66	124.712	-2.10271	5e-05	0.000250416	yes	CDS	gidA	WP_000559185.1	tRNA uridine 5-carboxymethylaminomethyl modification enzyme MnmG
ACX60_RS06665	NZ_CP012004.1:1428269-1429277	OK	81.3694	85.1635	0.0657474	0.7844	0.877724	no	CDS		WP_000117148.1	WYL domain-containing protein
ACX60_RS06670	NZ_CP012004.1:1429502-1431053	OK	59.1971	143.384	1.27628	5e-05	0.000250416	yes	CDS		WP_001295018.1	hypothetical protein
ACX60_RS06675	NZ_CP012004.1:1431075-1431672	OK	63.668	77.2289	0.278572	0.23285	0.38598	no	CDS		WP_000243524.1	hypothetical protein
ACX60_RS06680	NZ_CP012004.1:1431674-1432454	OK	79.2243	93.6684	0.241619	0.326	0.495049	no	CDS		WP_000772592.1	transglutaminase
ACX60_RS06685	NZ_CP012004.1:1432470-1433205	OK	132.233	283.826	1.10193	5e-05	0.000250416	yes	CDS		WP_000220477.1	peptidase
ACX60_RS06690	NZ_CP012004.1:1433256-1434327	OK	159.243	97.4587	-0.708368	0.00425	0.013588	yes	CDS	alr	WP_001248167.1	alanine racemase
ACX60_RS06695	NZ_CP012004.1:1434359-1435805	OK	196.724	129.789	-0.600003	0.01365	0.0371714	yes	CDS		WP_000075891.1	DNA helicase
ACX60_RS06700	NZ_CP012004.1:1436005-1436452	OK	7489.09	6677.73	-0.165433	0.5529	0.714084	no	CDS	rplI	WP_000382591.1	50S ribosomal protein L9
ACX60_RS06705	NZ_CP012004.1:1436460-1436688	OK	37798.2	31746.1	-0.251736	0.35115	0.522128	no	CDS	rpsR	WP_000090661.1	30S ribosomal protein S18
ACX60_RS06710	NZ_CP012004.1:1436699-1437083	OK	15766.6	14028	-0.168565	0.56195	0.721045	no	CDS		WP_001216679.1	30S ribosomal protein S6
ACX60_RS06715	NZ_CP012004.1:1437267-1438146	OK	731.837	498.543	-0.553805	0.0241	0.0605683	no	CDS		WP_000915319.1	protoheme IX farnesyltransferase
ACX60_RS06720	NZ_CP012004.1:1438156-1439106	OK	3967.45	2586.29	-0.617329	0.29505	0.461361	no	CDS		WP_000094534.1	cytochrome O ubiquinol oxidase
ACX60_RS06725	NZ_CP012004.1:1438156-1439106	OK	4450.58	2951.09	-0.592745	0.05325	0.117744	no	CDS		WP_000852577.1	cytochrome O ubiquinol oxidase
ACX60_RS06730	NZ_CP012004.1:1439110-1441102	OK	3182.58	2222.33	-0.518125	0.07165	0.150521	no	CDS		WP_000367186.1	cytochrome ubiquinol oxidase subunit I
ACX60_RS06735	NZ_CP012004.1:1441105-1442158	OK	5680.48	3647.2	-0.639223	0.02805	0.0687719	no	CDS		WP_001250043.1	cytochrome C oxidase subunit II
ACX60_RS06740	NZ_CP012004.1:1442473-1443229	OK	290.368	176.197	-0.720694	0.00315	0.0104198	yes	CDS		WP_001167811.1	hypothetical protein
ACX60_RS06745	NZ_CP012004.1:1443293-1445672	OK	1015	855.726	-0.246256	0.35955	0.531141	no	CDS		WP_000388264.1	phosphoenolpyruvate synthase
ACX60_RS06750	NZ_CP012004.1:1445827-1446664	OK	165.538	198.809	0.264226	0.27265	0.434515	no	CDS		WP_000004354.1	phosphoenolpyruvate synthase regulatory protein
ACX60_RS06755	NZ_CP012004.1:1447049-1453025	OK	76.8416	31.9384	-1.2666	0.0006	0.00240108	yes	CDS		WP_000913293.1	poly-beta-1,6 N-acetyl-D-glucosamine export porin PgaA
ACX60_RS06760	NZ_CP012004.1:1447049-1453025	OK	61.9593	29.3067	-1.08009	0.0198	0.0512842	no	CDS		WP_001061313.1	poly-beta-1,6-N-acetyl-D-glucosamine N-deacetylase PgaB
ACX60_RS06765	NZ_CP012004.1:1447049-1453025	OK	61.564	26.1516	-1.23519	0.0444	0.101201	no	CDS		WP_000866240.1	poly-beta-1,6 N-acetyl-D-glucosamine synthase
ACX60_RS06770	NZ_CP012004.1:1447049-1453025	OK	80.2057	34.9939	-1.1966	0.2507	0.407914	no	CDS		WP_000786639.1	poly-beta-1,6-N-acetyl-D-glucosamine biosynthesis protein PgaD
ACX60_RS06775	NZ_CP012004.1:1453065-1453629	OK	45.3042	91.6104	1.01587	5e-05	0.000250416	yes	CDS		WP_000020760.1	flavoprotein
ACX60_RS06780	NZ_CP012004.1:1453775-1454780	OK	11.6502	24.3629	1.06433	5e-05	0.000250416	yes	CDS		WP_001257205.1	monooxygenase
ACX60_RS06785	NZ_CP012004.1:1454914-1455418	OK	33.0408	18.2268	-0.858188	0.0005	0.00204164	yes	CDS		WP_000783724.1	hypothetical protein
ACX60_RS06790	NZ_CP012004.1:1455652-1456075	OK	157.535	99.4382	-0.663798	0.005	0.01564	yes	CDS		WP_000772604.1	hypothetical protein
ACX60_RS06795	NZ_CP012004.1:1456273-1457176	OK	17.1709	39.8131	1.21327	5e-05	0.000250416	yes	CDS		WP_000089870.1	LuxR family transcriptional regulator
ACX60_RS06800	NZ_CP012004.1:1457295-1458135	OK	5.74901	13.8003	1.26331	5e-05	0.000250416	yes	CDS		WP_005135025.1	hypothetical protein
ACX60_RS06805	NZ_CP012004.1:1458325-1460235	OK	244.866	99.4813	-1.29949	5e-05	0.000250416	yes	CDS	prfA	WP_000648005.1	peptide chain release factor 1
ACX60_RS06810	NZ_CP012004.1:1458325-1460235	OK	165.216	90.107	-0.874641	0.0418	0.0962806	no	CDS		WP_001017486.1	N5-glutamine S-adenosyl-L-methionine-dependent methyltransferase
ACX60_RS06815	NZ_CP012004.1:1460242-1461271	OK	36.0304	34.3066	-0.070728	0.7609	0.863594	no	CDS		WP_005135026.1	hypothetical protein
ACX60_RS06820	NZ_CP012004.1:1461436-1462207	OK	16.0366	427.141	4.73527	5e-05	0.000250416	yes	CDS		WP_000701535.1	3-hydroxy-2-methylbutyryl-CoA dehydrogenase
ACX60_RS06825	NZ_CP012004.1:1462225-1463362	OK	14.0748	195.744	3.79778	5e-05	0.000250416	yes	CDS		WP_000602459.1	butyryl-CoA dehydrogenase
ACX60_RS06830	NZ_CP012004.1:1463582-1465226	OK	4.51111	66.2336	3.87601	5e-05	0.000250416	yes	CDS		WP_000853307.1	AMP-binding protein
ACX60_RS06835	NZ_CP012004.1:1465270-1465849	OK	61.6531	63.0613	0.0325815	0.8861	0.939395	no	CDS		WP_000083686.1	flavin reductase
ACX60_RS06840	NZ_CP012004.1:1466018-1466795	OK	106.502	50.997	-1.06239	5e-05	0.000250416	yes	CDS		WP_000137900.1	molybdopterin biosynthesis protein
ACX60_RS06845	NZ_CP012004.1:1466853-1468152	OK	282.895	187.57	-0.592839	0.0159	0.042386	yes	CDS		WP_005135027.1	hypothetical protein
ACX60_RS06850	NZ_CP012004.1:1468167-1468957	OK	684.084	574.419	-0.252071	0.3969	0.570198	no	CDS		WP_000338783.1	dihydroneopterin aldolase
ACX60_RS06855	NZ_CP012004.1:1468167-1468957	OK	265.333	184.157	-0.52687	0.2046	0.34868	no	CDS		WP_000993403.1	2-amino-4-hydroxy-6- hydroxymethyldihydropteridine pyrophosphokinase
ACX60_RS06860	NZ_CP012004.1:1469201-1470911	OK	5.36529	9.44847	0.816425	0.0005	0.00204164	yes	CDS		WP_000891208.1	potassium-transporting ATPase subunit A
ACX60_RS06865	NZ_CP012004.1:1470925-1472959	OK	4.71803	6.5349	0.469981	0.0432	0.0988609	no	CDS		WP_001097171.1	potassium-transporting ATPase subunit B
ACX60_RS06870	NZ_CP012004.1:1472972-1473578	OK	13.5244	15.3125	0.179144	0.4641	0.63592	no	CDS		WP_000860562.1	Potassium-transporting ATPase C chain
ACX60_RS06875	NZ_CP012004.1:1473616-1476271	OK	20.7242	39.0311	0.91331	0.00035	0.00148498	yes	CDS		WP_001191625.1	hypothetical protein
ACX60_RS06880	NZ_CP012004.1:1476282-1476999	OK	62.9686	54.6141	-0.205359	0.38955	0.562543	no	CDS		WP_000625743.1	DNA-binding response regulator
ACX60_RS06885	NZ_CP012004.1:1477076-1478501	OK	8.80457	13.3227	0.597559	0.00825	0.0241628	yes	CDS		WP_000105622.1	gamma-glutamylputrescine synthetase
ACX60_RS06890	NZ_CP012004.1:1478908-1479457	OK	86.3982	117.719	0.446277	0.0606	0.131055	no	CDS		WP_000789247.1	hypothetical protein
ACX60_RS06895	NZ_CP012004.1:1479504-1480140	OK	170.731	208.479	0.288178	0.23355	0.386794	no	CDS		WP_001216787.1	2-nonaprenyl-3-methyl-6-methoxy-1,4-benzoquinol hydroxylase
ACX60_RS06900	NZ_CP012004.1:1480143-1481463	OK	74.0967	88.6862	0.2593	0.2882	0.453386	no	CDS		WP_031944846.1	acyltransferase
ACX60_RS06905	NZ_CP012004.1:1481631-1484352	OK	241.188	351.954	0.545227	0.0331	0.0790042	no	CDS		WP_001139444.1	membrane protein
ACX60_RS06910	NZ_CP012004.1:1484378-1488884	OK	296.825	216.053	-0.458224	0.0745	0.155496	no	CDS		WP_000852513.1	hypothetical protein
ACX60_RS06915	NZ_CP012004.1:1489026-1489389	OK	334.411	135.299	-1.30547	5e-05	0.000250416	yes	CDS		WP_000976735.1	hypothetical protein
ACX60_RS06920	NZ_CP012004.1:1489647-1492287	OK	1218.07	971.651	-0.326089	0.2533	0.411213	no	CDS		WP_000888596.1	aconitate hydratase B
ACX60_RS06925	NZ_CP012004.1:1492514-1492949	OK	163.131	237.619	0.542615	0.0243	0.0609746	no	CDS		WP_000920883.1	hypothetical protein
ACX60_RS06930	NZ_CP012004.1:1493087-1494071	OK	47.6732	72.7615	0.609997	0.0124	0.034262	yes	CDS		WP_001221040.1	VIC family potassium channel protein
ACX60_RS06935	NZ_CP012004.1:1494096-1495296	OK	87.8528	69.0824	-0.34677	0.15365	0.278615	no	CDS		WP_049594820.1	MFS transporter
ACX60_RS06940	NZ_CP012004.1:1495524-1495953	OK	181.569	149.351	-0.281812	0.2426	0.398081	no	CDS		WP_001228338.1	membrane protein
ACX60_RS06945	NZ_CP012004.1:1496110-1496905	OK	24.416	26.7785	0.133247	0.55075	0.712133	no	CDS		WP_001080970.1	hypothetical protein
ACX60_RS06950	NZ_CP012004.1:1497130-1498051	OK	118.055	121.023	0.0358249	0.8819	0.936984	no	CDS		WP_000890088.1	transcriptional regulator
ACX60_RS06955	NZ_CP012004.1:1498101-1498554	OK	73.5328	124.536	0.760107	0.00095	0.00362139	yes	CDS		WP_000880860.1	membrane protein
ACX60_RS06960	NZ_CP012004.1:1498807-1499026	OK	228.693	287.709	0.3312	0.1516	0.275706	no	CDS		WP_000351255.1	hypothetical protein
ACX60_RS06965	NZ_CP012004.1:1499126-1500267	OK	151.3	189.806	0.327112	0.22805	0.379805	no	CDS		WP_000923627.1	16S rRNA pseudouridine(516) synthase
ACX60_RS06970	NZ_CP012004.1:1499126-1500267	OK	87.2132	103.394	0.245528	0.6658	0.798644	no	CDS		WP_000637090.1	acetyltransferase
ACX60_RS06975	NZ_CP012004.1:1500364-1500673	OK	308.727	245.431	-0.331013	0.16095	0.289214	no	CDS		WP_001232531.1	XRE family transcriptional regulator
ACX60_RS06980	NZ_CP012004.1:1500784-1501693	OK	98.6627	41.7462	-1.24086	5e-05	0.000250416	yes	CDS		WP_000097960.1	pseudouridylate synthase
ACX60_RS06985	NZ_CP012004.1:1501812-1504231	OK	275.502	187.289	-0.556799	0.28565	0.450332	no	CDS		WP_002049012.1	tRNA threonylcarbamoyladenosine biosynthesis protein TsaE
ACX60_RS06990	NZ_CP012004.1:1501812-1504231	OK	133.957	99.7862	-0.424853	0.11895	0.22738	no	CDS		WP_000129003.1	DNA mismatch repair protein MutL
ACX60_RS06995	NZ_CP012004.1:1504236-1505181	OK	223.191	152.06	-0.553635	0.02155	0.0550546	no	CDS		WP_000070779.1	tRNA dimethylallyltransferase
ACX60_RS07000	NZ_CP012004.1:1505275-1505782	OK	1288.37	1021.3	-0.335141	0.1811	0.317303	no	CDS		WP_000033651.1	RNA-binding protein hfq
ACX60_RS07005	NZ_CP012004.1:1505913-1506771	OK	42.22	20.3812	-1.05069	5e-05	0.000250416	yes	CDS		WP_005135040.1	hypothetical protein
ACX60_RS07010	NZ_CP012004.1:1506809-1507463	OK	102.686	103.43	0.0104133	0.96575	0.981015	no	CDS		WP_000365040.1	NAD(P)H-dependent oxidoreductase
ACX60_RS07015	NZ_CP012004.1:1507602-1507821	OK	25.8273	9.89503	-1.38412	0.00405	0.0130404	yes	CDS		WP_000462400.1	hypothetical protein
ACX60_RS07020	NZ_CP012004.1:1507828-1508548	OK	103.392	47.8283	-1.11218	5e-05	0.000250416	yes	CDS		WP_000221675.1	UDP-2,3-diacylglucosamine hydrolase
ACX60_RS07025	NZ_CP012004.1:1508563-1509073	OK	1694.09	635.178	-1.41528	5e-05	0.000250416	yes	CDS		WP_000009660.1	cyclophilin
ACX60_RS07030	NZ_CP012004.1:1509241-1510969	OK	392.263	218.093	-0.846878	0.00085	0.00327609	yes	CDS		WP_000803938.1	glutaminyl-tRNA synthetase
ACX60_RS07035	NZ_CP012004.1:1511368-1512091	OK	102.802	37.3786	-1.45958	5e-05	0.000250416	yes	CDS		WP_001098467.1	glutamine amidotransferase
ACX60_RS07040	NZ_CP012004.1:1512255-1513071	OK	8.60836	13.1673	0.613145	0.0087	0.025301	yes	CDS		WP_000774021.1	ethanolamine ammonia-lyase small subunit
ACX60_RS07045	NZ_CP012004.1:1513081-1514467	OK	4.80259	9.03692	0.912018	5e-05	0.000250416	yes	CDS		WP_000122153.1	ethanolamine ammonia lyase large subunit
ACX60_RS07050	NZ_CP012004.1:1514483-1515920	OK	8.17465	17.2251	1.07528	5e-05	0.000250416	yes	CDS		WP_001075430.1	ethanolamine transporter
ACX60_RS07055	NZ_CP012004.1:1516141-1517653	OK	441.484	480.318	0.121627	0.636	0.778417	no	CDS		WP_001269055.1	aldehyde dehydrogenase
ACX60_RS07060	NZ_CP012004.1:1517796-1519952	OK	37.4327	61.2651	0.710768	0.12015	0.229221	no	CDS		WP_000494374.1	transcriptional regulator
ACX60_RS07065	NZ_CP012004.1:1517796-1519952	OK	111.681	167.911	0.588309	0.04515	0.102554	no	CDS		WP_001098142.1	alpha/beta hydrolase
ACX60_RS07070	NZ_CP012004.1:1520147-1521320	OK	339.325	343.96	0.0195733	0.93745	0.966271	no	CDS		WP_000874704.1	alcohol dehydrogenase
ACX60_RS07075	NZ_CP012004.1:1521550-1523263	OK	158.021	102.078	-0.63045	0.00935	0.0269275	yes	CDS		WP_000808295.1	helicase
ACX60_RS07080	NZ_CP012004.1:1523306-1523666	OK	490.754	373.627	-0.393401	0.1072	0.209194	no	CDS		WP_001120986.1	5-carboxymethyl-2-hydroxymuconate delta isomerase
ACX60_RS07085	NZ_CP012004.1:1523787-1524615	OK	144.967	134.523	-0.107868	0.654	0.791011	no	CDS		WP_000204871.1	hydroxyethylthiazole kinase
ACX60_RS07090	NZ_CP012004.1:1524648-1525806	OK	83.9474	66.9583	-0.326223	0.1832	0.320201	no	CDS		WP_001207852.1	hypothetical protein
ACX60_RS07095	NZ_CP012004.1:1525957-1526215	OK	33.1025	97.8733	1.56398	5e-05	0.000250416	yes	CDS		WP_000420540.1	hypothetical protein
ACX60_RS07100	NZ_CP012004.1:1526533-1529140	OK	782.091	555.149	-0.49446	0.0726	0.152144	no	CDS		WP_001017228.1	aminopeptidase N
ACX60_RS07105	NZ_CP012004.1:1529778-1530222	OK	16.3437	24.5023	0.584188	0.0183	0.047895	yes	CDS		WP_001983675.1	spore Coat protein U domain family
ACX60_RS07110	NZ_CP012004.1:1530294-1530999	OK	19.6867	20.5336	0.0607624	0.7949	0.883919	no	CDS		WP_000739319.1	hypothetical protein
ACX60_RS07115	NZ_CP012004.1:1531008-1534478	OK	14.7986	17.2925	0.224684	0.48295	0.653106	no	CDS		WP_000873967.1	fimbrial protein
ACX60_RS07120	NZ_CP012004.1:1531008-1534478	OK	22.6386	38.0337	0.748491	0.0629	0.135019	no	CDS		WP_000055764.1	hypothetical protein
ACX60_RS07125	NZ_CP012004.1:1534704-1535391	OK	17.533	31.6604	0.852609	0.0001	0.000475785	yes	CDS		WP_001279998.1	glutathione S-transferase
ACX60_RS07130	NZ_CP012004.1:1535398-1536160	OK	24.6171	42.8371	0.799201	0.00085	0.00327609	yes	CDS		WP_000135426.1	short-chain dehydrogenase
ACX60_RS07135	NZ_CP012004.1:1536169-1536853	OK	19.4465	26.6169	0.452837	0.04865	0.109079	no	CDS		WP_000920701.1	hypothetical protein
ACX60_RS07140	NZ_CP012004.1:1536930-1537488	OK	65.9813	62.1099	-0.0872336	0.704	0.827129	no	CDS		WP_000932088.1	chorismate mutase
ACX60_RS07145	NZ_CP012004.1:1537516-1538002	OK	49.7354	57.6609	0.213322	0.34905	0.520082	no	CDS		WP_001089197.1	AsnC family transcriptional regulator
ACX60_RS07150	NZ_CP012004.1:1538611-1538950	OK	17.6735	24.3851	0.464412	0.0787	0.162751	no	CDS		WP_001243511.1	hypothetical protein
ACX60_RS07155	NZ_CP012004.1:1539888-1540443	OK	5.00146	12.412	1.31131	5e-05	0.000250416	yes	CDS		WP_001133117.1	TetR family transcriptional regulator
ACX60_RS07160	NZ_CP012004.1:1540505-1542776	OK	18.1658	28.2758	0.638347	0.00915	0.0264336	yes	CDS		WP_049594821.1	membrane protein
ACX60_RS07165	NZ_CP012004.1:1543227-1544463	OK	143.732	13.355	-3.42793	5e-05	0.000250416	yes	CDS	mcsS	WP_000345328.1	mechanosensitive ion channel protein MscS
ACX60_RS07170	NZ_CP012004.1:1544761-1545013	OK	348.672	301.073	-0.211757	0.3624	0.534323	no	CDS		WP_000179474.1	hypothetical protein
ACX60_RS07175	NZ_CP012004.1:1545425-1545896	OK	5.49969	9.05894	0.719991	0.01325	0.036264	yes	CDS		WP_001123839.1	hypothetical protein
ACX60_RS07180	NZ_CP012004.1:1546084-1546366	OK	40.3327	21.965	-0.876747	0.0012	0.0044576	yes	CDS		WP_000650375.1	hypothetical protein
ACX60_RS07185	NZ_CP012004.1:1546540-1546924	OK	26.4511	24.3625	-0.118664	0.6227	0.76781	no	CDS		WP_000825561.1	hypothetical protein
ACX60_RS07190	NZ_CP012004.1:1546956-1547463	OK	14.1349	46.6434	1.72241	5e-05	0.000250416	yes	CDS		WP_001019948.1	GCN5 family N-acetyltransferase
ACX60_RS07195	NZ_CP012004.1:1547655-1549812	OK	7.32744	14.8036	1.01457	5e-05	0.000250416	yes	CDS		WP_049594822.1	porin
ACX60_RS07200	NZ_CP012004.1:1550117-1551230	OK	5.98058	13.6122	1.18654	5e-05	0.000250416	yes	CDS		WP_049594823.1	membrane protein
ACX60_RS07205	NZ_CP012004.1:1551409-1551541	OK	690.807	673.774	-0.0360168	0.8866	0.939657	no	CDS		WP_000161254.1	hypothetical protein
ACX60_RS07210	NZ_CP012004.1:1551964-1552390	OK	5.2077	11.9016	1.19243	0.00055	0.00222337	yes	CDS		WP_000720309.1	hypothetical protein
ACX60_RS07215	NZ_CP012004.1:1552463-1554047	OK	22.3252	35.2858	0.660418	0.0062	0.0188224	yes	CDS		WP_000193584.1	ABC transporter ATP-binding protein
ACX60_RS07220	NZ_CP012004.1:1554306-1554750	OK	797.632	1970.22	1.30456	5e-05	0.000250416	yes	CDS		WP_001109442.1	universal stress protein
ACX60_RS07225	NZ_CP012004.1:1555037-1555265	OK	4.95149	14.3564	1.53575	0.03725	0.0872354	no	CDS		WP_000774578.1	hypothetical protein
ACX60_RS07230	NZ_CP012004.1:1555443-1555617	OK	15.6506	50.1585	1.68028	0.0086	0.025056	yes	CDS		WP_001139332.1	hypothetical protein
ACX60_RS07235	NZ_CP012004.1:1555889-1556333	OK	30.5796	82.011	1.42325	5e-05	0.000250416	yes	CDS		WP_000221476.1	hypothetical protein
ACX60_RS07240	NZ_CP012004.1:1556896-1559653	OK	8.71318	11.1332	0.353592	0.124	0.234855	no	CDS		WP_000675115.1	magnesium-translocating P-type ATPase
ACX60_RS07245	NZ_CP012004.1:1559668-1560388	OK	20.6021	35.5664	0.787722	0.0008	0.00310218	yes	CDS		WP_000775746.1	methyltransferase
ACX60_RS07250	NZ_CP012004.1:1560461-1561634	OK	27.7438	82.0601	1.56452	5e-05	0.000250416	yes	CDS		WP_001169535.1	membrane protein
ACX60_RS07255	NZ_CP012004.1:1561820-1562294	OK	44.293	51.5953	0.220159	0.3329	0.502306	no	CDS		WP_000344223.1	AsnC family transcriptional regulator
ACX60_RS07260	NZ_CP012004.1:1562330-1562981	OK	53.1722	83.6838	0.654277	0.00545	0.0168277	yes	CDS		WP_000467074.1	leucine efflux protein
ACX60_RS07265	NZ_CP012004.1:1563053-1564043	OK	543.072	469.138	-0.211131	0.38815	0.561213	no	CDS		WP_000149846.1	transaldolase
ACX60_RS07270	NZ_CP012004.1:1564173-1565067	OK	20.6028	18.6076	-0.146944	0.51155	0.67828	no	CDS		WP_001024733.1	LysR family transcriptional regulator
ACX60_RS07275	NZ_CP012004.1:1565157-1565592	OK	24.4779	24.6683	0.0111763	0.96385	0.980095	no	CDS		WP_005135057.1	hypothetical protein
ACX60_RS07280	NZ_CP012004.1:1565659-1567228	OK	267.459	228.09	-0.229715	0.33455	0.504078	no	CDS		WP_000047940.1	acetyl-CoA acetyltransferase
ACX60_RS07285	NZ_CP012004.1:1567463-1568855	OK	84.0761	62.5209	-0.427357	0.07765	0.160819	no	CDS	fabG	WP_000132118.1	3-ketoacyl-ACP reductase
ACX60_RS07290	NZ_CP012004.1:1568929-1569784	OK	142.503	136.945	-0.0573977	0.8102	0.893303	no	CDS		WP_001097350.1	dehydratase
ACX60_RS07295	NZ_CP012004.1:1569855-1571115	OK	98.6325	88.7921	-0.151631	0.5335	0.696912	no	CDS		WP_000588778.1	esterase
ACX60_RS07300	NZ_CP012004.1:1571162-1571741	OK	91.9329	258.329	1.49056	5e-05	0.000250416	yes	CDS		WP_000323813.1	TetR family transcriptional regulator
ACX60_RS07305	NZ_CP012004.1:1571865-1573344	OK	215.821	359.729	0.737075	0.00235	0.00804115	yes	CDS		WP_001170327.1	methyl viologen resistance protein SmvA
ACX60_RS07310	NZ_CP012004.1:1573517-1575638	OK	138.658	108.808	-0.349749	0.1492	0.272253	no	CDS		WP_005135060.1	DNA polymerase III subunit gamma/tau
ACX60_RS07315	NZ_CP012004.1:1575961-1578190	OK	21.4384	12.882	-0.734841	0.00155	0.00558803	yes	CDS		WP_000632988.1	phospholipase C
ACX60_RS07320	NZ_CP012004.1:1578238-1579830	OK	72.5023	79.4187	0.131453	0.81625	0.89682	no	CDS		WP_000165801.1	thioesterase
ACX60_RS07325	NZ_CP012004.1:1578238-1579830	OK	68.3778	85.5364	0.323012	0.23035	0.382919	no	CDS		WP_000017873.1	alcohol dehydrogenase
ACX60_RS07330	NZ_CP012004.1:1580055-1581300	OK	103.876	75.036	-0.469203	0.051	0.113457	no	CDS		WP_005135062.1	hypothetical protein
ACX60_RS07335	NZ_CP012004.1:1581600-1582104	OK	339.384	280.529	-0.27477	0.25675	0.415571	no	CDS		WP_000388074.1	phosphotyrosine protein phosphatase
ACX60_RS07340	NZ_CP012004.1:1582123-1583158	OK	196.529	135.559	-0.535819	0.02525	0.0630033	no	CDS	murB	WP_001166918.1	UDP-N-acetylenolpyruvoylglucosamine reductase
ACX60_RS07345	NZ_CP012004.1:1583162-1585321	OK	148.793	134.399	-0.146787	0.6973	0.822731	no	CDS		WP_001127151.1	hypothetical protein
ACX60_RS07350	NZ_CP012004.1:1583162-1585321	OK	208.356	176.144	-0.242296	0.46365	0.635656	no	CDS		WP_001290023.1	lysophospholipase
ACX60_RS07355	NZ_CP012004.1:1585362-1587036	OK	98.3684	28.1156	-1.80682	5e-05	0.000250416	yes	CDS		WP_000157981.1	glutamate synthase
ACX60_RS07360	NZ_CP012004.1:1587200-1588538	OK	22.3962	15.3381	-0.546135	0.0185	0.0483332	yes	CDS		WP_000075463.1	iron-regulated membrane protein
ACX60_RS07365	NZ_CP012004.1:1589149-1589722	OK	37.3609	61.0746	0.709045	0.00265	0.00893718	yes	CDS		WP_000043926.1	TetR family transcriptional regulator
ACX60_RS07370	NZ_CP012004.1:1590045-1590909	OK	53.1477	131.345	1.30528	5e-05	0.000250416	yes	CDS		WP_000037357.1	hypothetical protein
ACX60_RS07375	NZ_CP012004.1:1591407-1592670	OK	33.4742	30.9499	-0.113114	0.6367	0.778864	no	CDS		WP_000773628.1	phage integrase
ACX60_RS07380	NZ_CP012004.1:1592675-1592945	OK	23.3732	31.2743	0.420118	0.13475	0.251051	no	CDS		WP_000910238.1	hypothetical protein
ACX60_RS07385	NZ_CP012004.1:1592945-1593203	OK	56.5413	65.7558	0.217814	0.3789	0.551745	no	CDS		WP_000005652.1	hypothetical protein
ACX60_RS07390	NZ_CP012004.1:1593206-1593895	OK	20.5562	20.2314	-0.0229741	0.9339	0.963816	no	CDS		WP_000048748.1	hypothetical protein
ACX60_RS07395	NZ_CP012004.1:1593206-1593895	OK	1.41419	1.9057	0.430348	0.6042	0.754344	no	CDS		WP_000147327.1	hypothetical protein
ACX60_RS07400	NZ_CP012004.1:1593895-1594147	OK	11.1878	17.8808	0.676487	0.06435	0.137535	no	CDS		WP_000654848.1	hypothetical protein
ACX60_RS07405	NZ_CP012004.1:1594148-1596475	OK	6.07843	10.9797	0.853072	0.0068	0.0204018	yes	CDS		WP_001061220.1	hypothetical protein
ACX60_RS07410	NZ_CP012004.1:1594148-1596475	OK	4.32323	10.5105	1.28166	0.0005	0.00204164	yes	CDS		WP_001207475.1	ATPase AAA
ACX60_RS07415	NZ_CP012004.1:1596485-1596809	OK	4.5428	14.0187	1.62569	0.0001	0.000475785	yes	CDS		WP_000181044.1	hypothetical protein
ACX60_RS07420	NZ_CP012004.1:1596811-1597252	OK	4.56691	12.5687	1.46055	5e-05	0.000250416	yes	CDS		WP_001101042.1	hypothetical protein
ACX60_RS07425	NZ_CP012004.1:1597454-1598321	OK	166.447	162.661	-0.0331959	0.89105	0.941476	no	CDS		WP_000054453.1	hypothetical protein
ACX60_RS07430	NZ_CP012004.1:1598321-1599212	OK	211.47	193.838	-0.125603	0.6046	0.754504	no	CDS		WP_000029179.1	hypothetical protein
ACX60_RS07435	NZ_CP012004.1:1599284-1599974	OK	95.8137	82.1359	-0.222219	0.3595	0.531103	no	CDS		WP_000105766.1	LexA family transcriptional regulator
ACX60_RS07440	NZ_CP012004.1:1600274-1600538	OK	5.90187	28.8625	2.28995	5e-05	0.000250416	yes	CDS		WP_000051076.1	hypothetical protein
ACX60_RS07445	NZ_CP012004.1:1600581-1605082	OK	15.5196	40.7242	1.39179	0.15755	0.284344	no	CDS		WP_001095599.1	hypothetical protein
ACX60_RS07450	NZ_CP012004.1:1600581-1605082	OK	14.7178	36.2682	1.30114	0.2219	0.371731	no	CDS		WP_000102847.1	hypothetical protein
ACX60_RS07455	NZ_CP012004.1:1600581-1605082	OK	3.93671	9.28375	1.23772	0.0047	0.0148203	yes	CDS		WP_001091618.1	multidrug DMT transporter
ACX60_RS07460	NZ_CP012004.1:1600581-1605082	OK	3.99305	7.27382	0.86522	0.17185	0.304329	no	CDS		WP_001110402.1	hypothetical protein
ACX60_RS07465	NZ_CP012004.1:1600581-1605082	OK	6.78434	11.0669	0.705974	0.2236	0.373932	no	CDS		WP_000544508.1	hypothetical protein
ACX60_RS07470	NZ_CP012004.1:1600581-1605082	OK	25.6167	24.0615	-0.0903623	0.90325	0.947872	no	CDS		WP_000647824.1	hypothetical protein
ACX60_RS07475	NZ_CP012004.1:1600581-1605082	OK	13.1705	17.4515	0.406045	0.5909	0.74484	no	CDS			HNH endonuclease
ACX60_RS07480	NZ_CP012004.1:1605175-1605373	OK	33.8975	48.7042	0.522869	0.1128	0.217831	no	CDS			hypothetical protein
ACX60_RS07490	NZ_CP012004.1:1605397-1605990	OK	20.1094	24.438	0.281255	0.26205	0.42185	no	CDS		WP_000097328.1	hypothetical protein
ACX60_RS07495	NZ_CP012004.1:1605992-1606430	OK	9.76429	12.2734	0.329944	0.2181	0.366496	no	CDS		WP_000992310.1	hypothetical protein
ACX60_RS07500	NZ_CP012004.1:1606690-1607491	OK	31.5905	67.888	1.10367	5e-05	0.000250416	yes	CDS		WP_000991752.1	hypothetical protein
ACX60_RS07505	NZ_CP012004.1:1608244-1608478	OK	1588.36	955.359	-0.733421	0.0022	0.00760739	yes	CDS		WP_000401165.1	hypothetical protein
ACX60_RS07510	NZ_CP012004.1:1608889-1609108	OK	77.47	88.8947	0.198459	0.43125	0.604298	no	CDS		WP_000469283.1	hypothetical protein
ACX60_RS07515	NZ_CP012004.1:1609366-1609780	OK	35.8443	57.6867	0.686497	0.0047	0.0148203	yes	CDS		WP_000766227.1	hypothetical protein
ACX60_RS07520	NZ_CP012004.1:1609832-1610871	OK	1.07002	1.64076	0.61673	0.41495	0.588158	no	CDS		WP_000341081.1	hypothetical protein
ACX60_RS07525	NZ_CP012004.1:1609832-1610871	OK	2.41512	2.99884	0.312306	0.3606	0.532339	no	CDS		WP_000435236.1	hypothetical protein
ACX60_RS07530	NZ_CP012004.1:1610929-1614265	OK	2.25257	4.61783	1.03565	0.1194	0.228083	no	CDS		WP_000729376.1	hypothetical protein
ACX60_RS07535	NZ_CP012004.1:1610929-1614265	OK	1.00162	2.21856	1.14729	0.0263	0.0651559	no	CDS		WP_000102084.1	hypothetical protein
ACX60_RS07540	NZ_CP012004.1:1610929-1614265	OK	1.77329	4.17439	1.23514	0.00075	0.00293333	yes	CDS		WP_001286363.1	hypothetical protein
ACX60_RS07545	NZ_CP012004.1:1614266-1615370	OK	3.42055	5.72261	0.742445	0.0037	0.0120388	yes	CDS		WP_000179750.1	head morphogenesis protein
ACX60_RS07550	NZ_CP012004.1:1615378-1615807	OK	125.753	280.264	1.15619	5e-05	0.000250416	yes	CDS		WP_000965191.1	hypothetical protein
ACX60_RS07555	NZ_CP012004.1:1615905-1616142	OK	21.3434	56.6756	1.40894	0.0001	0.000475785	yes	CDS		WP_000004365.1	hypothetical protein
ACX60_RS07560	NZ_CP012004.1:1616365-1616557	OK	53.7311	37.481	-0.519597	0.1148	0.220984	no	CDS		WP_001139861.1	hypothetical protein
ACX60_RS07565	NZ_CP012004.1:1616670-1617438	OK	3.15504	4.81809	0.610806	0.0279	0.068472	no	CDS		WP_000770049.1	hypothetical protein
ACX60_RS07570	NZ_CP012004.1:1617465-1618422	OK	5.55744	12.1829	1.13236	5e-05	0.000250416	yes	CDS		WP_049594824.1	major capsid protein
ACX60_RS07575	NZ_CP012004.1:1618487-1619153	OK	2.4991	3.76799	0.592386	0.0545	0.120103	no	CDS		WP_000692542.1	hypothetical protein
ACX60_RS07580	NZ_CP012004.1:1619157-1619547	OK	2.71656	3.70278	0.44683	0.2809	0.444733	no	CDS		WP_000008486.1	hypothetical protein
ACX60_RS07585	NZ_CP012004.1:1619548-1619917	OK	3.05817	5.66621	0.889713	0.0326	0.0780283	no	CDS		WP_000524217.1	glutamate 5-kinase
ACX60_RS07590	NZ_CP012004.1:1619925-1620673	OK	6.83659	17.5375	1.35909	0.0049	0.0153574	yes	CDS		WP_000247953.1	hypothetical protein
ACX60_RS07595	NZ_CP012004.1:1619925-1620673	OK	15.4292	49.2071	1.6732	5e-05	0.000250416	yes	CDS		WP_000539743.1	hypothetical protein
ACX60_RS07600	NZ_CP012004.1:1620674-1621073	OK	7.39712	20.6148	1.47864	5e-05	0.000250416	yes	CDS		WP_001251846.1	hypothetical protein
ACX60_RS07605	NZ_CP012004.1:1621074-1621293	OK	55.4292	185.36	1.74161	5e-05	0.000250416	yes	CDS		WP_001277696.1	hypothetical protein
ACX60_RS07610	NZ_CP012004.1:1621401-1621923	OK	101.745	512.138	2.33157	5e-05	0.000250416	yes	CDS		WP_000749906.1	hypothetical protein
ACX60_RS07615	NZ_CP012004.1:1622019-1623551	OK	4.31385	7.14585	0.728128	0.40165	0.575127	no	CDS		WP_000064603.1	hypothetical protein
ACX60_RS07620	NZ_CP012004.1:1622019-1623551	OK	6.31525	14.1782	1.16676	5e-05	0.000250416	yes	CDS		WP_000002414.1	hypothetical protein
ACX60_RS07625	NZ_CP012004.1:1623603-1624521	OK	1.31425	3.02292	1.2017	0.00045	0.0018593	yes	CDS		WP_000094261.1	hypothetical protein
ACX60_RS07630	NZ_CP012004.1:1624590-1625106	OK	1.62064	4.86546	1.58601	0.00065	0.00257938	yes	CDS		WP_001185604.1	hypothetical protein
ACX60_RS07635	NZ_CP012004.1:1625431-1625614	OK	320.65	418.412	0.383925	0.1018	0.200804	no	CDS		WP_000838146.1	hypothetical protein
ACX60_RS07640	NZ_CP012004.1:1625706-1626111	OK	67.97	115.713	0.767585	0.0006	0.00240108	yes	CDS		WP_000966688.1	hypothetical protein
ACX60_RS07645	NZ_CP012004.1:1626395-1626719	OK	210.701	378.602	0.84548	0.00065	0.00257938	yes	CDS		WP_000523932.1	hypothetical protein
ACX60_RS07650	NZ_CP012004.1:1626752-1627142	OK	291.794	427.782	0.551925	0.02445	0.0613164	no	CDS		WP_031977960.1	lipoprotein
ACX60_RS07655	NZ_CP012004.1:1627234-1632130	OK	8.9369	13.1228	0.554232	0.02345	0.0591484	no	CDS		WP_000046542.1	tape measure domain-containing protein
ACX60_RS07660	NZ_CP012004.1:1632179-1636882	OK	2.83754	6.74372	1.24891	0.58185	0.737651	no	CDS		WP_000277431.1	hypothetical protein
ACX60_RS07665	NZ_CP012004.1:1632179-1636882	OK	2.06317	5.8337	1.49955	0.33755	0.507396	no	CDS		WP_000368392.1	hypothetical protein
ACX60_RS07670	NZ_CP012004.1:1632179-1636882	OK	9.05438	33.4727	1.8863	0.05165	0.114719	no	CDS		WP_000835157.1	hypothetical protein
ACX60_RS07675	NZ_CP012004.1:1632179-1636882	OK	5.30194	9.14612	0.786638	0.0029	0.00968058	yes	CDS		WP_049594825.1	bacteriophage protein
ACX60_RS07680	NZ_CP012004.1:1636948-1638085	OK	2.73958	4.90339	0.839821	0.30845	0.476359	no	CDS		WP_000005350.1	hypothetical protein
ACX60_RS07685	NZ_CP012004.1:1636948-1638085	OK	1.49389	2.28105	0.61063	0.29015	0.455555	no	CDS		WP_000066825.1	hypothetical protein
ACX60_RS07690	NZ_CP012004.1:1636948-1638085	OK	4.07718	7.63295	0.904668	0.05805	0.126759	no	CDS		WP_000265239.1	hypothetical protein
ACX60_RS07695	NZ_CP012004.1:1638248-1638671	OK	85.0324	65.0666	-0.386096	0.09165	0.184594	no	CDS		WP_000071917.1	hypothetical protein
ACX60_RS07700	NZ_CP012004.1:1638699-1639992	OK	8.56882	9.14057	0.0931881	0.6871	0.814799	no	CDS		WP_000829046.1	Putative UV-damage repair protein uvrX
ACX60_RS07705	NZ_CP012004.1:1640107-1640746	OK	44.021	85.3432	0.955083	5e-05	0.000250416	yes	CDS			ACR protein
ACX60_RS07710	NZ_CP012004.1:1640841-1641549	OK	41.4226	91.5746	1.14453	5e-05	0.000250416	yes	CDS		WP_000849926.1	hypothetical protein
ACX60_RS07715	NZ_CP012004.1:1642138-1643230	OK	27.0845	28.0526	0.0506703	0.82035	0.899327	no	CDS		WP_001147188.1	MFS transporter
ACX60_RS07720	NZ_CP012004.1:1643377-1643881	OK	307.91	206.81	-0.574201	0.02065	0.0530905	no	CDS		WP_001238661.1	hypothetical protein
ACX60_RS07725	NZ_CP012004.1:1643935-1645306	OK	1902.84	716.41	-1.4093	5e-05	0.000250416	yes	CDS		WP_000939648.1	acetyl-CoA carboxylase biotin carboxylase subunit
ACX60_RS07730	NZ_CP012004.1:1645322-1645742	OK	2186.13	764.73	-1.51536	5e-05	0.000250416	yes	CDS		WP_000354611.1	acetyl-CoA carboxylase biotin carboxyl carrier protein subunit
ACX60_RS07735	NZ_CP012004.1:1645759-1646215	OK	1461.66	721.884	-1.01777	5e-05	0.000250416	yes	CDS		WP_000099415.1	3-dehydroquinate dehydratase
ACX60_RS07740	NZ_CP012004.1:1646450-1647779	OK	9.32103	30.8373	1.72611	5e-05	0.000250416	yes	CDS		WP_000652013.1	DNA methylase
ACX60_RS07745	NZ_CP012004.1:1648110-1649121	OK	9.00117	20.7632	1.20584	5e-05	0.000250416	yes	CDS		WP_000039915.1	nitrate transport protein (NasF)
ACX60_RS07750	NZ_CP012004.1:1649121-1649712	OK	2.48652	5.13667	1.04671	0.00085	0.00327609	yes	CDS		WP_001125253.1	hisitidine kinase
ACX60_RS07755	NZ_CP012004.1:1650096-1650438	OK	2.07781	2.97062	0.515698	0.37155	0.544138	no	CDS		WP_000114559.1	hypothetical protein
ACX60_RS07760	NZ_CP012004.1:1650449-1652996	OK	3.42898	8.4371	1.29897	5e-05	0.000250416	yes	CDS		WP_000780168.1	nitrite reductase large subunit
ACX60_RS07765	NZ_CP012004.1:1653008-1654631	OK	3.42465	7.19374	1.07079	5e-05	0.000250416	yes	CDS		WP_005135146.1	nitrite reductase [NAD(P)H], large subunit
ACX60_RS07770	NZ_CP012004.1:1654649-1658056	OK	8.30644	17.3781	1.06497	0.00045	0.0018593	yes	CDS		WP_001084794.1	nitrate reductase
ACX60_RS07775	NZ_CP012004.1:1654649-1658056	OK	13.7231	43.7496	1.67267	0.0014	0.00510262	yes	CDS		WP_001032658.1	molybdenum cofactor guanylyltransferase
ACX60_RS07780	NZ_CP012004.1:1658206-1660480	OK	8.5032	10.9124	0.359893	0.12325	0.233872	no	CDS		WP_000968532.1	hypothetical protein
ACX60_RS07785	NZ_CP012004.1:1660712-1661747	OK	24.9509	38.6909	0.632904	0.0059	0.0180371	yes	CDS		WP_005135148.1	cyclic pyranopterin phosphate synthase MoaA
ACX60_RS07790	NZ_CP012004.1:1661747-1662002	OK	97.5257	85.7804	-0.185135	0.4446	0.617294	no	CDS		WP_001187658.1	hypothetical protein
ACX60_RS07795	NZ_CP012004.1:1662005-1662494	OK	95.0653	75.5392	-0.331694	0.15775	0.284612	no	CDS		WP_000657202.1	molybdenum cofactor biosynthesis protein MoaE
ACX60_RS07800	NZ_CP012004.1:1662517-1664676	OK	110.086	78.5283	-0.48735	0.17665	0.311344	no	CDS		WP_000799985.1	molybdopterin-guanine dinucleotide biosynthesis protein MoaC
ACX60_RS07805	NZ_CP012004.1:1662517-1664676	OK	106.376	58.2371	-0.869157	0.00825	0.0241628	yes	CDS		WP_000012049.1	molybdopterin molybdenumtransferase MoeA
ACX60_RS07810	NZ_CP012004.1:1664884-1666803	OK	196.621	272.096	0.468693	0.16955	0.301071	no	CDS		WP_000870671.1	HxlR family transcriptional regulator
ACX60_RS07815	NZ_CP012004.1:1664884-1666803	OK	44.8854	61.6745	0.45843	0.1887	0.327806	no	CDS		WP_049594826.1	GntR family transcriptional regulator
ACX60_RS07820	NZ_CP012004.1:1666889-1667753	OK	21.5371	38.6149	0.84233	0.0006	0.00240108	yes	CDS		WP_001168995.1	transporter
ACX60_RS07825	NZ_CP012004.1:1667757-1668069	OK	242.194	243.348	0.00685799	0.97775	0.988585	no	CDS	tusE	WP_001047539.1	sulfite reductase
ACX60_RS07830	NZ_CP012004.1:1668088-1668373	OK	122.771	136.371	0.151569	0.50515	0.672989	no	CDS		WP_000194629.1	hypothetical protein
ACX60_RS07835	NZ_CP012004.1:1668390-1668741	OK	209.155	182.308	-0.198194	0.39065	0.563839	no	CDS		WP_000859774.1	hypothetical protein
ACX60_RS07840	NZ_CP012004.1:1668785-1669154	OK	451.028	249.297	-0.855351	0.00035	0.00148498	yes	CDS	tusD	WP_000105719.1	sulfurtransferase
ACX60_RS07845	NZ_CP012004.1:1669219-1670227	OK	96.3266	69.0163	-0.480998	0.0528	0.116935	no	CDS		WP_000604788.1	UDP-glucose 4-epimerase
ACX60_RS07850	NZ_CP012004.1:1670341-1671736	OK	74.7985	59.2221	-0.336874	0.16815	0.298966	no	CDS		WP_001194768.1	class II fumarate hydratase
ACX60_RS07855	NZ_CP012004.1:1671869-1672166	OK	31.7147	33.2507	0.068233	0.79115	0.882019	no	CDS		WP_000701849.1	hypothetical protein
ACX60_RS07860	NZ_CP012004.1:1672347-1672809	OK	120.679	556.224	2.20449	5e-05	0.000250416	yes	CDS		WP_001081040.1	hypothetical protein
ACX60_RS07865	NZ_CP012004.1:1673120-1673612	OK	284.039	75.8554	-1.90477	5e-05	0.000250416	yes	CDS		WP_000949167.1	hypothetical protein
ACX60_RS07870	NZ_CP012004.1:1674022-1675267	OK	91.1168	48.4589	-0.910956	5e-05	0.000250416	yes	CDS		WP_001120919.1	D-amino-acid dehydrogenase
ACX60_RS07875	NZ_CP012004.1:1675313-1675958	OK	101.574	119.573	0.235359	0.32565	0.494686	no	CDS		WP_001139838.1	hypothetical protein
ACX60_RS07880	NZ_CP012004.1:1676061-1677065	OK	162.036	129.261	-0.326026	0.31315	0.481446	no	CDS	ispF	WP_000226512.1	2-C-methyl-D-erythritol 2,4-cyclodiphosphate synthase
ACX60_RS07885	NZ_CP012004.1:1676061-1677065	OK	102.756	80.9528	-0.344066	0.37495	0.547569	no	CDS		WP_000209134.1	hypothetical protein
ACX60_RS07890	NZ_CP012004.1:1677259-1678180	OK	338.87	228.839	-0.5664	0.0206	0.0529864	no	CDS		WP_001207983.1	ornithine carbamoyltransferase
ACX60_RS07895	NZ_CP012004.1:1678292-1678946	OK	310.644	277.267	-0.163987	0.49515	0.664038	no	CDS		WP_000543879.1	TetR family transcriptional regulator
ACX60_RS07900	NZ_CP012004.1:1679221-1681811	OK	451.747	221.165	-1.03039	0.00085	0.00327609	yes	CDS	glnG	WP_000089274.1	nitrogen regulation protein NR(I)
ACX60_RS07905	NZ_CP012004.1:1679221-1681811	OK	216.493	131.38	-0.720572	0.15915	0.286534	no	CDS		WP_000371970.1	PAS domain-containing sensor histidine kinase
ACX60_RS07910	NZ_CP012004.1:1682152-1683496	OK	496.262	120.079	-2.04712	5e-05	0.000250416	yes	CDS	rimO	WP_000856678.1	ribosomal protein S12 methylthiotransferase RimO
ACX60_RS07915	NZ_CP012004.1:1683547-1684276	OK	1391.79	548.004	-1.34469	5e-05	0.000250416	yes	CDS		WP_000852257.1	uridine monophosphate kinase
ACX60_RS07920	NZ_CP012004.1:1684361-1684916	OK	1197.67	549.652	-1.12364	5e-05	0.000250416	yes	CDS		WP_000606428.1	ribosome recycling factor
ACX60_RS07925	NZ_CP012004.1:1684921-1686498	OK	871.649	324.738	-1.42447	0.00035	0.00148498	yes	CDS	uppS	WP_000132219.1	UDP pyrophosphate synthase
ACX60_RS07930	NZ_CP012004.1:1684921-1686498	OK	959.213	409.852	-1.22675	0.00035	0.00148498	yes	CDS		WP_000893489.1	phosphatidate cytidylyltransferase
ACX60_RS07935	NZ_CP012004.1:1686498-1687695	OK	455.794	240.532	-0.922155	0.00015	0.000691653	yes	CDS		WP_000194641.1	1-deoxy-D-xylulose-5-phosphate reductoisomerase
ACX60_RS07940	NZ_CP012004.1:1687696-1689052	OK	409.623	318.749	-0.361876	0.1489	0.271906	no	CDS		WP_000992586.1	zinc metalloprotease
ACX60_RS07945	NZ_CP012004.1:1689089-1691600	OK	549.312	325.304	-0.755837	0.0049	0.0153574	yes	CDS	bamA	WP_005135154.1	outer membrane assembly protein YaeT
ACX60_RS07950	NZ_CP012004.1:1691641-1692145	OK	1421.47	883.262	-0.686471	0.0046	0.0145421	yes	CDS		WP_001037943.1	membrane protein
ACX60_RS07955	NZ_CP012004.1:1692149-1693220	OK	574.412	280.209	-1.03558	5e-05	0.000250416	yes	CDS		WP_000868103.1	UDP-3-O-(3-hydroxymyristoyl)glucosamine N-acyltransferase
ACX60_RS07960	NZ_CP012004.1:1693226-1694497	OK	1917.45	1153.15	-0.733602	0.08435	0.172497	no	CDS		WP_000140523.1	beta-hydroxyacyl-ACP dehydratase
ACX60_RS07965	NZ_CP012004.1:1693226-1694497	OK	1528.32	828.48	-0.883412	0.00785	0.0231466	yes	CDS		WP_000064877.1	UDP-N-acetylglucosamine O-acyltransferase
ACX60_RS07970	NZ_CP012004.1:1694551-1695436	OK	726.121	214.649	-1.75823	5e-05	0.000250416	yes	CDS	ybgF	WP_001178074.1	hypothetical protein
ACX60_RS07975	NZ_CP012004.1:1695862-1696345	OK	72.1755	90.3942	0.32472	0.16235	0.291118	no	CDS		WP_000476756.1	hypothetical protein
ACX60_RS07980	NZ_CP012004.1:1696398-1697448	OK	1947.91	1554.5	-0.325477	0.2214	0.371117	no	CDS		WP_000344169.1	DNA recombination/repair protein RecA
ACX60_RS07985	NZ_CP012004.1:1697593-1698704	OK	1815.05	1093.73	-0.730753	0.00545	0.0168277	yes	CDS		WP_000040959.1	RNA-binding protein
ACX60_RS07990	NZ_CP012004.1:1697593-1698704	OK	51.9412	57.4906	0.146447	0.8766	0.934083	no	CDS		WP_001045484.1	hypothetical protein
ACX60_RS07995	NZ_CP012004.1:1698876-1699236	OK	33.2122	90.2982	1.44298	5e-05	0.000250416	yes	CDS		WP_000798362.1	hypothetical protein
ACX60_RS08000	NZ_CP012004.1:1699334-1699571	OK	296.129	898.55	1.60137	5e-05	0.000250416	yes	CDS		WP_000525037.1	hypothetical protein
ACX60_RS08005	NZ_CP012004.1:1699685-1699979	OK	194.629	224.633	0.206845	0.373	0.545723	no	CDS		WP_000689659.1	hypothetical protein
ACX60_RS08010	NZ_CP012004.1:1700030-1700567	OK	31.6482	38.3457	0.276941	0.22635	0.377623	no	CDS		WP_000573229.1	acetyltransferase
ACX60_RS08015	NZ_CP012004.1:1700613-1701063	OK	30.509	35.6097	0.223038	0.33495	0.504476	no	CDS		WP_001099948.1	transcriptional regulator
ACX60_RS08020	NZ_CP012004.1:1701209-1702460	OK	8.0865	12.553	0.634444	0.00695	0.0207846	yes	CDS		WP_000632779.1	kynureninase
ACX60_RS08025	NZ_CP012004.1:1702500-1703907	OK	8.3984	12.0974	0.526506	0.02175	0.0554637	no	CDS		WP_000093795.1	APC family amino acid permease
ACX60_RS08030	NZ_CP012004.1:1703914-1704661	OK	16.6982	31.4105	0.911549	0.0002	0.00090002	yes	CDS		WP_005135157.1	hypothetical protein
ACX60_RS08035	NZ_CP012004.1:1705891-1707070	OK	20.4534	54.5914	1.41633	5e-05	0.000250416	yes	CDS		WP_005135159.1	hypothetical protein
ACX60_RS08040	NZ_CP012004.1:1707116-1708571	OK	27.8016	29.1831	0.0699663	0.76515	0.865977	no	CDS		WP_000957165.1	sodium-independent anion transporter
ACX60_RS08045	NZ_CP012004.1:1708817-1709447	OK	8.80945	16.671	0.92022	5e-05	0.000250416	yes	CDS		WP_000332532.1	hypothetical protein
ACX60_RS08050	NZ_CP012004.1:1709801-1711244	OK	157.333	49.832	-1.65868	5e-05	0.000250416	yes	CDS		WP_001032866.1	quinoprotein glucose dehydrogenase
ACX60_RS08055	NZ_CP012004.1:1711298-1711742	OK	45.2231	19.1348	-1.24086	5e-05	0.000250416	yes	CDS		WP_000120225.1	universal stress protein
ACX60_RS08060	NZ_CP012004.1:1711867-1713961	OK	64.1437	41.0416	-0.644221	0.009	0.0260713	yes	CDS		WP_000203149.1	diguanylate cyclase
ACX60_RS08065	NZ_CP012004.1:1714568-1714784	OK	1493.64	397.361	-1.91031	5e-05	0.000250416	yes	CDS		WP_001129188.1	hypothetical protein
ACX60_RS08070	NZ_CP012004.1:1714974-1715439	OK	66.101	200.987	1.60436	5e-05	0.000250416	yes	CDS		WP_000163427.1	MarR family transcriptional regulator
ACX60_RS08075	NZ_CP012004.1:1716106-1718759	OK	240.329	78.8266	-1.60825	5e-05	0.000250416	yes	CDS		WP_001192464.1	PTS fructose transporter subunit IIBC
ACX60_RS08080	NZ_CP012004.1:1716106-1718759	OK	181.405	76.0434	-1.25432	0.0083	0.0242933	yes	CDS		WP_001062809.1	1-phosphofructokinase
ACX60_RS08085	NZ_CP012004.1:1718773-1721632	OK	168.593	73.6135	-1.1955	5e-05	0.000250416	yes	CDS		WP_000880350.1	PTS fructose transporter subunit IIA
ACX60_RS08090	NZ_CP012004.1:1721856-1722717	OK	15.0101	45.2751	1.59279	5e-05	0.000250416	yes	CDS		WP_000361720.1	alpha/beta hydrolase
ACX60_RS08095	NZ_CP012004.1:1722854-1723310	OK	61.3082	285.332	2.21849	5e-05	0.000250416	yes	CDS		WP_049594887.1	membrane protein
ACX60_RS08100	NZ_CP012004.1:1723343-1723589	OK	799.666	1220.96	0.610543	0.012	0.0333305	yes	CDS		WP_000949688.1	membrane protein
ACX60_RS08105	NZ_CP012004.1:1723848-1724268	OK	869.027	466.145	-0.898621	0.0004	0.00167352	yes	CDS		WP_000838057.1	hypothetical protein
ACX60_RS08110	NZ_CP012004.1:1724459-1725761	OK	228.215	144.199	-0.662339	0.00595	0.018165	yes	CDS		WP_001186685.1	branched-chain amino acid transporter 2 carrier protein BrnQ
ACX60_RS08115	NZ_CP012004.1:1726113-1726908	OK	323.718	632.033	0.965263	0.0002	0.00090002	yes	CDS		WP_001202782.1	methionine aminopeptidase
ACX60_RS08120	NZ_CP012004.1:1726960-1727863	OK	238.171	73.1179	-1.7037	5e-05	0.000250416	yes	CDS		WP_000954520.1	LysR family transcriptional regulator
ACX60_RS08125	NZ_CP012004.1:1728106-1728430	OK	153.227	97.9688	-0.645279	0.00505	0.0157853	yes	CDS		WP_000121842.1	hypothetical protein
ACX60_RS08130	NZ_CP012004.1:1728476-1728818	OK	2823.79	1140.02	-1.30857	5e-05	0.000250416	yes	CDS		WP_000138830.1	glutaredoxin
ACX60_RS08135	NZ_CP012004.1:1729045-1730254	OK	107.148	77.3329	-0.470457	0.05275	0.116836	no	CDS		WP_000129946.1	acetylornithine aminotransferase
ACX60_RS08140	NZ_CP012004.1:1730302-1730734	OK	790.319	563.242	-0.48868	0.0433	0.0990795	no	CDS		WP_000156920.1	histidine kinase
ACX60_RS08145	NZ_CP012004.1:1730874-1731300	OK	642.286	220.595	-1.54182	5e-05	0.000250416	yes	CDS		WP_000264360.1	hypothetical protein
ACX60_RS08150	NZ_CP012004.1:1731584-1731818	OK	1159.09	3667.01	1.66162	5e-05	0.000250416	yes	CDS		WP_000616034.1	hypothetical protein
ACX60_RS08155	NZ_CP012004.1:1732033-1732393	OK	227.924	56.3716	-2.01551	5e-05	0.000250416	yes	CDS		WP_000185571.1	hypothetical protein
ACX60_RS08160	NZ_CP012004.1:1732493-1732820	OK	189.319	159.633	-0.24606	0.28335	0.447625	no	CDS		WP_000955083.1	hypothetical protein
ACX60_RS08165	NZ_CP012004.1:1732927-1734034	OK	319.019	182.46	-0.806064	0.001	0.0037867	yes	CDS		WP_001187342.1	signal recognition particle-docking protein FtsY
ACX60_RS08170	NZ_CP012004.1:1734221-1734818	OK	137.07	129.661	-0.0801709	0.7391	0.849538	no	CDS		WP_000102943.1	oxidoreductase
ACX60_RS08175	NZ_CP012004.1:1735043-1735715	OK	25.1377	12.2557	-1.0364	5e-05	0.000250416	yes	CDS		WP_000175347.1	hypothetical protein
ACX60_RS08180	NZ_CP012004.1:1735787-1736312	OK	34.6247	25.4227	-0.445683	0.0584	0.127324	no	CDS		WP_000593799.1	acetyltransferase
ACX60_RS08185	NZ_CP012004.1:1736324-1736621	OK	3137.89	1936.06	-0.696668	0.0041	0.0131804	yes	CDS		WP_000179560.1	hypothetical protein
ACX60_RS08190	NZ_CP012004.1:1736624-1736726	OK	17153.8	9982.73	-0.781026	0.0011	0.00412746	yes	CDS		WP_000270276.1	membrane protein
ACX60_RS08195	NZ_CP012004.1:1736739-1739662	OK	1440.13	1184.82	-0.281522	0.51025	0.677392	no	CDS		WP_000575166.1	cytochrome bd-II oxidase subunit 2
ACX60_RS08200	NZ_CP012004.1:1736739-1739662	OK	903.124	1520.18	0.751251	0.05485	0.120755	no	CDS		WP_000622640.1	cytochrome bd-II oxidase subunit 1
ACX60_RS08205	NZ_CP012004.1:1736739-1739662	OK	1751.22	7669.8	2.13083	0.2475	0.404007	no	CDS		WP_000053889.1	hypothetical protein
ACX60_RS08210	NZ_CP012004.1:1740044-1740653	OK	77.2782	83.8145	0.117139	0.61935	0.765418	no	CDS		WP_000753034.1	membrane protein
ACX60_RS08215	NZ_CP012004.1:1740678-1741002	OK	1398.22	812.314	-0.78348	0.00145	0.00526331	yes	CDS		WP_049594827.1	hypothetical protein
ACX60_RS08220	NZ_CP012004.1:1741003-1742008	OK	421.049	313.406	-0.425955	0.0786	0.162605	no	CDS		WP_000246666.1	sugar kinase
ACX60_RS08225	NZ_CP012004.1:1742245-1744345	OK	37.7423	33.3138	-0.18006	0.4637	0.635685	no	CDS		WP_000831249.1	fatty-acyl-CoA synthase
ACX60_RS08230	NZ_CP012004.1:1744596-1747536	OK	183.504	150.97	-0.281557	0.2551	0.413532	no	CDS		WP_000215280.1	peptidase M16
ACX60_RS08235	NZ_CP012004.1:1747556-1748708	OK	236.953	138.281	-0.776998	0.0015	0.00542799	yes	CDS		WP_000885655.1	phospholipase
ACX60_RS08240	NZ_CP012004.1:1748749-1750087	OK	77.8788	37.4223	-1.05733	5e-05	0.000250416	yes	CDS	trkH	WP_000053911.1	potassium uptake protein (TrkH)
ACX60_RS08245	NZ_CP012004.1:1750105-1750756	OK	149.233	48.1139	-1.63304	5e-05	0.000250416	yes	CDS	trkA	WP_001983728.1	potassium transporter TrkA
ACX60_RS08250	NZ_CP012004.1:1750900-1752442	OK	278.429	203.806	-0.450112	0.0708	0.148946	no	CDS		WP_000952789.1	PLP-dependent threonine dehydratase
ACX60_RS08255	NZ_CP012004.1:1752549-1755418	OK	526.631	466.01	-0.176433	0.5791	0.735505	no	CDS		WP_000061057.1	ribose-5-phosphate isomerase
ACX60_RS08260	NZ_CP012004.1:1752549-1755418	OK	165.614	153.365	-0.11086	0.8427	0.913527	no	CDS		WP_000110630.1	hypothetical protein
ACX60_RS08265	NZ_CP012004.1:1752549-1755418	OK	49.7835	59.5496	0.258425	0.66045	0.794977	no	CDS		WP_000886879.1	hypothetical protein
ACX60_RS08270	NZ_CP012004.1:1755606-1756656	OK	224.469	151.121	-0.57081	0.018	0.0472097	yes	CDS		WP_000626439.1	N-acetyl-gamma-glutamyl-phosphate reductase
ACX60_RS08275	NZ_CP012004.1:1756737-1757490	OK	376.476	164.762	-1.19217	5e-05	0.000250416	yes	CDS		WP_001181536.1	hypothetical protein
ACX60_RS08280	NZ_CP012004.1:1757499-1757913	OK	534.698	240.409	-1.15324	5e-05	0.000250416	yes	CDS		WP_001260033.1	ATP-dependent Clp protease adaptor ClpS
ACX60_RS08285	NZ_CP012004.1:1757922-1760199	OK	324.153	269.465	-0.266576	0.28955	0.454884	no	CDS	clpA	WP_000952702.1	ATP-dependent Clp protease ATP-binding subunit ClpA
ACX60_RS08290	NZ_CP012004.1:1760202-1760565	OK	137.456	93.9314	-0.549293	0.02065	0.0530905	no	CDS		WP_000904308.1	hypothetical protein
ACX60_RS08295	NZ_CP012004.1:1760991-1762047	OK	94.6803	173.832	0.876554	0.0004	0.00167352	yes	CDS		WP_000993014.1	phospho-2-dehydro-3-deoxyheptonate aldolase
ACX60_RS08300	NZ_CP012004.1:1762090-1763008	OK	63.0684	126.884	1.00852	5e-05	0.000250416	yes	CDS		WP_001147226.1	peroxidase
ACX60_RS08305	NZ_CP012004.1:1763010-1763571	OK	32.68	52.4504	0.682544	0.00225	0.00775259	yes	CDS		WP_000056571.1	hypothetical protein
ACX60_RS08310	NZ_CP012004.1:1763706-1765731	OK	22.9539	20.2365	-0.181781	0.4586	0.631025	no	CDS	fadH	WP_000061158.1	NADPH-dependent 2,4-dienoyl-CoA reductase
ACX60_RS08315	NZ_CP012004.1:1765801-1766209	OK	31.2597	35.8762	0.198726	0.4048	0.578523	no	CDS		WP_000171423.1	polyketide cyclase
ACX60_RS08320	NZ_CP012004.1:1766247-1766964	OK	31.4603	46.6017	0.566852	0.0152	0.0407837	yes	CDS		WP_000266299.1	hypothetical protein
ACX60_RS08325	NZ_CP012004.1:1766983-1768078	OK	25.5092	29.9673	0.232368	0.33025	0.499289	no	CDS		WP_000513052.1	hypothetical protein
ACX60_RS08330	NZ_CP012004.1:1768131-1768977	OK	12.5509	45.2826	1.85117	5e-05	0.000250416	yes	CDS		WP_000844947.1	metal-dependent hydrolase
ACX60_RS08335	NZ_CP012004.1:1769212-1769701	OK	2097.44	1222.66	-0.778608	0.0022	0.00760739	yes	CDS		WP_001284535.1	hypothetical protein
ACX60_RS08340	NZ_CP012004.1:1769924-1771562	OK	1039.92	547.184	-0.926375	0.00065	0.00257938	yes	CDS	pyrG	WP_000148658.1	CTP synthetase
ACX60_RS08345	NZ_CP012004.1:1771593-1772451	OK	904.487	408.197	-1.14783	5e-05	0.000250416	yes	CDS		WP_000080538.1	2-dehydro-3-deoxyphosphooctonate aldolase
ACX60_RS08350	NZ_CP012004.1:1772496-1773786	OK	1035.54	483.689	-1.09824	0.0001	0.000475785	yes	CDS	eno	WP_000078452.1	enolase
ACX60_RS08355	NZ_CP012004.1:1773882-1774560	OK	22.2246	34.6738	0.641684	0.0049	0.0153574	yes	CDS		WP_000366082.1	hypothetical protein
ACX60_RS08360	NZ_CP012004.1:1775187-1776259	OK	670.552	638.51	-0.0706394	0.80985	0.893138	no	CDS	ftsB	WP_000895057.1	hypothetical protein
ACX60_RS08365	NZ_CP012004.1:1775187-1776259	OK	132.19	80.8793	-0.708772	0.1258	0.237597	no	CDS		WP_001216207.1	2-C-methyl-D-erythritol 4-phosphate cytidylyltransferase
ACX60_RS08370	NZ_CP012004.1:1776608-1777280	OK	13.3135	10.846	-0.295734	0.22315	0.373348	no	CDS		WP_000565984.1	3-oxoadipate CoA-transferase subunit A
ACX60_RS08375	NZ_CP012004.1:1777298-1777952	OK	23.4151	17.6517	-0.407627	0.0799	0.16485	no	CDS		WP_000121790.1	3-oxoadipate CoA-transferase subunit B
ACX60_RS08380	NZ_CP012004.1:1777964-1779176	OK	19.1594	16.0979	-0.251182	0.2769	0.439745	no	CDS		WP_005135170.1	beta-ketoadipyl-CoA thiolase
ACX60_RS08385	NZ_CP012004.1:1779178-1781316	OK	21.2996	14.2827	-0.576551	0.0725	0.151991	no	CDS		WP_000080966.1	3-carboxy-cis,cis-muconate cycloisomerase
ACX60_RS08390	NZ_CP012004.1:1779178-1781316	OK	27.0747	22.2718	-0.281726	0.4635	0.635567	no	CDS		WP_000814775.1	3-oxoadipate enol-lactonase
ACX60_RS08395	NZ_CP012004.1:1781358-1782714	OK	8.62478	15.5629	0.851549	0.00065	0.00257938	yes	CDS		WP_000168125.1	4-hydroxybenzoate transporter
ACX60_RS08400	NZ_CP012004.1:1782729-1783143	OK	35.6363	84.1004	1.23877	5e-05	0.000250416	yes	CDS		WP_000997505.1	4-carboxymuconolactone decarboxylase
ACX60_RS08405	NZ_CP012004.1:1783153-1783879	OK	15.3917	35.4072	1.20189	5e-05	0.000250416	yes	CDS		WP_000077916.1	protocatechuate 3,4-dioxygenase subunit beta
ACX60_RS08410	NZ_CP012004.1:1783893-1784523	OK	33.3809	63.1261	0.919215	0.00015	0.000691653	yes	CDS		WP_001067206.1	protocatechuate 3,4-dioxygenase subunit alpha
ACX60_RS08415	NZ_CP012004.1:1784585-1785419	OK	15.849	22.2875	0.491841	0.03535	0.0836304	no	CDS		WP_001056527.1	3-dehydroquinase
ACX60_RS08420	NZ_CP012004.1:1785438-1786890	OK	17.9274	17.5784	-0.0283683	0.9048	0.948738	no	CDS		WP_000209786.1	3-dehydroshikimate dehydratase
ACX60_RS08425	NZ_CP012004.1:1786949-1788269	OK	12.4382	20.952	0.752304	0.0014	0.00510262	yes	CDS		WP_001134236.1	porin
ACX60_RS08430	NZ_CP012004.1:1788351-1790781	OK	17.6858	30.8532	0.80283	0.00055	0.00222337	yes	CDS		WP_000004224.1	quinate dehydrogenase
ACX60_RS08435	NZ_CP012004.1:1791411-1791879	OK	1113.26	830.612	-0.422549	0.07695	0.159711	no	CDS		WP_001211835.1	hypothetical protein
ACX60_RS08440	NZ_CP012004.1:1792014-1792428	OK	30.4713	50.5679	0.730771	0.0029	0.00968058	yes	CDS		WP_000095350.1	hypothetical protein
ACX60_RS08445	NZ_CP012004.1:1792432-1792846	OK	46.5234	69.2401	0.573652	0.01265	0.0348274	yes	CDS		WP_000789135.1	hypothetical protein
ACX60_RS08450	NZ_CP012004.1:1792850-1793717	OK	26.9229	38.1619	0.503298	0.0306	0.073981	no	CDS		WP_001187023.1	MBL fold metallo-hydrolase
ACX60_RS08455	NZ_CP012004.1:1793809-1794622	OK	32.1103	28.4376	-0.175238	0.43895	0.6117	no	CDS		WP_000030967.1	IclR family transcriptional regulator
ACX60_RS08460	NZ_CP012004.1:1794664-1795585	OK	22.4748	21.0178	-0.0966968	0.67445	0.805505	no	CDS		WP_001059571.1	LysR family transcriptional regulator
ACX60_RS08465	NZ_CP012004.1:1795673-1796918	OK	46.0698	41.6298	-0.146207	0.55025	0.711652	no	CDS		WP_005135175.1	hypothetical protein
ACX60_RS08470	NZ_CP012004.1:1796937-1798754	OK	85.6333	79.7925	-0.10192	0.7413	0.851143	no	CDS		WP_000110884.1	aminoglycoside phosphotransferase
ACX60_RS08475	NZ_CP012004.1:1796937-1798754	OK	101.465	75.0342	-0.435368	0.29885	0.465929	no	CDS		WP_000208327.1	histidine phosphatase family protein
ACX60_RS08480	NZ_CP012004.1:1798769-1799513	OK	97.4179	71.3809	-0.448649	0.06765	0.14324	no	CDS		WP_001140455.1	short-chain dehydrogenase
ACX60_RS08485	NZ_CP012004.1:1799549-1800806	OK	3.33478	5.23027	0.649291	0.00815	0.0239266	yes	CDS		WP_005135181.1	hypothetical protein
ACX60_RS08490	NZ_CP012004.1:1800915-1802265	OK	3.61024	9.83976	1.44653	5e-05	0.000250416	yes	CDS		WP_001076610.1	MFStransporter
ACX60_RS08495	NZ_CP012004.1:1802665-1803133	OK	388.166	322.301	-0.268265	0.26295	0.422992	no	CDS		WP_000884020.1	MarR family transcriptional regulator
ACX60_RS08500	NZ_CP012004.1:1803282-1804392	OK	1.27439	5.32559	2.06313	5e-05	0.000250416	yes	CDS		WP_001028549.1	Glu-tRNA amidotransferase
ACX60_RS08505	NZ_CP012004.1:1804410-1805577	OK	2.54741	6.39201	1.32724	5e-05	0.000250416	yes	CDS		WP_001038169.1	acyl-CoA dehydrogenase
ACX60_RS08510	NZ_CP012004.1:1805605-1805965	OK	7.6884	9.39306	0.288911	0.35215	0.523265	no	CDS		WP_000387550.1	hypothetical protein
ACX60_RS08515	NZ_CP012004.1:1805975-1806503	OK	3.41545	5.85667	0.778004	0.01335	0.0364794	yes	CDS		WP_000130495.1	hypothetical protein
ACX60_RS08520	NZ_CP012004.1:1806532-1807810	OK	5.55359	8.47343	0.609526	0.01035	0.0293481	yes	CDS		WP_049594828.1	Rieske (2Fe-2S) protein
ACX60_RS08525	NZ_CP012004.1:1807820-1808306	OK	8.87206	16.7673	0.918306	0.00055	0.00222337	yes	CDS		WP_001056937.1	aromatic-ring-hydroxylating dioxygenase subunit beta
ACX60_RS08530	NZ_CP012004.1:1808316-1809054	OK	5.31525	11.8379	1.1552	5e-05	0.000250416	yes	CDS		WP_000815905.1	3-oxoacyl-ACP reductase
ACX60_RS08535	NZ_CP012004.1:1809088-1810042	OK	5.06628	9.44917	0.89926	0.0003	0.00129405	yes	CDS		WP_000210282.1	Vanillate O-demethylase oxidoreductase
ACX60_RS08540	NZ_CP012004.1:1810090-1811044	OK	8.72355	15.3849	0.818525	0.00045	0.0018593	yes	CDS		WP_001101825.1	flavin oxidoreductase
ACX60_RS08545	NZ_CP012004.1:1811242-1812157	OK	7.03687	13.7779	0.969348	0.00015	0.000691653	yes	CDS		WP_001077865.1	AraC family transcriptional regulator
ACX60_RS08550	NZ_CP012004.1:1812374-1814681	OK	3.55717	7.16992	1.01123	5e-05	0.000250416	yes	CDS	tynA	WP_001231347.1	tyramine oxidase
ACX60_RS08555	NZ_CP012004.1:1814765-1816043	OK	2.57613	6.72983	1.38537	5e-05	0.000250416	yes	CDS		WP_000792924.1	hypothetical protein
ACX60_RS08560	NZ_CP012004.1:1816076-1817564	OK	8.67205	13.2596	0.612592	0.0075	0.0222324	yes	CDS		WP_000005756.1	NAD-dependent phenylacetaldehyde dehydrogenase
ACX60_RS08565	NZ_CP012004.1:1817635-1820098	OK	2.58678	6.18555	1.25774	5e-05	0.000250416	yes	CDS		WP_000935114.1	penicillin G amidase
ACX60_RS08570	NZ_CP012004.1:1820359-1821139	OK	26.1017	23.4596	-0.153963	0.5001	0.668181	no	CDS		WP_001138968.1	3-oxoadipate enol-lactonase
ACX60_RS08575	NZ_CP012004.1:1821149-1822364	OK	16.8426	18.4394	0.130676	0.55735	0.718081	no	CDS		WP_005135190.1	beta-ketoadipyl-CoA thiolase
ACX60_RS08580	NZ_CP012004.1:1822868-1823519	OK	9.25726	6.52868	-0.503794	0.0477	0.107371	no	CDS		WP_005135192.1	3-oxoadipate CoA-transferase subunit B
ACX60_RS08585	NZ_CP012004.1:1823537-1824209	OK	8.73733	6.69757	-0.383553	0.13045	0.244657	no	CDS		WP_000566012.1	3-oxoadipate CoA-transferase subunit A
ACX60_RS08590	NZ_CP012004.1:1824343-1825264	OK	33.6142	42.2922	0.331322	0.1507	0.274518	no	CDS		WP_001081619.1	catechol 1,2-dioxygenase
ACX60_RS08595	NZ_CP012004.1:1825425-1825716	OK	17.0277	28.3429	0.735101	0.0094	0.027054	yes	CDS		WP_000897235.1	muconolactone delta-isomerase
ACX60_RS08600	NZ_CP012004.1:1825739-1826846	OK	7.93577	15.1185	0.929876	0.0002	0.00090002	yes	CDS		WP_001986121.1	muconate cycloisomerase
ACX60_RS08605	NZ_CP012004.1:1826946-1827861	OK	56.2975	75.8054	0.429232	0.0771	0.159948	no	CDS		WP_000423293.1	LysR family transcriptional regulator
ACX60_RS08610	NZ_CP012004.1:1827942-1828737	OK	72.7708	72.0392	-0.0145782	0.95145	0.973892	no	CDS		WP_001226550.1	hypothetical protein
ACX60_RS08615	NZ_CP012004.1:1828804-1829521	OK	196.475	281.184	0.517171	0.0331	0.0790042	no	CDS		WP_000029961.1	GntR family transcriptional regulator
ACX60_RS08620	NZ_CP012004.1:1829604-1831338	OK	2.35742	3.97524	0.753833	0.0021	0.00729674	yes	CDS		WP_001060808.1	dihydroxy-acid dehydratase
ACX60_RS08625	NZ_CP012004.1:1831507-1832812	OK	2.99226	10.1728	1.76541	5e-05	0.000250416	yes	CDS		WP_000345069.1	MFS transporter
ACX60_RS08630	NZ_CP012004.1:1832822-1833821	OK	7.11054	8.62608	0.278746	0.2529	0.410743	no	CDS		WP_001165788.1	GguC protein
ACX60_RS08635	NZ_CP012004.1:1833832-1835407	OK	8.98175	9.87866	0.137319	0.5474	0.708707	no	CDS		WP_000234449.1	2,5-dioxovalerate dehydrogenase/2-oxoglutarate semialdehyde dehydrogenase
ACX60_RS08640	NZ_CP012004.1:1835458-1836355	OK	7.87908	15.0011	0.928973	0.0002	0.00090002	yes	CDS		WP_000351947.1	hypothetical protein
ACX60_RS08645	NZ_CP012004.1:1836684-1837515	OK	105.168	101.384	-0.0528587	0.82885	0.904193	no	CDS		WP_000542605.1	alpha/beta hydrolase
ACX60_RS08650	NZ_CP012004.1:1837676-1838915	OK	4.22966	7.81777	0.886215	0.0002	0.00090002	yes	CDS		WP_000862295.1	2,4-dienoyl-CoA reductase
ACX60_RS08655	NZ_CP012004.1:1838930-1839998	OK	10.6892	15.9895	0.580966	0.0118	0.0328364	yes	CDS		WP_000180172.1	membrane protein
ACX60_RS08660	NZ_CP012004.1:1840207-1840783	OK	28.9123	30.0127	0.0538868	0.80995	0.893204	no	CDS		WP_001228605.1	dihydrofolate reductase
ACX60_RS08665	NZ_CP012004.1:1840850-1841657	OK	9.61292	17.2106	0.840255	0.0008	0.00310218	yes	CDS		WP_000477543.1	dimethyl sulfoxide reductase subunit C
ACX60_RS08670	NZ_CP012004.1:1841732-1842149	OK	60.4369	112.836	0.900721	0.00015	0.000691653	yes	CDS		WP_001026795.1	MerR family transcriptional regulator
ACX60_RS08675	NZ_CP012004.1:1842304-1842997	OK	16.0363	46.1922	1.52631	5e-05	0.000250416	yes	CDS		WP_000044219.1	hypothetical protein
ACX60_RS08680	NZ_CP012004.1:1843088-1844294	OK	37.4479	23.6253	-0.664552	0.00565	0.0173682	yes	CDS		WP_000044138.1	pyridine nucleotide-disulfide oxidoreductase
ACX60_RS08685	NZ_CP012004.1:1844452-1845001	OK	52.3597	61.9412	0.242442	0.2905	0.456008	no	CDS		WP_000323486.1	transcriptional regulator
ACX60_RS08690	NZ_CP012004.1:1845199-1846219	OK	33.6593	49.1036	0.544823	0.0216	0.0551634	no	CDS		WP_000155962.1	hydrolase
ACX60_RS08695	NZ_CP012004.1:1846357-1846927	OK	41.2055	41.6434	0.0152493	0.9458	0.970966	no	CDS		WP_000113714.1	TetR family transcriptional regulator
ACX60_RS08700	NZ_CP012004.1:1847020-1847956	OK	30.334	35.0796	0.209695	0.36275	0.534592	no	CDS		WP_001004589.1	transcriptional regulator
ACX60_RS08705	NZ_CP012004.1:1848135-1848900	OK	9.09015	16.2976	0.842284	0.00045	0.0018593	yes	CDS		WP_000190709.1	short-chain dehydrogenase
ACX60_RS08710	NZ_CP012004.1:1848912-1849668	OK	17.6536	23.4381	0.408889	0.08015	0.165243	no	CDS		WP_000272926.1	3-oxoacyl-ACP reductase
ACX60_RS08715	NZ_CP012004.1:1849712-1850624	OK	25.8537	22.5731	-0.195767	0.3851	0.557817	no	CDS		WP_000154574.1	3-hydroxyacyl-CoA dehydrogenase
ACX60_RS08720	NZ_CP012004.1:1850626-1851088	OK	30.9649	28.0405	-0.143118	0.53905	0.701774	no	CDS		WP_000164987.1	Nodulation protein N
ACX60_RS08725	NZ_CP012004.1:1851097-1852921	OK	38.7935	29.132	-0.413211	0.08475	0.173203	no	CDS		WP_000064139.1	acyl-CoA dehydrogenase
ACX60_RS08730	NZ_CP012004.1:1853078-1854452	OK	8.49167	15.2793	0.847462	0.00025	0.00109665	yes	CDS		WP_005135203.1	hypothetical protein
ACX60_RS08735	NZ_CP012004.1:1854589-1856230	OK	8.18667	11.3075	0.465935	0.04345	0.0993615	no	CDS		WP_000166092.1	long-chain-fatty-acid--CoA ligase
ACX60_RS08740	NZ_CP012004.1:1856304-1857207	OK	5.85183	10.1231	0.79069	0.00175	0.00621943	yes	CDS		WP_005135204.1	hypothetical protein
ACX60_RS08745	NZ_CP012004.1:1857442-1857679	OK	232.506	439.945	0.920058	5e-05	0.000250416	yes	CDS		WP_000225300.1	hypothetical protein
ACX60_RS08750	NZ_CP012004.1:1857971-1858550	OK	3.07797	7.20371	1.22676	0.00045	0.0018593	yes	CDS		WP_001180450.1	TetR family transcriptional regulator
ACX60_RS08755	NZ_CP012004.1:1858629-1859145	OK	101.839	167.817	0.720597	0.00395	0.012759	yes	CDS		WP_001179599.1	hypothetical protein
ACX60_RS08760	NZ_CP012004.1:1859204-1859909	OK	21.4622	31.4447	0.551023	0.0176	0.0462642	yes	CDS		WP_000543946.1	hypothetical protein
ACX60_RS08765	NZ_CP012004.1:1859934-1860414	OK	94.2211	88.4763	-0.0907592	0.69255	0.819254	no	CDS		WP_001257128.1	hypothetical protein
ACX60_RS08770	NZ_CP012004.1:1860513-1861020	OK	92.4259	90.1606	-0.0358001	0.8749	0.932986	no	CDS		WP_001055428.1	hypothetical protein
ACX60_RS08775	NZ_CP012004.1:1861086-1861566	OK	180.528	171.793	-0.0715548	0.77615	0.8731	no	CDS		WP_000938695.1	hypothetical protein
ACX60_RS08780	NZ_CP012004.1:1861684-1862146	OK	188.146	169.645	-0.149336	0.5418	0.703708	no	CDS		WP_000605044.1	hypothetical protein
ACX60_RS08785	NZ_CP012004.1:1862212-1863070	OK	70.0881	68.5405	-0.0322113	0.88965	0.940739	no	CDS		WP_001084622.1	hypothetical protein
ACX60_RS08790	NZ_CP012004.1:1863272-1863413	OK	104.967	130.231	0.311127	0.3683	0.540445	no	CDS		WP_000770264.1	hypothetical protein
ACX60_RS08795	NZ_CP012004.1:1863559-1863871	OK	401.904	219.935	-0.869776	0.0003	0.00129405	yes	CDS		WP_025470163.1	hypothetical protein
ACX60_RS08800	NZ_CP012004.1:1864078-1864825	OK	170.182	121.229	-0.48935	0.04855	0.108932	no	CDS		WP_001038396.1	hypothetical protein
ACX60_RS08805	NZ_CP012004.1:1864939-1866280	OK	21.362	27.9588	0.388258	0.09825	0.194889	no	CDS		WP_000786785.1	membrane protein
ACX60_RS08810	NZ_CP012004.1:1866289-1867102	OK	6.12195	11.7719	0.943284	0.00015	0.000691653	yes	CDS		WP_000995636.1	hydrolase
ACX60_RS08815	NZ_CP012004.1:1867109-1868399	OK	3.0795	5.98769	0.959302	5e-05	0.000250416	yes	CDS		WP_000126041.1	hypothetical protein
ACX60_RS08820	NZ_CP012004.1:1868510-1869242	OK	91.0741	135.434	0.572481	0.0187	0.0488099	yes	CDS		WP_000883496.1	GntR family transcriptional regulator
ACX60_RS08825	NZ_CP012004.1:1869335-1870214	OK	18.1419	40.7054	1.16589	5e-05	0.000250416	yes	CDS		WP_000404158.1	calcium-binding protein
ACX60_RS08830	NZ_CP012004.1:1870510-1871854	OK	4.87375	11.0337	1.17881	5e-05	0.000250416	yes	CDS		WP_000053789.1	MFS transporter
ACX60_RS08835	NZ_CP012004.1:1871955-1872888	OK	18.1794	26.5239	0.54499	0.01675	0.044344	yes	CDS		WP_001054781.1	LysR family transcriptional regulator
ACX60_RS08840	NZ_CP012004.1:1872987-1873422	OK	5.72601	14.4176	1.33223	5e-05	0.000250416	yes	CDS		WP_001166494.1	hypothetical protein
ACX60_RS08845	NZ_CP012004.1:1873431-1873890	OK	6.4148	18.8017	1.55139	5e-05	0.000250416	yes	CDS		WP_000153882.1	membrane protein
ACX60_RS08850	NZ_CP012004.1:1873989-1876649	OK	34.0012	31.7583	-0.098453	0.75535	0.860089	no	CDS		WP_000105395.1	hemolysin D
ACX60_RS08855	NZ_CP012004.1:1873989-1876649	OK	15.0857	15.6746	0.055253	0.8812	0.936662	no	CDS		WP_001026281.1	MFS transporter
ACX60_RS08860	NZ_CP012004.1:1876815-1877436	OK	70.5108	155.724	1.14307	5e-05	0.000250416	yes	CDS		WP_001278389.1	TetR family transcriptional regulator
ACX60_RS08865	NZ_CP012004.1:1877514-1879092	OK	8.61168	10.0345	0.220598	0.3352	0.504784	no	CDS		WP_005135215.1	hypothetical protein
ACX60_RS08870	NZ_CP012004.1:1879108-1880896	OK	10.7813	9.21183	-0.226976	0.31745	0.485676	no	CDS		WP_000999636.1	dihydroxy-acid dehydratase
ACX60_RS08875	NZ_CP012004.1:1880983-1882159	OK	2.94532	4.19373	0.509812	0.0484	0.108694	no	CDS		WP_001011893.1	fumarylacetoacetate hydrolase
ACX60_RS08880	NZ_CP012004.1:1882270-1883206	OK	16.8549	12.4808	-0.433465	0.0579	0.126444	no	CDS		WP_000774594.1	LysR family transcriptional regulator
ACX60_RS08885	NZ_CP012004.1:1883417-1884389	OK	2.28673	5.78968	1.3402	5e-05	0.000250416	yes	CDS		WP_001101634.1	hypothetical protein
ACX60_RS08890	NZ_CP012004.1:1884422-1886671	OK	3.26029	6.04698	0.891217	0.0168	0.0444658	yes	CDS		WP_000389457.1	MFS transporter
ACX60_RS08895	NZ_CP012004.1:1884422-1886671	OK	5.82344	13.0362	1.16258	0.0022	0.00760739	yes	CDS		WP_000190902.1	2-hydroxy-3-oxopropionate reductase
ACX60_RS08900	NZ_CP012004.1:1886766-1887651	OK	17.1315	50.2289	1.55187	5e-05	0.000250416	yes	CDS		WP_000013631.1	AraC family transcriptional regulator
ACX60_RS08905	NZ_CP012004.1:1887936-1888989	OK	8.89598	11.9806	0.429478	0.06575	0.139909	no	CDS		WP_000206303.1	hydroxyacid dehydrogenase
ACX60_RS08910	NZ_CP012004.1:1889418-1893483	OK	9.31525	11.3036	0.279115	0.62665	0.770915	no	CDS		WP_000770283.1	iron transporter
ACX60_RS08915	NZ_CP012004.1:1889418-1893483	OK	13.697	13.2579	-0.0470099	0.92625	0.959955	no	CDS		WP_001055690.1	iron transporter
ACX60_RS08920	NZ_CP012004.1:1889418-1893483	OK	20.3676	26.1801	0.362198	0.4325	0.605402	no	CDS		WP_000614427.1	iron transporter
ACX60_RS08925	NZ_CP012004.1:1889418-1893483	OK	17.1267	17.1929	0.00556773	0.99535	0.997905	no	CDS		WP_005135219.1	GNAT family N-acetyltransferase
ACX60_RS08930	NZ_CP012004.1:1889418-1893483	OK	10.1178	12.4257	0.296433	0.6448	0.784315	no	CDS		WP_001244444.1	AraC family transcriptional regulator
ACX60_RS08935	NZ_CP012004.1:1893581-1894385	OK	3.28693	7.37611	1.16612	5e-05	0.000250416	yes	CDS		WP_000965122.1	hypothetical protein
ACX60_RS08940	NZ_CP012004.1:1894566-1895451	OK	14.3428	50.6459	1.82012	5e-05	0.000250416	yes	CDS		WP_001007519.1	hypothetical protein
ACX60_RS08945	NZ_CP012004.1:1895462-1896956	OK	33.7659	61.8291	0.87272	0.00065	0.00257938	yes	CDS		WP_000152970.1	nicotinate phosphoribosyltransferase
ACX60_RS08950	NZ_CP012004.1:1897016-1897784	OK	36.0007	52.4151	0.541958	0.02025	0.0522189	no	CDS		WP_000155310.1	NUDIX hydrolase
ACX60_RS08955	NZ_CP012004.1:1897857-1899252	OK	24.658	10.9187	-1.17526	5e-05	0.000250416	yes	CDS		WP_049594829.1	methylenetetrahydrofolate reductase
ACX60_RS08960	NZ_CP012004.1:1899701-1900163	OK	32.2644	50.1114	0.635197	0.0058	0.0177728	yes	CDS		WP_001033313.1	hypothetical protein
ACX60_RS08965	NZ_CP012004.1:1900449-1900788	OK	39.5918	132.283	1.74035	5e-05	0.000250416	yes	CDS		WP_031945438.1	hypothetical protein
ACX60_RS08970	NZ_CP012004.1:1901015-1901444	OK	57.7319	113.22	0.971686	0.0001	0.000475785	yes	CDS		WP_000532659.1	hypothetical protein
ACX60_RS08975	NZ_CP012004.1:1901643-1902363	OK	10.8111	25.4347	1.23428	5e-05	0.000250416	yes	CDS		WP_005135226.1	helix-turn-helix transcriptional regulator
ACX60_RS08980	NZ_CP012004.1:1902454-1903915	OK	10.9655	62.4076	2.50875	5e-05	0.000250416	yes	CDS		WP_000063668.1	indole acetimide hydrolase
ACX60_RS08985	NZ_CP012004.1:1904610-1905672	OK	24.3415	171.641	2.8179	5e-05	0.000250416	yes	CDS			RND transporter
ACX60_RS08990	NZ_CP012004.1:1905696-1907244	OK	3.77581	25.6951	2.76664	5e-05	0.000250416	yes	CDS		WP_005135229.1	hypothetical protein
ACX60_RS08995	NZ_CP012004.1:1907398-1912281	OK	42.8908	45.58	0.0877311	0.89455	0.943322	no	CDS		WP_000611202.1	hypothetical protein
ACX60_RS09000	NZ_CP012004.1:1907398-1912281	OK	27.2505	34.0704	0.322235	0.487	0.657014	no	CDS		WP_000841515.1	hypothetical protein
ACX60_RS09005	NZ_CP012004.1:1907398-1912281	OK	36.993	35.8385	-0.04574	0.9262	0.959955	no	CDS		WP_000677746.1	RND transporter
ACX60_RS09010	NZ_CP012004.1:1907398-1912281	OK	24.1318	38.9412	0.690364	0.25425	0.412485	no	CDS		WP_001044492.1	hypothetical protein
ACX60_RS09015	NZ_CP012004.1:1912410-1913379	OK	4.65558	11.9076	1.35485	5e-05	0.000250416	yes	CDS		WP_000749244.1	acid phosphatase
ACX60_RS09020	NZ_CP012004.1:1913390-1914035	OK	12.8747	19.8387	0.623781	0.0073	0.0217263	yes	CDS		WP_000817301.1	hypothetical protein
ACX60_RS09025	NZ_CP012004.1:1914069-1914510	OK	55.648	69.2556	0.315602	0.1705	0.302323	no	CDS		WP_000193135.1	hypothetical protein
ACX60_RS09030	NZ_CP012004.1:1914805-1916442	OK	9.12643	16.6036	0.86337	0.0014	0.00510262	yes	CDS		WP_000737056.1	toxin HipA
ACX60_RS09035	NZ_CP012004.1:1914805-1916442	OK	27.2084	49.4078	0.860689	0.0886	0.179752	no	CDS		WP_001101308.1	transcriptional regulator
ACX60_RS09040	NZ_CP012004.1:1917167-1917719	OK	6.98134	10.0538	0.526167	0.04245	0.0974651	no	CDS		WP_049594830.1	TetR family transcriptional regulator
ACX60_RS09045	NZ_CP012004.1:1917934-1918555	OK	60.6757	166.046	1.4524	5e-05	0.000250416	yes	CDS		WP_000658761.1	hypothetical protein
ACX60_RS09050	NZ_CP012004.1:1918572-1919655	OK	132.644	155.813	0.232256	0.3358	0.505448	no	CDS		WP_001095788.1	hypothetical protein
ACX60_RS09055	NZ_CP012004.1:1919696-1920212	OK	1.15718	2.54896	1.1393	0.01575	0.0420466	yes	CDS		WP_000914805.1	hypothetical protein
ACX60_RS09060	NZ_CP012004.1:1920359-1920878	OK	57.8105	51.1981	-0.175241	0.44355	0.616374	no	CDS		WP_000651611.1	GCN5 family N-acetyltransferase
ACX60_RS09065	NZ_CP012004.1:1921066-1921741	OK	249.334	21.4703	-3.53767	5e-05	0.000250416	yes	CDS		WP_001037849.1	hypothetical protein
ACX60_RS09070	NZ_CP012004.1:1921747-1922563	OK	155.522	13.8286	-3.49139	5e-05	0.000250416	yes	CDS		WP_000235279.1	hypothetical protein
ACX60_RS09075	NZ_CP012004.1:1922738-1923724	OK	16.4238	30.2066	0.879077	0.0024	0.00819334	yes	CDS		WP_001080411.1	hypothetical protein
ACX60_RS09080	NZ_CP012004.1:1922738-1923724	OK	55.0187	69.4527	0.336108	0.4105	0.584153	no	CDS			hypothetical protein
ACX60_RS09085	NZ_CP012004.1:1923734-1924577	OK	10.2771	28.7278	1.48301	5e-05	0.000250416	yes	CDS		WP_000049716.1	short-chain dehydrogenase
ACX60_RS09090	NZ_CP012004.1:1924622-1925477	OK	2.66069	6.24709	1.23139	5e-05	0.000250416	yes	CDS		WP_000872849.1	short-chain dehydrogenase
ACX60_RS09095	NZ_CP012004.1:1925507-1926422	OK	2.70628	9.05835	1.74294	5e-05	0.000250416	yes	CDS		WP_000520422.1	alpha/beta hydrolase
ACX60_RS09100	NZ_CP012004.1:1926613-1927639	OK	27.1528	27.5828	0.0226659	0.918	0.95605	no	CDS		WP_001013805.1	AraC family transcriptional regulator
ACX60_RS09105	NZ_CP012004.1:1927714-1928710	OK	4.0701	10.2465	1.33199	5e-05	0.000250416	yes	CDS		WP_000373595.1	hypothetical protein
ACX60_RS09110	NZ_CP012004.1:1928941-1929355	OK	25.6649	83.5451	1.70276	5e-05	0.000250416	yes	CDS		WP_000742421.1	hypothetical protein
ACX60_RS09115	NZ_CP012004.1:1929380-1930466	OK	13.3919	31.2182	1.22103	5e-05	0.000250416	yes	CDS		WP_000837456.1	two-component sensor histidine kinase
ACX60_RS09120	NZ_CP012004.1:1930497-1931241	OK	33.1864	48.7037	0.553438	0.0165	0.0438019	yes	CDS		WP_000459546.1	DNA-binding response regulator
ACX60_RS09125	NZ_CP012004.1:1931386-1935684	OK	6.19282	9.77767	0.658893	0.2279	0.379668	no	CDS		WP_005135238.1	AdeA/AdeI family multidrug efflux RND transporter periplasmic adaptor subunit
ACX60_RS09130	NZ_CP012004.1:1931386-1935684	OK	6.27218	11.5587	0.881939	0.0016	0.00574225	yes	CDS		WP_000987595.1	AdeB family multidrug efflux RND transporter permease subunit
ACX60_RS09135	NZ_CP012004.1:1935831-1938093	OK	13.2882	16.0027	0.268168	0.25625	0.414853	no	CDS		WP_000166992.1	thiamine ABC transporter permease
ACX60_RS09140	NZ_CP012004.1:1938551-1938854	OK	28.3977	77.8378	1.4547	5e-05	0.000250416	yes	CDS		WP_001177166.1	hypothetical protein
ACX60_RS09145	NZ_CP012004.1:1938869-1939463	OK	3.32978	17.852	2.42258	5e-05	0.000250416	yes	CDS		WP_053100969.1	hypothetical protein
ACX60_RS09150	NZ_CP012004.1:1939470-1939839	OK	20.5224	44.2307	1.10785	5e-05	0.000250416	yes	CDS	antC		anthranilate dioxygenase reductase
ACX60_RS09155	NZ_CP012004.1:1940288-1941347	OK	7.68	23.1081	1.58922	5e-05	0.000250416	yes	CDS		WP_001070647.1	AraC family transcriptional regulator
ACX60_RS09160	NZ_CP012004.1:1941403-1942351	OK	3.49197	5.78181	0.727477	0.00455	0.0144126	yes	CDS		WP_000843236.1	hypothetical protein
ACX60_RS09165	NZ_CP012004.1:1942404-1942935	OK	3.08888	4.76895	0.62659	0.0508	0.113091	no	CDS		WP_000379602.1	flavin reductase
ACX60_RS09170	NZ_CP012004.1:1942963-1944202	OK	1.20823	2.53946	1.07163	0.0008	0.00310218	yes	CDS		WP_001252592.1	alanine-phosphoribitol ligase
ACX60_RS09175	NZ_CP012004.1:1944245-1945031	OK	1.23978	3.62322	1.54718	0.0002	0.00090002	yes	CDS		WP_001017890.1	short-chain dehydrogenase
ACX60_RS09180	NZ_CP012004.1:1945043-1946294	OK	0.643355	1.9077	1.56815	0.00025	0.00109665	yes	CDS		WP_000918651.1	carboxymethylenebutenolidase
ACX60_RS09185	NZ_CP012004.1:1946623-1947967	OK	4.4298	11.0241	1.31535	5e-05	0.000250416	yes	CDS		WP_049594831.1	MFS transporter permease
ACX60_RS09190	NZ_CP012004.1:1948034-1949021	OK	20.0613	59.1383	1.55968	5e-05	0.000250416	yes	CDS		WP_005135290.1	hypothetical protein
ACX60_RS09195	NZ_CP012004.1:1949351-1950137	OK	34.1801	223.955	2.71198	5e-05	0.000250416	yes	CDS		WP_000163845.1	3-hydroxybutyrate dehydrogenase
ACX60_RS09200	NZ_CP012004.1:1950170-1951592	OK	14.0823	94.1485	2.74105	5e-05	0.000250416	yes	CDS		WP_000263725.1	transporter
ACX60_RS09205	NZ_CP012004.1:1952058-1952475	OK	77.8259	83.373	0.0993313	0.6584	0.79353	no	CDS		WP_000739329.1	hypothetical protein
ACX60_RS09210	NZ_CP012004.1:1952576-1953191	OK	58.8187	71.0671	0.272907	0.23385	0.387118	no	CDS		WP_000622631.1	transcriptional regulator
ACX60_RS09215	NZ_CP012004.1:1953300-1953701	OK	16.8557	64.1363	1.9279	5e-05	0.000250416	yes	CDS			hypothetical protein
ACX60_RS09220	NZ_CP012004.1:1953903-1954731	OK	40.7873	56.9212	0.480848	0.0408	0.0942992	no	CDS		WP_001044074.1	hypothetical protein
ACX60_RS09225	NZ_CP012004.1:1954928-1955318	OK	76.153	191.406	1.32966	5e-05	0.000250416	yes	CDS		WP_005135299.1	hypothetical protein
ACX60_RS09230	NZ_CP012004.1:1955465-1956347	OK	58.7252	120.207	1.03347	5e-05	0.000250416	yes	CDS		WP_000172956.1	LysR family transcriptional regulator
ACX60_RS09235	NZ_CP012004.1:1956592-1957297	OK	53.3998	624.049	3.54675	5e-05	0.000250416	yes	CDS		WP_001045563.1	succinyl-CoA--3-ketoacid-CoA transferase
ACX60_RS09240	NZ_CP012004.1:1957298-1957940	OK	32.5233	345.212	3.40794	5e-05	0.000250416	yes	CDS		WP_000312584.1	succinyl-CoA--3-ketoacid-CoA transferase
ACX60_RS09245	NZ_CP012004.1:1958056-1959466	OK	19.9282	115.24	2.53176	5e-05	0.000250416	yes	CDS		WP_000414929.1	hypothetical protein
ACX60_RS09250	NZ_CP012004.1:1959531-1960704	OK	81.2825	743.319	3.19297	5e-05	0.000250416	yes	CDS		WP_000095308.1	acetyl-CoA acetyltransferase
ACX60_RS09255	NZ_CP012004.1:1960764-1961661	OK	178.154	184.898	0.0536091	0.8215	0.899967	no	CDS		WP_001983834.1	LysR family transcriptional regulator
ACX60_RS09260	NZ_CP012004.1:1961898-1962795	OK	102.944	151.863	0.560912	0.0218	0.0555722	no	CDS		WP_001047843.1	LysR family transcriptional regulator
ACX60_RS09265	NZ_CP012004.1:1963572-1963800	OK	228.55	44.0041	-2.3768	5e-05	0.000250416	yes	CDS		WP_001242388.1	hypothetical protein
ACX60_RS09270	NZ_CP012004.1:1963885-1964071	OK	766.209	190.998	-2.00418	5e-05	0.000250416	yes	CDS		WP_000922092.1	hypothetical protein
ACX60_RS09275	NZ_CP012004.1:1964487-1965903	OK	210.78	76.4483	-1.46318	5e-05	0.000250416	yes	CDS	aspA	WP_000990632.1	aspartate ammonia-lyase
ACX60_RS09280	NZ_CP012004.1:1965959-1968170	OK	50.0409	32.4148	-0.626455	0.00965	0.0276841	yes	CDS		WP_000546106.1	TonB-dependent receptor
ACX60_RS09285	NZ_CP012004.1:1968688-1969975	OK	13.7707	16.8898	0.294552	0.1975	0.339281	no	CDS		WP_000222730.1	membrane protein
ACX60_RS09290	NZ_CP012004.1:1970014-1972114	OK	25.771	37.0805	0.524913	0.46875	0.640596	no	CDS		WP_001167096.1	hypothetical protein
ACX60_RS09295	NZ_CP012004.1:1970014-1972114	OK	11.1948	15.4365	0.463515	0.19745	0.339221	no	CDS		WP_000011846.1	photosystem I reaction center subunit VIII
ACX60_RS09300	NZ_CP012004.1:1970014-1972114	OK	13.0125	18.7571	0.527535	0.1335	0.249243	no	CDS		WP_000028994.1	sulfonate ABC transporter ATP-binding lipoprotein
ACX60_RS09305	NZ_CP012004.1:1972115-1972970	OK	10.9396	14.3658	0.393076	0.09535	0.190478	no	CDS		WP_000096316.1	ABC transporter permease
ACX60_RS09310	NZ_CP012004.1:1973004-1974435	OK	13.6846	9.00098	-0.604402	0.00895	0.0259433	yes	CDS		WP_001249623.1	hypothetical protein
ACX60_RS09315	NZ_CP012004.1:1974454-1974700	OK	37.0795	16.0879	-1.20464	0.00045	0.0018593	yes	CDS		WP_000864076.1	4Fe-4S ferredoxin
ACX60_RS09320	NZ_CP012004.1:1974720-1976454	OK	9.8874	6.94203	-0.510233	0.0279	0.068472	no	CDS		WP_000428990.1	oxidoreductase
ACX60_RS09325	NZ_CP012004.1:1976482-1977226	OK	7.57457	4.99912	-0.599492	0.02195	0.0559225	no	CDS		WP_000080816.1	GntR family transcriptional regulator
ACX60_RS09330	NZ_CP012004.1:1977467-1978817	OK	15.239	40.5501	1.41194	5e-05	0.000250416	yes	CDS		WP_001186397.1	chromate transporter
ACX60_RS09335	NZ_CP012004.1:1978900-1979509	OK	55.5964	59.228	0.0912865	0.69715	0.822716	no	CDS		WP_000771640.1	FMN-dependent NADH-azoreductase
ACX60_RS09340	NZ_CP012004.1:1979772-1980851	OK	125.037	179.973	0.525432	0.51825	0.683488	no	CDS		WP_000956550.1	transcriptional regulator
ACX60_RS09345	NZ_CP012004.1:1979772-1980851	OK	56.973	150.251	1.39903	5e-05	0.000250416	yes	CDS		WP_000331400.1	AraC family transcriptional regulator
ACX60_RS09350	NZ_CP012004.1:1981017-1981935	OK	4.44705	14.0956	1.66433	5e-05	0.000250416	yes	CDS		WP_001023738.1	DMT transporter permease
ACX60_RS09355	NZ_CP012004.1:1981967-1982972	OK	17.4473	22.0227	0.335993	0.14055	0.259813	no	CDS		WP_000822383.1	homoserine dehydrogenase
ACX60_RS09360	NZ_CP012004.1:1983081-1983873	OK	7.40259	30.2728	2.03192	5e-05	0.000250416	yes	CDS		WP_000925658.1	hypothetical protein
ACX60_RS09365	NZ_CP012004.1:1984048-1985704	OK	5.61591	22.358	1.9932	5e-05	0.000250416	yes	CDS		WP_000421173.1	NAD(FAD)-dependent dehydrogenase
ACX60_RS09370	NZ_CP012004.1:1985713-1986409	OK	6.55283	21.4639	1.71172	5e-05	0.000250416	yes	CDS		WP_000465448.1	Zn-dependent hydrolase
ACX60_RS09375	NZ_CP012004.1:1986601-1987873	OK	58.7493	47.8336	-0.296548	0.21735	0.365567	no	CDS		WP_001096437.1	Fis family transcriptional regulator
ACX60_RS09380	NZ_CP012004.1:1987942-1988854	OK	41.174	33.8927	-0.280758	0.2327	0.385788	no	CDS		WP_005135313.1	hypothetical protein
ACX60_RS09385	NZ_CP012004.1:1988901-1989960	OK	35.6163	81.8486	1.20042	5e-05	0.000250416	yes	CDS		WP_000642313.1	2,3-butanediol dehydrogenase
ACX60_RS09390	NZ_CP012004.1:1989989-1990775	OK	12.7314	29.5136	1.21298	5e-05	0.000250416	yes	CDS		WP_000238445.1	diacetyl reductase
ACX60_RS09395	NZ_CP012004.1:1990801-1992205	OK	12.431	41.1538	1.72708	5e-05	0.000250416	yes	CDS		WP_005135314.1	dihydrolipoyl dehydrogenase
ACX60_RS09400	NZ_CP012004.1:1992215-1993751	OK	15.1169	60.974	2.01203	5e-05	0.000250416	yes	CDS		WP_005135315.1	pyruvate dehydrogenase complex dihydrolipoamide acetyltransferase
ACX60_RS09405	NZ_CP012004.1:1993752-1994772	OK	10.262	46.7603	2.18797	5e-05	0.000250416	yes	CDS		WP_001133053.1	pyruvate dehydrogenase subunit beta
ACX60_RS09410	NZ_CP012004.1:1994785-1995748	OK	13.1593	77.3148	2.55466	5e-05	0.000250416	yes	CDS		WP_001177517.1	ABC transporter substrate-binding protein
ACX60_RS09415	NZ_CP012004.1:1996112-1997099	OK	22.7696	41.9333	0.880989	0.00035	0.00148498	yes	CDS		WP_000364555.1	lipoyl synthase
ACX60_RS09420	NZ_CP012004.1:1997256-1998396	OK	27.5744	30.7446	0.157004	0.5063	0.673916	no	CDS		WP_005135316.1	hypothetical protein
ACX60_RS09425	NZ_CP012004.1:1998442-1999195	OK	138.854	137.494	-0.0142068	0.9532	0.974877	no	CDS		WP_000126118.1	hypothetical protein
ACX60_RS09430	NZ_CP012004.1:1999515-2000745	OK	15.0263	41.4022	1.46222	5e-05	0.000250416	yes	CDS		WP_000775755.1	diguanylate cyclase
ACX60_RS09435	NZ_CP012004.1:2000841-2001933	OK	303.357	181.215	-0.743314	0.0028	0.00938618	yes	CDS		WP_000918444.1	chorismate synthase
ACX60_RS09440	NZ_CP012004.1:2001945-2002950	OK	255.72	66.6282	-1.94036	5e-05	0.000250416	yes	CDS	prmB	WP_000441015.1	N5-glutamine S-adenosyl-L-methionine-dependent methyltransferase
ACX60_RS09445	NZ_CP012004.1:2003186-2004392	OK	173.242	97.7975	-0.824916	0.0007	0.00275422	yes	CDS		WP_001164648.1	tryptophan synthase subunit beta
ACX60_RS09450	NZ_CP012004.1:2004428-2005616	OK	181.162	86.1728	-1.07197	5e-05	0.000250416	yes	CDS		WP_000498050.1	hypothetical protein
ACX60_RS09455	NZ_CP012004.1:2005631-2006483	OK	350.56	203.115	-0.787366	0.00165	0.00590362	yes	CDS		WP_001271631.1	ATPase AAA
ACX60_RS09460	NZ_CP012004.1:2006512-2007197	OK	549.347	378.698	-0.536667	0.15165	0.275775	no	CDS		WP_001176697.1	membrane protein
ACX60_RS09465	NZ_CP012004.1:2006512-2007197	OK	1268.01	933.563	-0.441752	0.18535	0.323273	no	CDS		WP_000543500.1	hypothetical protein
ACX60_RS09470	NZ_CP012004.1:2007639-2007804	OK	204.822	964.495	2.2354	5e-05	0.000250416	yes	CDS		WP_000086293.1	transcriptional regulator
ACX60_RS09475	NZ_CP012004.1:2007874-2008216	OK	212.563	786.236	1.88707	5e-05	0.000250416	yes	CDS		WP_000367435.1	hypothetical protein
ACX60_RS09480	NZ_CP012004.1:2008346-2008613	OK	904.146	1972.72	1.12556	5e-05	0.000250416	yes	CDS		WP_000183704.1	hypothetical protein
ACX60_RS09485	NZ_CP012004.1:2009115-2010240	OK	218.193	160.057	-0.447022	0.06375	0.136501	no	CDS		WP_000486122.1	ribonuclease D
ACX60_RS09490	NZ_CP012004.1:2010545-2011142	OK	633.331	382.103	-0.728999	0.0024	0.00819334	yes	CDS	recR	WP_000490551.1	recombinase RecR
ACX60_RS09495	NZ_CP012004.1:2011151-2011481	OK	1535.77	1041.41	-0.560432	0.0251	0.0626923	no	CDS		WP_001024697.1	hypothetical protein
ACX60_RS09500	NZ_CP012004.1:2011746-2011983	OK	84.4792	89.2466	0.0792005	0.74595	0.854411	no	CDS		WP_000917295.1	hypothetical protein
ACX60_RS09505	NZ_CP012004.1:2012160-2013348	OK	189.216	167.755	-0.173679	0.46535	0.637123	no	CDS		WP_005135319.1	O-succinylhomoserine sulfhydrylase
ACX60_RS09510	NZ_CP012004.1:2013481-2014567	OK	19.0073	34.7183	0.869139	0.0004	0.00167352	yes	CDS		WP_000825826.1	poly(R)-hydroxyalkanoic acid synthase
ACX60_RS09515	NZ_CP012004.1:2014647-2015415	OK	3.92361	11.4286	1.54239	5e-05	0.000250416	yes	CDS		WP_000934176.1	methyltransferase
ACX60_RS09520	NZ_CP012004.1:2015589-2015964	OK	232.814	253.068	0.120343	0.61295	0.760746	no	CDS		WP_000800035.1	energy transducer TonB
ACX60_RS09525	NZ_CP012004.1:2016142-2016367	OK	254.37	316.493	0.315243	0.1663	0.296458	no	CDS		WP_000826149.1	hypothetical protein
ACX60_RS09530	NZ_CP012004.1:2016866-2017067	OK	245.402	277.972	0.179789	0.4373	0.609897	no	CDS		WP_000564581.1	hypothetical protein
ACX60_RS09535	NZ_CP012004.1:2017197-2017623	OK	65.1459	120.114	0.882655	0.00015	0.000691653	yes	CDS		WP_000065219.1	S-(hydroxymethyl)glutathione synthase
ACX60_RS09540	NZ_CP012004.1:2017887-2018157	OK	1049.85	1185.25	0.175009	0.4757	0.646522	no	CDS		WP_001037927.1	YARHG domain-containing protein
ACX60_RS09545	NZ_CP012004.1:2018175-2018589	OK	1004.9	960.606	-0.0650357	0.7871	0.879422	no	CDS		WP_000312749.1	hydrolase
ACX60_RS09550	NZ_CP012004.1:2018843-2019950	OK	15.4514	14.7191	-0.0700567	0.76245	0.864428	no	CDS		WP_000734921.1	porin
ACX60_RS09555	NZ_CP012004.1:2020058-2020649	OK	384.302	92.6999	-2.0516	5e-05	0.000250416	yes	CDS		WP_000183456.1	hypothetical protein
ACX60_RS09560	NZ_CP012004.1:2020748-2021210	OK	44.5747	42.4034	-0.0720459	0.75615	0.860736	no	CDS		WP_000840537.1	hypothetical protein
ACX60_RS09565	NZ_CP012004.1:2021249-2022119	OK	292.325	193.165	-0.597742	0.01365	0.0371714	yes	CDS		WP_000422841.1	hypothetical protein
ACX60_RS09570	NZ_CP012004.1:2022168-2023287	OK	14.1449	23.4147	0.727133	0.0026	0.00878986	yes	CDS		WP_000267848.1	antibiotic ABC transporter permease
ACX60_RS09575	NZ_CP012004.1:2023291-2024416	OK	11.7531	31.1751	1.40735	5e-05	0.000250416	yes	CDS		WP_000006389.1	hypothetical protein
ACX60_RS09580	NZ_CP012004.1:2024426-2027199	OK	9.81367	55.758	2.50631	5e-05	0.000250416	yes	CDS		WP_000567294.1	ABC transporter ATP-binding protein
ACX60_RS09585	NZ_CP012004.1:2024426-2027199	OK	8.07978	96.0627	3.57159	5e-05	0.000250416	yes	CDS		WP_001036885.1	membrane protein
ACX60_RS09590	NZ_CP012004.1:2027317-2029137	OK	57.9775	149.983	1.37124	0.00155	0.00558803	yes	CDS		WP_000091623.1	TetR family transcriptional regulator
ACX60_RS09595	NZ_CP012004.1:2027317-2029137	OK	60.9689	48.7424	-0.322896	0.3586	0.53009	no	CDS		WP_000013434.1	lipid-A-disaccharide synthase
ACX60_RS09600	NZ_CP012004.1:2029358-2031494	OK	21.6882	36.5476	0.752862	0.00215	0.00745534	yes	CDS		WP_001025115.1	ligand-gated channel protein
ACX60_RS09605	NZ_CP012004.1:2031580-2033704	OK	22.2171	32.6258	0.554346	0.55335	0.714499	no	CDS		WP_000966876.1	hypothetical protein
ACX60_RS09610	NZ_CP012004.1:2031580-2033704	OK	13.0656	17.6303	0.432279	0.11435	0.220327	no	CDS		WP_000548743.1	hypothetical protein
ACX60_RS09615	NZ_CP012004.1:2031580-2033704	OK	34.2846	40.4765	0.239527	0.7044	0.827425	no	CDS		WP_000971114.1	hypothetical protein
ACX60_RS09620	NZ_CP012004.1:2033836-2034724	OK	129.897	46.2909	-1.48857	5e-05	0.000250416	yes	CDS		WP_000011876.1	hypothetical protein
ACX60_RS09625	NZ_CP012004.1:2034841-2035930	OK	735.7	502.545	-0.549866	0.02795	0.0685645	no	CDS		WP_005128744.1	3-deoxy-7-phosphoheptulonate synthase
ACX60_RS09630	NZ_CP012004.1:2036006-2036750	OK	15.8124	26.2297	0.730138	0.0013	0.00478436	yes	CDS		WP_000187500.1	cobalamin synthase
ACX60_RS09635	NZ_CP012004.1:2036856-2038425	OK	15.8907	15.0717	-0.0763371	0.74595	0.854411	no	CDS		WP_001023037.1	hypothetical protein
ACX60_RS09640	NZ_CP012004.1:2038549-2040197	OK	56.125	66.6171	0.247248	0.67335	0.80451	no	CDS		WP_001051580.1	fructose 2,6-bisphosphatase
ACX60_RS09645	NZ_CP012004.1:2038549-2040197	OK	101.117	143.254	0.502561	0.062	0.133447	no	CDS		WP_001104726.1	nicotinate-nucleotide--dimethylbenzimidazole phosphoribosyltransferase
ACX60_RS09650	NZ_CP012004.1:2040198-2041331	OK	52.0153	67.7165	0.380572	0.2059	0.350466	no	CDS		WP_000939714.1	adenosylcobinamide kinase
ACX60_RS09655	NZ_CP012004.1:2040198-2041331	OK	21.0375	29.0887	0.467497	0.26835	0.429136	no	CDS		WP_000249280.1	hypothetical protein
ACX60_RS09660	NZ_CP012004.1:2041435-2043583	OK	56.324	89.2581	0.664232	0.0075	0.0222324	yes	CDS		WP_000904464.1	haloacid dehalogenase
ACX60_RS09665	NZ_CP012004.1:2043913-2044534	OK	51.1159	22.1547	-1.20616	5e-05	0.000250416	yes	CDS		WP_000956973.1	siderophore biosynthesis protein
ACX60_RS09670	NZ_CP012004.1:2044669-2046528	OK	19.0874	27.5956	0.531817	0.6305	0.774197	no	CDS		WP_000006595.1	hypothetical protein
ACX60_RS09675	NZ_CP012004.1:2044669-2046528	OK	29.7916	40.0581	0.427188	0.0894	0.18111	no	CDS		WP_001011364.1	hypothetical protein
ACX60_RS09680	NZ_CP012004.1:2046528-2046822	OK	36.4491	39.2685	0.107488	0.66575	0.798627	no	CDS		WP_000018791.1	hypothetical protein
ACX60_RS09685	NZ_CP012004.1:2046906-2049225	OK	96.8888	142.809	0.559684	0.0285	0.069714	no	CDS		WP_000413989.1	ligand-gated channel protein
ACX60_RS09690	NZ_CP012004.1:2049310-2050685	OK	44.0485	43.6899	-0.0117959	0.9661	0.981129	no	CDS		WP_001071707.1	hypothetical protein
ACX60_RS09695	NZ_CP012004.1:2049310-2050685	OK	12.6432	16.9448	0.422483	0.3279	0.497018	no	CDS		WP_049594832.1	(2Fe-2S)-binding protein
ACX60_RS09700	NZ_CP012004.1:2050697-2052608	OK	25.9561	30.5056	0.233005	0.3351	0.504668	no	CDS		WP_000993051.1	hypothetical protein
ACX60_RS09705	NZ_CP012004.1:2052617-2054459	OK	22.8162	37.9167	0.732775	0.00325	0.0107203	yes	CDS		WP_005135333.1	hypothetical protein
ACX60_RS09710	NZ_CP012004.1:2054470-2055910	OK	6.32468	15.3549	1.27964	5e-05	0.000250416	yes	CDS		WP_000442381.1	RND transporter
ACX60_RS09715	NZ_CP012004.1:2055930-2059141	OK	8.11578	14.4077	0.82804	0.0224	0.0568737	no	CDS		WP_000883686.1	lysine/ornithine N-monooxygenase
ACX60_RS09720	NZ_CP012004.1:2055930-2059141	OK	9.69053	10.0108	0.0469086	0.88785	0.939952	no	CDS		WP_001156882.1	siderophore biosynthesis protein
ACX60_RS09725	NZ_CP012004.1:2059514-2059979	OK	161.966	105.046	-0.624671	0.0084	0.0245472	yes	CDS		WP_000186520.1	aminoacyl-tRNA deacylase
ACX60_RS09730	NZ_CP012004.1:2060169-2060472	OK	67.6239	128.093	0.921589	0.0001	0.000475785	yes	CDS		WP_005135335.1	hypothetical protein
ACX60_RS09735	NZ_CP012004.1:2060708-2062082	OK	139.636	87.7091	-0.670871	0.00605	0.0184248	yes	CDS		WP_000070800.1	hypothetical protein
ACX60_RS09740	NZ_CP012004.1:2062302-2063595	OK	8.81345	17.9835	1.02889	5e-05	0.000250416	yes	CDS		WP_000183565.1	acyl-CoA dehydrogenase
ACX60_RS09745	NZ_CP012004.1:2063616-2064822	OK	10.3466	22.9894	1.15181	5e-05	0.000250416	yes	CDS		WP_001053243.1	acyl-CoA dehydrogenase
ACX60_RS09750	NZ_CP012004.1:2064937-2066161	OK	22.6864	28.0615	0.306767	0.179	0.314539	no	CDS		WP_000993544.1	alkane 1-monooxygenase
ACX60_RS09755	NZ_CP012004.1:2066350-2067298	OK	65.7204	75.3948	0.198123	0.4063	0.579997	no	CDS		WP_000339571.1	AraC family transcriptional regulator
ACX60_RS09760	NZ_CP012004.1:2067336-2069202	OK	449.166	273.701	-0.714646	0.00455	0.0144126	yes	CDS			peptidylprolyl isomerase
ACX60_RS09765	NZ_CP012004.1:2069333-2069606	OK	13583.1	10806.6	-0.329903	0.1967	0.338325	no	CDS	hupB	WP_001043034.1	DNA-binding protein HU-beta
ACX60_RS09770	NZ_CP012004.1:2069775-2070231	OK	451.42	383.816	-0.234055	0.32955	0.498467	no	CDS		WP_000368000.1	poly(hydroxyalcanoate) granule associated protein
ACX60_RS09775	NZ_CP012004.1:2070441-2071089	OK	172.335	258.643	0.585748	0.01705	0.0450044	yes	CDS		WP_000005343.1	hypothetical protein
ACX60_RS09780	NZ_CP012004.1:2071199-2071673	OK	994.016	779.431	-0.350848	0.1473	0.269737	no	CDS		WP_001241480.1	transcriptional regulator
ACX60_RS09785	NZ_CP012004.1:2071674-2072892	OK	481.179	376.506	-0.3539	0.14945	0.272665	no	CDS		WP_000828390.1	cysteine desulfurase
ACX60_RS09790	NZ_CP012004.1:2072958-2073345	OK	690.971	999.306	0.532302	0.02795	0.0685645	no	CDS		WP_000331712.1	iron-sulfur cluster scaffold-like protein
ACX60_RS09795	NZ_CP012004.1:2073375-2073696	OK	647.986	905.28	0.482402	0.04435	0.101129	no	CDS	iscA	WP_000581597.1	FeS assembly scaffold SufA
ACX60_RS09800	NZ_CP012004.1:2073781-2074300	OK	380.5	305.167	-0.318297	0.1939	0.334932	no	CDS		WP_001015254.1	Co-chaperone protein HscB homolog
ACX60_RS09805	NZ_CP012004.1:2074338-2076198	OK	307.088	205.865	-0.576952	0.0168	0.0444658	yes	CDS	hscA	WP_001196570.1	molecular chaperone HscA
ACX60_RS09810	NZ_CP012004.1:2076216-2076555	OK	454.093	316.8	-0.519415	0.03405	0.0809419	no	CDS		WP_001137383.1	hypothetical protein
ACX60_RS09815	NZ_CP012004.1:2076601-2078071	OK	128.836	127.085	-0.0197401	0.935	0.96446	no	CDS		WP_001175670.1	guanylate cyclase
ACX60_RS09820	NZ_CP012004.1:2078123-2078558	OK	542.874	520.334	-0.0611803	0.79805	0.886006	no	CDS		WP_000492048.1	HIT domain-containing protein
ACX60_RS09825	NZ_CP012004.1:2078758-2082220	OK	84.1452	76.3926	-0.139448	0.5638	0.722752	no	CDS		WP_000487583.1	transcription-repair coupling factor
ACX60_RS09830	NZ_CP012004.1:2082354-2082711	OK	185.826	185.109	-0.00557382	0.97915	0.989192	no	CDS		WP_000473797.1	hypothetical protein
ACX60_RS09835	NZ_CP012004.1:2082790-2083732	OK	151.252	138.203	-0.130166	0.58795	0.742424	no	CDS		WP_005135346.1	hypothetical protein
ACX60_RS09840	NZ_CP012004.1:2083868-2084648	OK	51.4497	72.9637	0.504017	0.03115	0.0750418	no	CDS		WP_000247141.1	hypothetical protein
ACX60_RS09845	NZ_CP012004.1:2084675-2085182	OK	265.991	264.532	-0.00793215	0.97375	0.985705	no	CDS		WP_000108826.1	ribonuclease
ACX60_RS09850	NZ_CP012004.1:2085194-2085860	OK	19.4212	38.3818	0.982791	5e-05	0.000250416	yes	CDS		WP_000156076.1	nucleoside-diphosphate sugar epimerase
ACX60_RS09855	NZ_CP012004.1:2086072-2086339	OK	10427	3559.16	-1.55072	5e-05	0.000250416	yes	CDS		WP_000013652.1	30S ribosomal protein S20
ACX60_RS09860	NZ_CP012004.1:2086395-2087130	OK	158.329	184.779	0.222875	0.36095	0.532715	no	CDS		WP_001162376.1	phosphoglycerate mutase
ACX60_RS09865	NZ_CP012004.1:2087187-2088045	OK	183.984	177.569	-0.051196	0.83465	0.907939	no	CDS		WP_000471051.1	3'(2'),5'-bisphosphate nucleotidase CysQ
ACX60_RS09870	NZ_CP012004.1:2088354-2088723	OK	112.208	233.748	1.05877	5e-05	0.000250416	yes	CDS		WP_000979740.1	hypothetical protein
ACX60_RS09875	NZ_CP012004.1:2088776-2089436	OK	71.1784	141.731	0.993648	0.0001	0.000475785	yes	CDS		WP_000332552.1	hypothetical protein
ACX60_RS09880	NZ_CP012004.1:2089543-2091274	OK	63.6743	137.43	1.10991	5e-05	0.000250416	yes	CDS		WP_000138946.1	ABC transporter ATP-binding protein
ACX60_RS09885	NZ_CP012004.1:2091286-2092429	OK	96.9365	196.51	1.01949	0.0001	0.000475785	yes	CDS		WP_000953834.1	peptide ABC transporter permease
ACX60_RS09890	NZ_CP012004.1:2092436-2093375	OK	104.831	183.454	0.807345	0.0013	0.00478436	yes	CDS		WP_000881926.1	peptide ABC transporter permease
ACX60_RS09895	NZ_CP012004.1:2093387-2095400	OK	134.2	185.255	0.465134	0.05685	0.12464	no	CDS		WP_005135353.1	hypothetical protein
ACX60_RS09900	NZ_CP012004.1:2095421-2097242	OK	94.1653	89.961	-0.0658952	0.7798	0.875128	no	CDS		WP_000138431.1	heme-binding protein A
ACX60_RS09905	NZ_CP012004.1:2097260-2099045	OK	65.0455	82.7024	0.346479	0.1515	0.275637	no	CDS		WP_001049744.1	heme-binding protein A
ACX60_RS09910	NZ_CP012004.1:2099826-2102526	OK	9.98273	17.6819	0.824771	0.00055	0.00222337	yes	CDS		WP_005135355.1	hypothetical protein
ACX60_RS09915	NZ_CP012004.1:2102634-2103351	OK	13.2686	22.6965	0.774452	0.00125	0.00462558	yes	CDS		WP_000525879.1	biopolymer transporter TonB
ACX60_RS09920	NZ_CP012004.1:2103391-2104273	OK	30.9348	38.2687	0.306935	0.19025	0.329958	no	CDS		WP_002009183.1	biopolymer transporter ExbB
[truncated: 1,813 more rows]
