# Supplementary material for: A global regulatory system links virulence and antibiotic resistance to envelope homeostasis in Acinetobacter baumannii
Source: PLoS Pathog. 2018 May 24;14(5):e1007030. doi: 10.1371/journal.ppat.1007030 (PMC5967708; doi:10.1371/journal.ppat.1007030)
Supplement: S2 Dataset — (XLSX) [file ppat.1007030.s015.xlsx]

## Sheet: S2 Dataset
gene_id	genome id & position	status	WT RPKMO	∆bfmR RPKMO	log2(fold_change)	test_stat	p_value	q_value	significant	Type	gene	protein_id	product	note
A1S_3461	NC_009083.1:0-1504	OK	338.308	411.347	0.282017	0.446936	0.4337	0.606434	no	CDS		YP_001083085.1	DNA replication protein
A1S_3462	NC_009083.1:2522-3437	OK	189.139	235.942	0.318988	0.755417	0.187	0.325259	no	CDS		YP_001083086.1	hypothetical protein
A1S_3463	NC_009083.1:3537-4788	OK	110.631	109.121	-0.0198155	-0.0465289	0.93495	0.964453	no	CDS		YP_001083087.1	diaminopimelate decarboxylase
A1S_3464	NC_009083.1:5038-5629	OK	132.358	217.984	0.719775	1.68302	0.00345	0.0113047	yes	CDS		YP_001083088.1	Cro-like protein
A1S_3465	NC_009083.1:6339-6906	OK	156.012	170.4	0.12727	0.29797	0.6045	0.754464	no	CDS		YP_001083089.1	hypothetical protein
A1S_3466	NC_009083.1:7073-7685	OK	188.137	133.925	-0.490357	-1.15279	0.04025	0.0931634	no	CDS		YP_001083090.1	resolvase
A1S_3467	NC_009083.1:8601-9732	OK	322.994	399.774	0.307678	0.725258	0.19705	0.338796	no	CDS		YP_001083091.1	hypothetical protein
A1S_3468	NC_009083.1:10071-10723	OK	379.914	1301.88	1.77685	2.90302	5e-05	0.000250416	yes	CDS		YP_001083092.1	putative lipoprotein
A1S_3469	NC_009083.1:10071-10723	OK	270.144	712.345	1.39885	2.19566	0.0002	0.00090002	yes	CDS		YP_001083093.1	diaminopimelate decarboxylase
A1S_3470	NC_009083.1:12075-12444	OK	204.331	443.32	1.11744	2.63726	5e-05	0.000250416	yes	CDS		YP_001083094.1	regulatory protein LysR
A1S_3471	NC_009083.1:0-1504	OK	122.504	246.036	1.00604	1.6654	0.0039	0.0126231	yes	CDS		YP_001083084.1	hypothetical protein
A1S_3472	NC_009084.1:0-951	OK	134.692	207.885	0.626127	1.48214	0.01095	0.0308139	yes	CDS		YP_001083095.1	DNA replication protein
A1S_3473	NC_009084.1:3047-4262	OK	385.192	1587.87	2.04344	4.4458	5e-05	0.000250416	yes	CDS		YP_001083096.1	hypothetical protein
A1S_3474	NC_009084.1:4356-5133	OK	294.859	885.64	1.58669	3.63288	5e-05	0.000250416	yes	CDS		YP_001083097.1	hypothetical protein
A1S_3475	NC_009084.1:6196-8608	OK	164.243	438.833	1.41784	3.1762	5e-05	0.000250416	yes	CDS		YP_001083098.1	hypothetical protein
A1S_3476	NC_009084.1:8704-9403	OK	45.5848	135.78	1.57464	3.70303	5e-05	0.000250416	yes	CDS		YP_001083099.1	secretory lipase
ACX60_RS00005	NZ_CP012004.1:89-1487	OK	562.099	384.514	-0.547788	-1.2315	0.03335	0.0794986	no	CDS		WP_000964767.1	chromosomal replication initiator protein DnaA
ACX60_RS00010	NZ_CP012004.1:1584-2733	OK	903.398	411.921	-1.133	-2.55947	5e-05	0.000250416	yes	CDS		WP_001237350.1	DNA polymerase III subunit beta
ACX60_RS00015	NZ_CP012004.1:2747-3830	OK	202.545	91.8083	-1.14155	-2.67019	5e-05	0.000250416	yes	CDS		WP_000550808.1	DNA recombination protein RecF
ACX60_RS00020	NZ_CP012004.1:3882-6351	OK	696.795	452.487	-0.622859	-1.36622	0.01605	0.0427654	yes	CDS	gyrB	WP_000093728.1	DNA gyrase subunit B
ACX60_RS00025	NZ_CP012004.1:6388-6781	OK	1250.87	694.155	-0.849602	-2.0111	0.0007	0.00275422	yes	CDS		WP_000987637.1	cytochrome B
ACX60_RS00030	NZ_CP012004.1:6866-7424	OK	284.026	192.612	-0.560328	-1.30019	0.0219	0.0558079	no	CDS		WP_001009202.1	membrane protein
ACX60_RS00035	NZ_CP012004.1:7674-9606	OK	130.53	47.2977	-1.46454	-3.41339	5e-05	0.000250416	yes	CDS		WP_000613974.1	glutathione ABC transporter ATP-binding protein
ACX60_RS00040	NZ_CP012004.1:9862-10867	OK	21.8612	40.2583	0.880913	2.15062	0.0003	0.00129405	yes	CDS		WP_000746550.1	RND type efflux pump
ACX60_RS00045	NZ_CP012004.1:11122-12130	OK	242.48	499.874	1.0437	2.25575	0.00015	0.000691653	yes	CDS		WP_000724999.1	RND transporter
ACX60_RS00050	NZ_CP012004.1:12472-13477	OK	34.4133	36.0926	0.0687365	0.163051	0.77705	0.873719	no	CDS		WP_001212536.1	hypothetical protein
ACX60_RS00055	NZ_CP012004.1:13601-13937	OK	467.399	701.745	0.586293	1.33634	0.02085	0.0535366	no	CDS		WP_000993572.1	iron-sulfur cluster insertion protein ErpA
ACX60_RS00060	NZ_CP012004.1:13992-14838	OK	17.9091	28.5781	0.674219	1.64909	0.0046	0.0145421	yes	CDS		WP_000366384.1	hydrolase
ACX60_RS00065	NZ_CP012004.1:14965-16093	OK	144.112	128.203	-0.168763	-0.398233	0.48945	0.658974	no	CDS	anmK	WP_001274576.1	anhydro-N-acetylmuramic acid kinase
ACX60_RS00070	NZ_CP012004.1:16172-17387	OK	546.834	318.016	-0.782005	-1.75953	0.002	0.00699183	yes	CDS		WP_000064514.1	tyrosine--tRNA ligase
ACX60_RS00075	NZ_CP012004.1:18297-19841	NOTEST	0	0	0	0	1	1	no	rRNA			16S ribosomal RNA
ACX60_RS00080	NZ_CP012004.1:19895-19972	NOTEST	0	0	0	0	1	1	no	tRNA			tRNA-Ile
ACX60_RS00085	NZ_CP012004.1:20027-20103	NOTEST	0	0	0	0	1	1	no	tRNA			tRNA-Ala
ACX60_RS00090	NZ_CP012004.1:20436-23354	NOTEST	0	0	0	0	1	1	no	rRNA			23S ribosomal RNA
ACX60_RS00095	NZ_CP012004.1:23521-23636	NOTEST	0	0	0	0	1	1	no	rRNA			5S ribosomal RNA
ACX60_RS00100	NZ_CP012004.1:23774-24374	OK	308.288	418.775	0.441895	1.04134	0.06485	0.138417	no	CDS		WP_000587876.1	glutathione S-transferase
ACX60_RS00105	NZ_CP012004.1:24431-25124	OK	162.297	77.8255	-1.06032	-2.51385	5e-05	0.000250416	yes	CDS		WP_000698062.1	membrane protein
ACX60_RS00110	NZ_CP012004.1:25752-27231	OK	220.172	569.207	1.37032	2.99416	5e-05	0.000250416	yes	CDS		WP_000132725.1	SNF family Na+-dependent transporter
ACX60_RS00115	NZ_CP012004.1:27243-27387	OK	2459.72	7204.65	1.55043	3.57434	5e-05	0.000250416	yes	CDS		WP_001097630.1	hypothetical protein
ACX60_RS00120	NZ_CP012004.1:27430-29694	OK	242.709	109.085	-1.15378	-1.98075	0.00085	0.00327609	yes	CDS		WP_001077672.1	16S rRNA methyltransferase GidB
ACX60_RS00125	NZ_CP012004.1:27430-29694	OK	243.122	127.373	-0.932617	-1.36625	0.01655	0.0439033	yes	CDS		WP_000691200.1	methionyl-tRNA formyltransferase
ACX60_RS00130	NZ_CP012004.1:30042-31872	OK	279.733	265.971	-0.0727819	-0.167376	0.76665	0.866749	no	CDS		WP_001113592.1	dihydroxy-acid dehydratase
ACX60_RS00135	NZ_CP012004.1:32185-33475	OK	111.179	143.804	0.371218	0.877977	0.1208	0.230224	no	CDS		WP_000055250.1	hypothetical protein
ACX60_RS00140	NZ_CP012004.1:33553-34285	OK	26.7481	31.9179	0.254928	0.633923	0.2577	0.416624	no	CDS		WP_000143320.1	hypothetical protein
ACX60_RS00145	NZ_CP012004.1:34293-35184	OK	44.3589	67.259	0.600504	1.44434	0.012	0.0333305	yes	CDS		WP_001209842.1	hypothetical protein
ACX60_RS00150	NZ_CP012004.1:35263-36559	OK	173.974	53.6687	-1.69672	-3.91532	5e-05	0.000250416	yes	CDS		WP_000073451.1	pyrimidine permease
ACX60_RS00155	NZ_CP012004.1:36859-39544	OK	970.456	753.819	-0.364445	-0.747111	0.194	0.335053	no	CDS		WP_000250585.1	phosphoenolpyruvate carboxylase
ACX60_RS00160	NZ_CP012004.1:39714-40338	OK	127.386	128.089	0.00794564	0.0188618	0.9742	0.986071	no	CDS		WP_001195317.1	TetR family transcriptional regulator
ACX60_RS00165	NZ_CP012004.1:40487-41588	OK	35.8746	69.1611	0.947	2.2629	5e-05	0.000250416	yes	CDS		WP_001050652.1	RND transporter
ACX60_RS00170	NZ_CP012004.1:41590-44716	OK	32.8781	49.0937	0.578413	1.3593	0.01685	0.044561	yes	CDS		WP_000671288.1	ACR family transporter
ACX60_RS00175	NZ_CP012004.1:44855-45233	OK	224.021	141.739	-0.660396	-1.53271	0.00805	0.0236798	yes	CDS		WP_000529425.1	membrane protein
ACX60_RS00180	NZ_CP012004.1:45337-46450	OK	644.933	329.37	-0.969441	-2.13836	0.0002	0.00090002	yes	CDS	dnaJ	WP_001119029.1	molecular chaperone DnaJ
ACX60_RS00185	NZ_CP012004.1:46564-46912	OK	22.7682	16.925	-0.42786	-0.949779	0.0973	0.193609	no	CDS		WP_000555686.1	hypothetical protein
ACX60_RS00190	NZ_CP012004.1:47096-47918	OK	511.197	303.278	-0.753241	-1.76594	0.0025	0.00848917	yes	CDS		WP_001271389.1	4-hydroxy-tetrahydrodipicolinate reductase
ACX60_RS00195	NZ_CP012004.1:47969-48623	OK	279.322	150.228	-0.894781	-2.08635	0.00025	0.00109665	yes	CDS		WP_001036017.1	hypothetical protein
ACX60_RS00200	NZ_CP012004.1:48663-49854	OK	29.3424	31.2411	0.0904582	0.218075	0.703	0.826799	no	CDS		WP_001097137.1	MFS transporter
ACX60_RS00205	NZ_CP012004.1:49858-50662	OK	31.4727	34.9693	0.151991	0.370057	0.50875	0.676046	no	CDS	dkgB	WP_001025237.1	2,5-diketo-D-gluconate reductase B
ACX60_RS00210	NZ_CP012004.1:50782-52043	OK	59.8107	58.7524	-0.0257564	-0.0548223	0.9244	0.959125	no	CDS		WP_000843076.1	LysR family transcriptional regulator
ACX60_RS00215	NZ_CP012004.1:50782-52043	OK	21.6413	76.863	1.8285	1.47836	0.0232	0.0586042	no	CDS		WP_000770096.1	hypothetical protein
ACX60_RS00220	NZ_CP012004.1:52133-53558	OK	32.8984	42.5604	0.371492	0.876494	0.12955	0.243297	no	CDS		WP_000143932.1	hypothetical protein
ACX60_RS00225	NZ_CP012004.1:53560-54589	OK	196.056	275.302	0.489745	1.14378	0.0438	0.100049	no	CDS		WP_000069827.1	alcohol dehydrogenase
ACX60_RS00230	NZ_CP012004.1:54627-55188	OK	274.862	225.256	-0.287145	-0.67353	0.2376	0.391811	no	CDS		WP_000857022.1	DNA-3-methyladenine glycosylase
ACX60_RS00235	NZ_CP012004.1:55218-55464	OK	352.657	197.714	-0.834853	-2.0729	0.0002	0.00090002	yes	CDS		WP_001287365.1	hypothetical protein
ACX60_RS00240	NZ_CP012004.1:55473-56010	OK	155.89	105.748	-0.559889	-1.33712	0.0169	0.0446773	yes	CDS		WP_009517919.1	peptidase M23
ACX60_RS00245	NZ_CP012004.1:56057-57092	OK	132.355	41.1275	-1.68624	-3.86521	5e-05	0.000250416	yes	CDS		WP_001113875.1	A/G-specific adenine glycosylase
ACX60_RS00250	NZ_CP012004.1:57232-57595	OK	2304.07	2044.22	-0.172635	-0.397086	0.48715	0.657109	no	CDS		WP_000130110.1	hydrolase
ACX60_RS00255	NZ_CP012004.1:57780-58518	OK	592.396	549.61	-0.108154	-0.247457	0.6636	0.797122	no	CDS		WP_000100767.1	dienelactone hydrolase
ACX60_RS00260	NZ_CP012004.1:58689-58848	OK	635.158	218.48	-1.53962	-3.46116	5e-05	0.000250416	yes	CDS		WP_000490267.1	hypothetical protein
ACX60_RS00265	NZ_CP012004.1:59042-59501	OK	238.562	158.022	-0.59424	-1.37863	0.0184	0.0481227	yes	CDS		WP_000102817.1	hypothetical protein
ACX60_RS00270	NZ_CP012004.1:59610-60783	OK	23.0634	34.0649	0.562683	1.34548	0.02075	0.0533229	no	CDS		WP_000986272.1	glucose dehydrogenase
ACX60_RS00275	NZ_CP012004.1:60888-62154	OK	126.725	117.751	-0.105966	-0.250076	0.6605	0.794977	no	CDS		WP_001285406.1	ATPase AAA
ACX60_RS00280	NZ_CP012004.1:62169-63009	OK	63.7612	59.0943	-0.10966	-0.261214	0.64045	0.781458	no	CDS		WP_000349490.1	formate transporter
ACX60_RS00285	NZ_CP012004.1:63294-63498	OK	670.988	888.7	0.40541	0.980412	0.0883	0.17929	no	CDS		WP_000418560.1	hypothetical protein
ACX60_RS00290	NZ_CP012004.1:63690-64410	OK	1701.97	833.909	-1.02924	-2.28845	5e-05	0.000250416	yes	CDS		WP_000917863.1	phosphoribosylaminoimidazolesuccinocarboxamide synthase
ACX60_RS00295	NZ_CP012004.1:64446-65052	OK	2264.26	1126.45	-1.00725	-2.27589	0.0002	0.00090002	yes	CDS		WP_000983397.1	hypothetical protein
ACX60_RS00300	NZ_CP012004.1:65064-65958	OK	3242.53	1948.41	-0.734823	-1.57636	0.0069	0.0206601	yes	CDS		WP_000193600.1	4-hydroxy-tetrahydrodipicolinate synthase
ACX60_RS00305	NZ_CP012004.1:66287-66932	OK	113.406	152.793	0.430081	1.01334	0.0739	0.15449	no	CDS		WP_001985076.1	bifunctional pyrazinamidase/nicotinamidase
ACX60_RS00310	NZ_CP012004.1:66986-67925	OK	49.1193	52.2755	0.0898461	0.216853	0.7007	0.825081	no	CDS		WP_001275071.1	sodium transporter
ACX60_RS00315	NZ_CP012004.1:68103-69447	OK	17.9575	20.7981	0.211867	0.522773	0.368	0.540112	no	CDS		WP_001071757.1	MATE family efflux transporter
ACX60_RS00320	NZ_CP012004.1:69467-69938	OK	44.604	48.3711	0.116974	0.291291	0.6103	0.75885	no	CDS		WP_000924626.1	hypothetical protein
ACX60_RS00325	NZ_CP012004.1:70459-71515	OK	2625.91	2234.74	-0.23271	-0.433344	0.44695	0.619737	no	CDS		WP_000353163.1	4-hydroxyphenylpyruvate dioxygenase
ACX60_RS00330	NZ_CP012004.1:71581-72361	OK	323.035	205.433	-0.653024	-1.50086	0.00725	0.0215919	yes	CDS		WP_000568800.1	IclR family transcriptional regulator
ACX60_RS00335	NZ_CP012004.1:72659-73208	OK	1696.28	1342.67	-0.33727	-0.676832	0.2295	0.381763	no	CDS		WP_000141645.1	glyoxalase
ACX60_RS00340	NZ_CP012004.1:73225-75152	OK	1333.65	1313.43	-0.0220401	-0.0211327	0.9684	0.982344	no	CDS		WP_000781240.1	maleylacetoacetate isomerase
ACX60_RS00345	NZ_CP012004.1:73225-75152	OK	1257.2	1628.5	0.373333	0.595046	0.2983	0.4653	no	CDS		WP_000435855.1	fumarylacetoacetase
ACX60_RS00350	NZ_CP012004.1:75510-76899	OK	234.04	480.396	1.03747	2.25069	5e-05	0.000250416	yes	CDS		WP_000107088.1	amino acid transporter
ACX60_RS00355	NZ_CP012004.1:77062-77746	OK	22.1038	17.0104	-0.377883	-0.934333	0.1039	0.204114	no	CDS		WP_000833243.1	hypothetical protein
ACX60_RS00360	NZ_CP012004.1:77924-79154	OK	4.45402	5.17916	0.217612	0.514805	0.3744	0.547124	no	CDS		WP_000556602.1	hypothetical protein
ACX60_RS00365	NZ_CP012004.1:79187-80300	OK	97.6201	47.3859	-1.04272	-2.46506	0.0001	0.000475785	yes	CDS		WP_025467426.1	acyltransferase
ACX60_RS00370	NZ_CP012004.1:80652-81977	OK	203.26	50.6149	-2.00569	-3.58745	5e-05	0.000250416	yes	CDS		WP_001138322.1	histidine utilization repressor
ACX60_RS00375	NZ_CP012004.1:80652-81977	OK	179.654	46.5001	-1.94991	-2.64684	5e-05	0.000250416	yes	CDS		WP_000571159.1	hypothetical protein
ACX60_RS00380	NZ_CP012004.1:82228-83905	OK	6787.05	5262.53	-0.367029	-0.739968	0.1998	0.342255	no	CDS		WP_000214181.1	urocanate hydratase
ACX60_RS00385	NZ_CP012004.1:83992-85531	OK	3328.48	2896.4	-0.200602	-0.383142	0.49875	0.667138	no	CDS		WP_000421600.1	histidine ammonia-lyase
ACX60_RS00390	NZ_CP012004.1:85595-87008	OK	1100.02	1286	0.225361	0.467255	0.40985	0.583568	no	CDS	proY	WP_000081464.1	permease
ACX60_RS00395	NZ_CP012004.1:87059-88265	OK	1272.12	1983.09	0.640518	1.34036	0.0184	0.0481227	yes	CDS		WP_000737795.1	imidazolonepropionase
ACX60_RS00400	NZ_CP012004.1:88275-89196	OK	920.761	1522.51	0.725553	1.59344	0.00705	0.0210611	yes	CDS		WP_001016890.1	formimidoylglutamase
ACX60_RS00405	NZ_CP012004.1:89449-91276	OK	39.3153	30.4488	-0.368703	-0.864518	0.13165	0.246389	no	CDS		WP_009517991.1	hypothetical protein
ACX60_RS00410	NZ_CP012004.1:91374-92013	OK	129.14	90.4971	-0.51299	-1.21132	0.03525	0.083447	no	CDS		WP_009517953.1	haloacid dehalogenase
ACX60_RS00415	NZ_CP012004.1:92036-93447	OK	237.028	209.228	-0.179978	-0.376486	0.5125	0.6788	no	CDS		WP_001063725.1	glutamate racemase
ACX60_RS00420	NZ_CP012004.1:92036-93447	OK	60.1523	99.5493	0.72679	0.695407	0.2285	0.38044	no	CDS		WP_000624236.1	amino acid transporter
ACX60_RS00425	NZ_CP012004.1:93678-94893	OK	178.663	51.0762	-1.80652	-4.17076	5e-05	0.000250416	yes	CDS		WP_001273438.1	hypothetical protein
ACX60_RS00430	NZ_CP012004.1:95894-96179	OK	41.4062	44.4106	0.101057	0.227835	0.6896	0.816937	no	CDS			hypothetical protein
ACX60_RS00435	NZ_CP012004.1:96210-98256	OK	1712.13	1039.89	-0.719366	-0.280486	0.78495	0.877986	no	CDS		WP_000625514.1	hypothetical protein
ACX60_RS00440	NZ_CP012004.1:96210-98256	OK	1349.58	686.223	-0.975757	-2.02231	0.0005	0.00204164	yes	CDS	glmS	WP_009517977.1	glutamine--fructose-6-phosphate aminotransferase
ACX60_RS00445	NZ_CP012004.1:98268-99633	OK	1413.79	584.854	-1.27342	-2.73989	5e-05	0.000250416	yes	CDS	glmU	WP_000108581.1	bifunctional N-acetylglucosamine-1-phosphate uridyltransferase/glucosamine-1-phosphate acetyltransferase
ACX60_RS00450	NZ_CP012004.1:99649-101060	OK	960.715	297.22	-1.69258	-2.24716	0.0003	0.00129405	yes	CDS		WP_000380676.1	phosphatidylglycerophosphatase A
ACX60_RS00455	NZ_CP012004.1:99649-101060	OK	587.785	295.583	-0.991724	-1.75032	0.00265	0.00893718	yes	CDS		WP_000807401.1	thiamine-monophosphate kinase
ACX60_RS00460	NZ_CP012004.1:101075-101525	OK	1909.08	1098.32	-0.797584	-1.8494	0.00135	0.00493979	yes	CDS		WP_000084188.1	N utilization substance protein B homolog
ACX60_RS00465	NZ_CP012004.1:101528-101999	OK	1437.78	989.395	-0.539223	-1.25483	0.0282	0.0690712	no	CDS	ribH	WP_001007829.1	6,7-dimethyl-8-ribityllumazine synthase
ACX60_RS00470	NZ_CP012004.1:102010-103132	OK	827.173	504.137	-0.714374	-1.61943	0.0048	0.0150971	yes	CDS		WP_001131392.1	3,4-dihydroxy-2-butanone-4-phosphate synthase
ACX60_RS00475	NZ_CP012004.1:103371-104661	OK	432.146	296.745	-0.542293	-1.25796	0.0282	0.0690712	no	CDS		WP_000561451.1	hypothetical protein
ACX60_RS00480	NZ_CP012004.1:104738-105962	OK	280.121	175.487	-0.674686	-1.59835	0.00515	0.0160349	yes	CDS		WP_001206799.1	phosphoserine phosphatase
ACX60_RS00485	NZ_CP012004.1:106371-106707	OK	3479.81	5773.78	0.730509	1.62547	0.0042	0.0134572	yes	CDS		WP_000255593.1	hypothetical protein
ACX60_RS00490	NZ_CP012004.1:106961-107441	OK	1051.18	780.747	-0.429078	-1.01071	0.07475	0.15593	no	CDS		WP_000778126.1	hypothetical protein
ACX60_RS00495	NZ_CP012004.1:107480-107924	OK	366.541	252.827	-0.535826	-1.26113	0.02975	0.0722871	no	CDS		WP_001202017.1	D-aminoacyl-tRNA deacylase
ACX60_RS00500	NZ_CP012004.1:108124-109648	OK	57.2861	66.0696	0.205801	0.483814	0.39865	0.57223	no	CDS		WP_000476843.1	catalase
ACX60_RS00505	NZ_CP012004.1:109777-110263	OK	42.9957	67.8376	0.657892	1.63943	0.00515	0.0160349	yes	CDS		WP_000639068.1	hypothetical protein
ACX60_RS00510	NZ_CP012004.1:110403-111618	OK	190.227	288.918	0.602938	1.41242	0.01375	0.0374026	yes	CDS		WP_000074557.1	nicotinate phosphoribosyltransferase
ACX60_RS00515	NZ_CP012004.1:111768-113465	OK	151.146	161.337	0.0941347	0.124963	0.8281	0.903817	no	CDS		WP_000174475.1	thiosulfate sulfurtransferase
ACX60_RS00520	NZ_CP012004.1:111768-113465	OK	377.853	199.921	-0.918396	-1.69027	0.0035	0.0114516	yes	CDS		WP_000011220.1	phosphatidylserine decarboxylase proenzyme
ACX60_RS00525	NZ_CP012004.1:113685-114882	OK	215.699	321.522	0.5759	1.34067	0.01845	0.0482308	yes	CDS		WP_000619868.1	hypothetical protein
ACX60_RS00530	NZ_CP012004.1:114951-116310	OK	100.651	122.424	0.282527	0.666193	0.2397	0.394544	no	CDS		WP_000273191.1	histidine kinase
ACX60_RS00535	NZ_CP012004.1:116319-117030	OK	203.331	283.472	0.479378	1.12673	0.0462	0.104587	no	CDS		WP_000650776.1	DNA-binding response regulator
ACX60_RS00540	NZ_CP012004.1:117285-117957	OK	104.542	100.584	-0.0556936	-0.130288	0.8196	0.898992	no	CDS		WP_000224581.1	TetR family transcriptional regulator
ACX60_RS00545	NZ_CP012004.1:118153-118987	OK	242.136	178.445	-0.440334	-1.04267	0.0714	0.150081	no	CDS		WP_000787753.1	short-chain dehydrogenase
ACX60_RS00550	NZ_CP012004.1:119043-120411	OK	101.172	66.6867	-0.601343	-1.41004	0.0143	0.0387048	yes	CDS		WP_001135124.1	MATE family efflux transporter
ACX60_RS00555	NZ_CP012004.1:120517-121672	OK	143.419	122.953	-0.222129	-0.519882	0.36775	0.539887	no	CDS		WP_000939861.1	aminotransferase
ACX60_RS00560	NZ_CP012004.1:121699-123010	OK	118.316	109.56	-0.110928	-0.259761	0.6541	0.791089	no	CDS		WP_001055481.1	membrane protein
ACX60_RS00565	NZ_CP012004.1:123023-123587	OK	262.472	200.54	-0.38827	-0.903778	0.11465	0.220771	no	CDS		WP_000876371.1	hypothetical protein
ACX60_RS00570	NZ_CP012004.1:123646-124186	OK	150.626	113.295	-0.410882	-0.977103	0.08515	0.173877	no	CDS		WP_000999594.1	membrane protein
ACX60_RS00575	NZ_CP012004.1:124354-125932	OK	173.539	142.948	-0.279772	-0.666096	0.25165	0.409191	no	CDS		WP_000082281.1	glutamate--cysteine ligase
ACX60_RS00580	NZ_CP012004.1:125946-126462	OK	253.586	152.722	-0.731569	-1.72674	0.0028	0.00938618	yes	CDS		WP_001240040.1	disulfide bond formation protein B
ACX60_RS00585	NZ_CP012004.1:126626-129734	OK	312.087	93.6646	-1.73637	-3.93635	5e-05	0.000250416	yes	CDS			type VI secretion system protein
ACX60_RS00590	NZ_CP012004.1:129795-131015	NOTEST	0	0	0	0	1	1	no	CDS		WP_000227413.1	transposase
ACX60_RS00595	NZ_CP012004.1:129795-131015	NOTEST	0	0	0	0	1	1	no	CDS		WP_000163836.1	transposase
ACX60_RS00600	NZ_CP012004.1:131101-133708	OK	654.37	542.482	-0.270533	-0.139531	0.82955	0.904557	no	CDS		WP_049594792.1	hypothetical protein
ACX60_RS00605	NZ_CP012004.1:131101-133708	OK	81.9448	95.5469	0.221556	0.511905	0.3747	0.547347	no	CDS		WP_049594793.1	peptidase, M23 family protein
ACX60_RS00610	NZ_CP012004.1:133712-134519	OK	148.714	110.358	-0.430346	-1.01028	0.0767	0.159266	no	CDS		WP_000598979.1	hypothetical protein
ACX60_RS00615	NZ_CP012004.1:134634-135360	OK	64.8282	31.724	-1.03105	-2.39061	5e-05	0.000250416	yes	CDS		WP_001045997.1	hypothetical protein
ACX60_RS00620	NZ_CP012004.1:135432-135822	OK	117.494	45.8595	-1.35729	-3.2768	5e-05	0.000250416	yes	CDS			hypothetical protein
ACX60_RS00625	NZ_CP012004.1:135891-136101	OK	881.456	340.422	-1.37257	-3.33127	5e-05	0.000250416	yes	CDS		WP_031978810.1	hypothetical protein
ACX60_RS00630	NZ_CP012004.1:136235-136892	OK	39.6704	18.4414	-1.10512	-2.69878	5e-05	0.000250416	yes	CDS		WP_000659468.1	hypothetical protein
ACX60_RS00635	NZ_CP012004.1:137034-137391	OK	145.219	73.5544	-0.981343	-2.34795	5e-05	0.000250416	yes	CDS		WP_000787566.1	hypothetical protein
ACX60_RS00640	NZ_CP012004.1:137455-138799	OK	101.469	61.6083	-0.71985	-1.69493	0.0032	0.0105711	yes	CDS		WP_001139630.1	hypothetical protein
ACX60_RS00645	NZ_CP012004.1:139010-139592	OK	86.6731	165.874	0.936429	2.22502	0.0001	0.000475785	yes	CDS		WP_001021720.1	esterase
ACX60_RS00650	NZ_CP012004.1:139606-141490	OK	215.311	186.082	-0.210487	-0.492645	0.38025	0.552734	no	CDS		WP_000195974.1	DNA topoisomerase IV subunit B
ACX60_RS00655	NZ_CP012004.1:141611-143122	OK	58.9431	48.8077	-0.272214	-0.387732	0.5033	0.671127	no	CDS		WP_000605493.1	ureidoglycolate hydrolase
ACX60_RS00660	NZ_CP012004.1:141611-143122	OK	32.3128	33.0096	0.0307796	0.0570006	0.9191	0.956658	no	CDS		WP_000212407.1	allantoicase
ACX60_RS00665	NZ_CP012004.1:143321-144479	OK	8.14232	10.597	0.380137	0.931348	0.10405	0.204283	no	CDS		WP_001103537.1	monooxygenase
ACX60_RS00670	NZ_CP012004.1:144531-145257	OK	434.501	178.114	-1.28656	-3.0447	5e-05	0.000250416	yes	CDS		WP_001176272.1	ion channel protein Tsx
ACX60_RS00675	NZ_CP012004.1:145378-146746	OK	12.4606	16.9373	0.442823	1.09241	0.0536	0.118401	no	CDS		WP_001016443.1	uracil permease
ACX60_RS00680	NZ_CP012004.1:146770-147594	OK	47.9808	70.0872	0.546694	1.07563	0.0615	0.132615	no	CDS		WP_000626023.1	5-hydroxyisourate hydrolase
ACX60_RS00685	NZ_CP012004.1:146770-147594	OK	8.58397	10.1499	0.241755	0.267953	0.6433	0.78339	no	CDS		WP_000477669.1	OHCU decarboxylase
ACX60_RS00690	NZ_CP012004.1:147693-148659	OK	20.4537	21.3612	0.062633	0.156592	0.77885	0.874723	no	CDS		WP_000004719.1	allantoinase
ACX60_RS00695	NZ_CP012004.1:148911-149262	OK	13538.8	15279	0.17445	0.36479	0.5198	0.684519	no	CDS		WP_001019316.1	hypothetical protein
ACX60_RS00700	NZ_CP012004.1:149420-149966	OK	764.835	364.85	-1.06785	-2.52332	5e-05	0.000250416	yes	CDS		WP_000958427.1	hypothetical protein
ACX60_RS00705	NZ_CP012004.1:149978-150746	OK	841.219	557.787	-0.592767	-1.374	0.01695	0.0447882	yes	CDS		WP_001258758.1	hypothetical protein
ACX60_RS00710	NZ_CP012004.1:150774-153774	OK	266.08	175.5	-0.60039	-1.27203	0.02725	0.0671656	no	CDS		WP_009517911.1	disulfide bond corrector protein DsbC
ACX60_RS00715	NZ_CP012004.1:150774-153774	OK	60.7849	73.1843	0.26782	0.227289	0.6904	0.81771	no	CDS		WP_000702273.1	diguanylate cyclase
ACX60_RS00720	NZ_CP012004.1:153949-154861	OK	186.582	86.2786	-1.11273	-2.59448	5e-05	0.000250416	yes	CDS		WP_001025107.1	esterase
ACX60_RS00725	NZ_CP012004.1:155010-155448	OK	3480.4	3811.86	0.131244	0.251208	0.6495	0.787708	no	CDS		WP_000717015.1	hypothetical protein
ACX60_RS00730	NZ_CP012004.1:155485-155836	OK	725.317	564.603	-0.361376	-0.842932	0.14175	0.26138	no	CDS		WP_000913166.1	arsenate reductase
ACX60_RS00735	NZ_CP012004.1:156291-157116	OK	177.706	110.043	-0.691432	-1.61221	0.00565	0.0173682	yes	CDS		WP_000612365.1	catabolite repression control protein
ACX60_RS00740	NZ_CP012004.1:157154-157805	OK	383.408	140.873	-1.44448	-3.26405	5e-05	0.000250416	yes	CDS	pyrE	WP_000211305.1	orotate phosphoribosyltransferase
ACX60_RS00745	NZ_CP012004.1:158045-158240	OK	95.1109	136.468	0.52088	1.15777	0.04235	0.0972957	no	CDS		WP_000166297.1	hypothetical protein
ACX60_RS00750	NZ_CP012004.1:158483-160673	OK	5.78928	8.38536	0.534489	1.29443	0.02375	0.0597899	no	CDS		WP_031978803.1	ligand-gated channel protein
ACX60_RS00755	NZ_CP012004.1:160902-161115	OK	69.2229	126.292	0.867441	1.95602	0.00075	0.00293333	yes	CDS		WP_000781166.1	hypothetical protein
ACX60_RS00760	NZ_CP012004.1:161275-162220	OK	178.855	93.9799	-0.928364	-2.16523	0.0003	0.00129405	yes	CDS		WP_001265495.1	glutathione synthetase
ACX60_RS00765	NZ_CP012004.1:162457-163555	OK	443.875	168.695	-1.39574	-3.2311	5e-05	0.000250416	yes	CDS	murG	WP_000132430.1	UDP-N-acetylglucosamine--N-acetylmuramyl- (pentapeptide) pyrophosphoryl-undecaprenol N-acetylglucosamine transferase
ACX60_RS00770	NZ_CP012004.1:163566-165015	OK	554.708	203.174	-1.44901	-3.29881	5e-05	0.000250416	yes	CDS	murC	WP_000075472.1	UDP-N-acetylmuramate--L-alanine ligase
ACX60_RS00775	NZ_CP012004.1:165052-165979	OK	780.512	421.77	-0.887963	-2.04423	0.0006	0.00240108	yes	CDS	ddl	WP_000063661.1	D-alanine--D-alanine ligase
ACX60_RS00780	NZ_CP012004.1:165981-166836	OK	582.291	304.521	-0.9352	-2.18588	0.0002	0.00090002	yes	CDS	ftsQ	WP_000057903.1	cell division protein FtsQ
ACX60_RS00785	NZ_CP012004.1:166896-168159	OK	826.344	394.834	-1.0655	-2.37661	5e-05	0.000250416	yes	CDS	ftsA	WP_001287630.1	cell division protein FtsA
ACX60_RS00790	NZ_CP012004.1:168323-169499	OK	2240.77	1361.46	-0.718837	-1.53152	0.0069	0.0206601	yes	CDS	ftsZ	WP_000135734.1	cell division protein FtsZ
ACX60_RS00795	NZ_CP012004.1:169609-170512	OK	309.361	130.654	-1.24353	-2.88546	5e-05	0.000250416	yes	CDS		WP_000240697.1	UDP-3-O-[3-hydroxymyristoyl] N-acetylglucosaminedeacetylase
ACX60_RS00800	NZ_CP012004.1:170609-171050	OK	529.109	411.515	-0.36262	-0.850763	0.1307	0.244981	no	CDS		WP_000042455.1	hypothetical protein
ACX60_RS00805	NZ_CP012004.1:171157-171850	OK	779.008	429.472	-0.859072	-1.97719	0.00085	0.00327609	yes	CDS		WP_000557460.1	peptidase M23
ACX60_RS00810	NZ_CP012004.1:172100-174818	OK	1821.27	1350.36	-0.431605	-0.854558	0.12705	0.23939	no	CDS	aceE	WP_000896433.1	pyruvate dehydrogenase
ACX60_RS00815	NZ_CP012004.1:174820-176809	OK	1290.05	1045.28	-0.303536	-0.62734	0.2605	0.420053	no	CDS		WP_001166132.1	hypothetical protein
ACX60_RS00820	NZ_CP012004.1:176957-177230	OK	281.55	356.237	0.339445	0.82738	0.14515	0.266348	no	CDS		WP_000900285.1	hypothetical protein
ACX60_RS00825	NZ_CP012004.1:177478-178054	OK	73.9856	73.7573	-0.00445883	-0.0106966	0.98505	0.992765	no	CDS		WP_001154984.1	membrane protein
ACX60_RS00830	NZ_CP012004.1:178112-180269	OK	25.8769	60.81	1.23264	2.73239	5e-05	0.000250416	yes	CDS		WP_049594794.1	ligand-gated channel protein
ACX60_RS00835	NZ_CP012004.1:180497-181295	OK	60.42	239.875	1.98918	4.74676	5e-05	0.000250416	yes	CDS		WP_000505322.1	MBL fold metallo-hydrolase
ACX60_RS00840	NZ_CP012004.1:181386-181752	OK	64.1696	188.899	1.55765	3.78785	5e-05	0.000250416	yes	CDS		WP_000952249.1	ferredoxin
ACX60_RS00845	NZ_CP012004.1:181887-183354	OK	1261.12	859.104	-0.553805	-1.17561	0.0367	0.0861558	no	CDS		WP_000956023.1	inosine-5-monophosphate dehydrogenase
ACX60_RS00850	NZ_CP012004.1:183503-184841	OK	974.103	338.223	-1.5261	-3.42656	5e-05	0.000250416	yes	CDS	glmM	WP_000119868.1	phosphoglucosamine mutase
ACX60_RS00855	NZ_CP012004.1:184851-185508	OK	1176.94	391.015	-1.58975	-3.67581	5e-05	0.000250416	yes	CDS		WP_001286115.1	pyridoxine/pyridoxamine 5'-phosphate oxidase
ACX60_RS00860	NZ_CP012004.1:185508-187206	OK	266.508	66.2838	-2.00745	-4.59206	5e-05	0.000250416	yes	CDS		WP_000161612.1	single-stranded-DNA-specific exonuclease RecJ
ACX60_RS00865	NZ_CP012004.1:187253-188021	OK	3112.15	316.886	-3.29587	-7.34635	5e-05	0.000250416	yes	CDS		WP_000731729.1	outer membrane protein
ACX60_RS00870	NZ_CP012004.1:188576-189509	OK	590.597	245.603	-1.26585	-2.85629	5e-05	0.000250416	yes	CDS		WP_001040593.1	peptide chain release factor 2
ACX60_RS00875	NZ_CP012004.1:189708-190011	OK	635.619	347.083	-0.872881	-2.06376	0.0006	0.00240108	yes	CDS		WP_000350419.1	transcriptional regulator
ACX60_RS00880	NZ_CP012004.1:190039-191098	OK	178.428	95.0851	-0.908055	-2.12361	0.00045	0.0018593	yes	CDS		WP_000819048.1	alkene reductase
ACX60_RS00885	NZ_CP012004.1:191266-194223	OK	176.524	88.1996	-1.00102	-1.65859	0.0053	0.0164375	yes	CDS		WP_000224848.1	3-deoxy-D-manno-2-octulosonate transferase
ACX60_RS00890	NZ_CP012004.1:191266-194223	OK	112.636	47.8378	-1.23545	-1.01927	0.08435	0.172497	no	CDS		WP_001028398.1	16S rRNA methyltransferase
ACX60_RS00895	NZ_CP012004.1:191266-194223	OK	142.433	98.7427	-0.528541	-0.705454	0.22665	0.378067	no	CDS		WP_000752852.1	transporter
ACX60_RS00900	NZ_CP012004.1:194335-194911	OK	96.0987	113.248	0.236893	0.569273	0.3191	0.48743	no	CDS		WP_000457177.1	hypothetical protein
ACX60_RS00905	NZ_CP012004.1:195205-197155	OK	103.27	403.53	1.96626	4.24178	5e-05	0.000250416	yes	CDS		WP_001002959.1	acetyl-coenzyme A synthetase
ACX60_RS00910	NZ_CP012004.1:197201-197744	OK	26.823	36.8441	0.457965	1.1363	0.0464	0.104965	no	CDS		WP_000806365.1	isochorismatase
ACX60_RS00915	NZ_CP012004.1:197849-198263	OK	44.6807	96.1065	1.10498	2.70957	5e-05	0.000250416	yes	CDS		WP_001019410.1	hypothetical protein
ACX60_RS00920	NZ_CP012004.1:198354-199467	OK	11.827	14.437	0.287689	0.715108	0.2131	0.359969	no	CDS		WP_000192767.1	dimethyl sulfone monooxygenase SfnG
ACX60_RS00925	NZ_CP012004.1:199511-200249	OK	11.084	13.2536	0.257911	0.618468	0.2885	0.453508	no	CDS		WP_000145704.1	FMN reductase
ACX60_RS00930	NZ_CP012004.1:200625-201276	OK	288.506	298.96	0.0513515	0.118695	0.8277	0.903613	no	CDS		WP_001023261.1	DNA-binding response regulator
ACX60_RS00935	NZ_CP012004.1:201318-202086	OK	262.107	604.049	1.20451	2.67903	5e-05	0.000250416	yes	CDS		WP_001026735.1	hypothetical protein
ACX60_RS00940	NZ_CP012004.1:202479-205977	OK	53.7629	87.2646	0.698784	1.65001	0.00475	0.014961	yes	CDS		WP_001089744.1	hybrid sensor histidine kinase/response regulator
ACX60_RS00945	NZ_CP012004.1:206160-206493	OK	993.638	2492.29	1.32668	3.0278	5e-05	0.000250416	yes	CDS		WP_000372818.1	hypothetical protein
ACX60_RS00950	NZ_CP012004.1:206494-208210	OK	300.961	892.792	1.56875	3.26245	5e-05	0.000250416	yes	CDS	actP	WP_000871883.1	cation acetate symporter
ACX60_RS00955	NZ_CP012004.1:208379-209072	OK	39.0135	61.601	0.658981	1.61102	0.0055	0.0169656	yes	CDS		WP_001256565.1	hypothetical protein
ACX60_RS00960	NZ_CP012004.1:209237-211205	OK	433.085	185.504	-1.2232	-2.73717	5e-05	0.000250416	yes	CDS		WP_001139472.1	beta-aspartyl-peptidase
ACX60_RS00965	NZ_CP012004.1:211271-212171	OK	7652.27	2492.14	-1.6185	-3.33886	5e-05	0.000250416	yes	CDS		WP_000733006.1	membrane protein
ACX60_RS00970	NZ_CP012004.1:213163-214870	OK	24.0036	35.8738	0.579677	1.38788	0.01515	0.040679	yes	CDS		WP_000016106.1	diguanylate cyclase
ACX60_RS00975	NZ_CP012004.1:214903-217738	OK	156.512	162.562	0.0547219	0.127049	0.8273	0.903343	no	CDS		WP_000083355.1	ABC-ATPase UvrA
ACX60_RS00980	NZ_CP012004.1:218034-218637	OK	100.44	66.4969	-0.594973	-1.44606	0.011	0.0309233	yes	CDS		WP_000826315.1	TetR family transcriptional regulator
ACX60_RS00985	NZ_CP012004.1:218640-219618	OK	111.627	101.77	-0.133375	-0.307372	0.5939	0.747436	no	CDS		WP_001256571.1	NADPH:quinone oxidoreductase
ACX60_RS00990	NZ_CP012004.1:219682-220036	OK	71.0825	68.4008	-0.05548	-0.136467	0.80645	0.891309	no	CDS		WP_000580168.1	hypothetical protein
ACX60_RS00995	NZ_CP012004.1:220088-220430	OK	114.757	119.884	0.0630613	0.156883	0.78465	0.877783	no	CDS		WP_000263328.1	membrane protein
ACX60_RS01000	NZ_CP012004.1:220479-221154	OK	125.235	97.9366	-0.354717	-0.829074	0.1489	0.271906	no	CDS		WP_000899418.1	thiaminase II
ACX60_RS01005	NZ_CP012004.1:221416-222499	OK	219.173	142.624	-0.619861	-1.44803	0.01125	0.0315227	yes	CDS		WP_004833586.1	hypothetical protein
ACX60_RS01010	NZ_CP012004.1:222645-224010	OK	212.083	213.101	0.00690564	0.0162954	0.97575	0.987191	no	CDS		WP_000980462.1	MFS transporter
ACX60_RS01015	NZ_CP012004.1:224061-224643	OK	3922.36	3040.47	-0.367424	-0.797989	0.16625	0.296458	no	CDS		WP_001215080.1	recombinase RecB
ACX60_RS01020	NZ_CP012004.1:224683-225699	OK	104.658	168.961	0.691013	0.834892	0.1287	0.241986	no	CDS		WP_000082714.1	hypothetical protein
ACX60_RS01025	NZ_CP012004.1:224683-225699	OK	41.4128	76.7559	0.890202	1.5744	0.00945	0.0271733	yes	CDS		WP_000431605.1	bracnhed-chain amino acid ABC transporter permease
ACX60_RS01030	NZ_CP012004.1:225767-226316	OK	85.7684	54.7505	-0.647574	-1.55847	0.00565	0.0173682	yes	CDS		WP_000081859.1	DNA-binding protein
ACX60_RS01035	NZ_CP012004.1:226621-228064	OK	34.6137	55.2683	0.67511	1.5444	0.00745	0.0221077	yes	CDS		WP_000718865.1	GABA permease
ACX60_RS01040	NZ_CP012004.1:228128-229628	OK	39.3395	37.1513	-0.0825664	-0.196079	0.73225	0.84498	no	CDS		WP_001257159.1	decarboxylase
ACX60_RS01045	NZ_CP012004.1:229784-232522	OK	36.8309	68.8632	0.902816	0.870558	0.16715	0.297759	no	CDS		WP_000380902.1	4-aminobutyrate aminotransferase
ACX60_RS01050	NZ_CP012004.1:229784-232522	OK	145.285	136.14	-0.0937864	-0.17154	0.7504	0.857039	no	CDS	gabD	WP_000615696.1	NAD-dependent succinate-semialdehyde dehydrogenase
ACX60_RS01055	NZ_CP012004.1:232626-233601	OK	45.0794	53.6137	0.250133	0.60178	0.2947	0.461138	no	CDS		WP_000912182.1	LysR family transcriptional regulator
ACX60_RS01060	NZ_CP012004.1:233621-234248	OK	300.877	291.19	-0.0472125	-0.110176	0.8465	0.916569	no	CDS		WP_000046156.1	hydrolase
ACX60_RS01065	NZ_CP012004.1:234525-235398	OK	22.1465	33.9152	0.614852	1.50952	0.00975	0.0279026	yes	CDS		WP_000713965.1	quercetin 2,3-dioxygenase
ACX60_RS01070	NZ_CP012004.1:235837-237136	OK	659.735	531.929	-0.310653	-0.668969	0.239	0.393682	no	CDS		WP_000350212.1	hypothetical protein
ACX60_RS01075	NZ_CP012004.1:237140-237968	OK	207.513	148.929	-0.478582	-1.08986	0.05865	0.127694	no	CDS		WP_000645054.1	methyltransferase
ACX60_RS01080	NZ_CP012004.1:237976-238402	OK	142.313	158.708	0.157302	0.377819	0.5152	0.680878	no	CDS		WP_000114351.1	glutathione-dependent formaldehyde-activating protein
ACX60_RS01085	NZ_CP012004.1:238630-239014	OK	324.569	269.085	-0.270466	-0.638334	0.2629	0.422943	no	CDS		WP_000777195.1	peptide signal protein
ACX60_RS01090	NZ_CP012004.1:239324-239400	NOTEST	0	0	0	0	1	1	no	tRNA			tRNA-Thr
ACX60_RS01095	NZ_CP012004.1:239524-240769	OK	20.1749	20.3584	0.0130565	0.03206	0.9554	0.97605	no	CDS		WP_001089017.1	MFS transporter
ACX60_RS01100	NZ_CP012004.1:240907-242712	OK	27.3063	26.9003	-0.02161	-0.0331446	0.9527	0.974634	no	CDS		WP_000423157.1	LysR family transcriptional regulator
ACX60_RS01105	NZ_CP012004.1:240907-242712	OK	39.5962	40.2929	0.0251635	0.0459284	0.9368	0.965735	no	CDS		WP_001061082.1	permease
ACX60_RS01110	NZ_CP012004.1:242940-243684	OK	183.494	167.379	-0.132621	-0.308335	0.5904	0.744589	no	CDS		WP_002048124.1	hypothetical protein
ACX60_RS01115	NZ_CP012004.1:243708-244101	OK	253.129	241.741	-0.0664126	-0.15803	0.7832	0.876954	no	CDS		WP_000789141.1	hypothetical protein
ACX60_RS01120	NZ_CP012004.1:244146-245148	OK	13.9232	18.1935	0.385936	0.957355	0.0968	0.192786	no	CDS			aldo/keto reductase
ACX60_RS01125	NZ_CP012004.1:245259-246162	OK	24.8798	68.9909	1.47143	3.49599	5e-05	0.000250416	yes	CDS		WP_000447716.1	transcriptional regulator
ACX60_RS01130	NZ_CP012004.1:246284-247085	OK	9.50881	22.8641	1.26575	3.08283	5e-05	0.000250416	yes	CDS		WP_000584338.1	GNAT family N-acetyltransferase
ACX60_RS01135	NZ_CP012004.1:247774-248326	OK	1.59092	4.06017	1.35168	2.13418	0.0015	0.00542799	yes	CDS		WP_009517923.1	TetR family transcriptional regulator
ACX60_RS01140	NZ_CP012004.1:248398-248815	OK	54.6709	56.971	0.0594537	0.147552	0.7927	0.883017	no	CDS		WP_000455804.1	hypothetical protein
ACX60_RS01145	NZ_CP012004.1:248926-249241	OK	19.7239	40.5368	1.03929	2.22913	0.00035	0.00148498	yes	CDS		WP_000654307.1	HxlR family transcriptional regulator
ACX60_RS01150	NZ_CP012004.1:249320-249983	OK	68.7084	103.345	0.588903	1.38707	0.01565	0.0418398	yes	CDS		WP_000142811.1	hypothetical protein
ACX60_RS01155	NZ_CP012004.1:250062-252438	OK	305.436	378.513	0.309474	0.212507	0.7079	0.830091	no	CDS		WP_000897078.1	hypothetical protein
ACX60_RS01160	NZ_CP012004.1:250062-252438	OK	252.969	273.022	0.110053	0.18611	0.75145	0.857622	no	CDS		WP_000016867.1	hypothetical protein
ACX60_RS01165	NZ_CP012004.1:250062-252438	OK	223.066	258.676	0.213677	0.280067	0.62965	0.773495	no	CDS		WP_025467427.1	hypothetical protein
ACX60_RS01170	NZ_CP012004.1:252514-252721	OK	433.801	727.815	0.746537	1.83341	0.00205	0.00714307	yes	CDS		WP_001215540.1	hypothetical protein
ACX60_RS01175	NZ_CP012004.1:252748-253084	OK	86.5188	131.105	0.599641	1.41833	0.01065	0.0300533	yes	CDS		WP_000128772.1	HxlR family transcriptional regulator
ACX60_RS01180	NZ_CP012004.1:253201-253759	OK	32.209	39.8536	0.307245	0.765042	0.18265	0.31949	no	CDS		WP_000753357.1	NAD(P)H oxidoreductase
ACX60_RS01185	NZ_CP012004.1:253931-255340	OK	33.9817	57.6618	0.762858	1.52188	0.0093	0.0268009	yes	CDS		WP_000492972.1	hypothetical protein
ACX60_RS01190	NZ_CP012004.1:253931-255340	OK	50.1893	56.323	0.166344	0.208725	0.7113	0.832193	no	CDS		WP_000917506.1	hypothetical protein
ACX60_RS01195	NZ_CP012004.1:255421-255763	OK	127.395	154.156	0.275084	0.67651	0.2341	0.387388	no	CDS		WP_001017477.1	hypothetical protein
ACX60_RS01200	NZ_CP012004.1:255821-256484	OK	27.9332	28.7726	0.0427123	0.107013	0.8525	0.91986	no	CDS		WP_000754784.1	isoprenoid biosynthesis protein
ACX60_RS01205	NZ_CP012004.1:256573-257386	OK	29.7779	9.2671	-1.68405	-4.07746	5e-05	0.000250416	yes	CDS		WP_000793078.1	AraC family transcriptional regulator
ACX60_RS01210	NZ_CP012004.1:257522-257612	OK	178.13	301.051	0.757078	0.628974	0.20795	0.353172	no	tRNA			tRNA-Ser
ACX60_RS01215	NZ_CP012004.1:257730-259608	OK	241.447	126.167	-0.936371	-2.15822	0.0003	0.00129405	yes	CDS	kup	WP_001181667.1	potassium transporter kup
ACX60_RS01220	NZ_CP012004.1:259663-260107	OK	1075.97	64.7684	-4.0542	-9.53987	5e-05	0.000250416	yes	CDS		WP_011860463.1	hypothetical protein
ACX60_RS01225	NZ_CP012004.1:260362-261442	OK	224.041	71.9454	-1.63879	-3.79082	5e-05	0.000250416	yes	CDS		WP_000157128.1	endonuclease
ACX60_RS01230	NZ_CP012004.1:261538-262138	OK	33.5932	23.7046	-0.503006	-1.24561	0.03245	0.077711	no	CDS		WP_000458293.1	amino acid transporter LysE
ACX60_RS01235	NZ_CP012004.1:262183-262426	OK	469.207	542.479	0.209344	0.512903	0.36635	0.538507	no	CDS		WP_000476055.1	hypothetical protein
ACX60_RS01240	NZ_CP012004.1:262604-263294	OK	288.968	46.2383	-2.64375	-6.28319	5e-05	0.000250416	yes	CDS	aqpZ	WP_001045987.1	aquaporin
ACX60_RS01245	NZ_CP012004.1:263426-264431	OK	29.6407	39.0747	0.398657	0.974625	0.09235	0.185768	no	CDS		WP_001135873.1	AraC family transcriptional regulator
ACX60_RS01250	NZ_CP012004.1:264540-265179	OK	6.91286	11.1007	0.683289	1.57082	0.00745	0.0221077	yes	CDS		WP_000911628.1	hypothetical protein
ACX60_RS01255	NZ_CP012004.1:265220-265979	OK	318.589	176.484	-0.852156	-1.99688	0.0007	0.00275422	yes	CDS		WP_000880078.1	imidazole glycerol phosphate synthase cyclase subunit
ACX60_RS01260	NZ_CP012004.1:266091-267042	OK	194.811	98.0556	-0.990402	-2.32079	0.0001	0.000475785	yes	CDS		WP_000118182.1	homoserine kinase
ACX60_RS01265	NZ_CP012004.1:267054-267684	OK	106.272	101.961	-0.0597473	-0.142118	0.8006	0.887564	no	CDS		WP_001205591.1	cold-shock protein
ACX60_RS01270	NZ_CP012004.1:267720-268113	OK	568.13	159.528	-1.83241	-4.35161	5e-05	0.000250416	yes	CDS		WP_001088854.1	membrane protein
ACX60_RS01275	NZ_CP012004.1:268116-268428	OK	681.724	149.03	-2.19359	-5.25809	5e-05	0.000250416	yes	CDS		WP_000021008.1	antibiotic biosynthesis monooxygenase
ACX60_RS01280	NZ_CP012004.1:268453-269356	OK	16.8979	43.9756	1.37986	3.18116	5e-05	0.000250416	yes	CDS		WP_000938127.1	hypothetical protein
ACX60_RS01285	NZ_CP012004.1:269454-270006	OK	83.4364	70.6411	-0.240168	-0.581402	0.31195	0.480199	no	CDS		WP_000083600.1	Cro/Cl family transcriptional regulator
ACX60_RS01290	NZ_CP012004.1:270073-270805	OK	561.252	294.022	-0.932725	-2.12457	0.00015	0.000691653	yes	CDS		WP_000905538.1	1-(5-phosphoribosyl)-5-((5- phosphoribosylamino)methylideneamino)imidazole-4- carboxamide isomerase
ACX60_RS01295	NZ_CP012004.1:270899-271541	OK	42.2937	62.196	0.556377	1.32649	0.01825	0.0477978	yes	CDS		WP_001287564.1	exonuclease
ACX60_RS01300	NZ_CP012004.1:271627-272176	OK	361.165	504.1	0.481049	1.11952	0.0494	0.110471	no	CDS		WP_001087822.1	hypothetical protein
ACX60_RS01305	NZ_CP012004.1:272329-273540	OK	523.076	275.519	-0.924867	-1.45387	0.0122	0.0337933	yes	CDS		WP_000196732.1	imidazole glycerol phosphate synthase subunit HisH
ACX60_RS01310	NZ_CP012004.1:272329-273540	OK	610.454	364.068	-0.745677	-1.26606	0.0271	0.0668699	no	CDS		WP_000194096.1	imidazoleglycerol-phosphate dehydratase
ACX60_RS01315	NZ_CP012004.1:273642-274026	OK	344.706	621.379	0.850107	1.998	0.00045	0.0018593	yes	CDS		WP_001123236.1	GNAT family acetyltransferase
ACX60_RS01320	NZ_CP012004.1:274131-274207	NOTEST	0	0	0	0	1	1	no	tRNA			tRNA-Phe
ACX60_RS01325	NZ_CP012004.1:274333-274409	NOTEST	0	0	0	0	1	1	no	tRNA			tRNA-Phe
ACX60_RS01330	NZ_CP012004.1:274580-275012	OK	67.0031	92.5242	0.465602	1.158	0.04335	0.0991735	no	CDS		WP_000469967.1	acetyltransferase
ACX60_RS01335	NZ_CP012004.1:275142-276657	OK	1567.84	1727.25	0.139695	0.284573	0.6152	0.762348	no	CDS		WP_000059340.1	acetyl-CoA hydrolase
ACX60_RS01340	NZ_CP012004.1:276848-278306	OK	324.694	417.757	0.363584	0.84125	0.1367	0.253982	no	CDS		WP_000051217.1	two-component sensor histidine kinase
ACX60_RS01345	NZ_CP012004.1:278323-279088	OK	825.873	1143.84	0.469892	1.0681	0.065	0.138697	no	CDS		WP_000060753.1	DNA-binding response regulator
ACX60_RS01350	NZ_CP012004.1:279743-282092	OK	840.56	362.355	-1.21395	-2.56932	5e-05	0.000250416	yes	CDS		WP_002048094.1	RNA-binding transcriptional accessory protein
ACX60_RS01355	NZ_CP012004.1:282394-284584	OK	18.1873	11.7526	-0.62995	-1.53178	0.00705	0.0210611	yes	CDS		WP_025467428.1	sulfate permease
ACX60_RS01360	NZ_CP012004.1:284651-285542	OK	1557.24	463.94	-1.74698	-3.65287	5e-05	0.000250416	yes	CDS		WP_001035489.1	fatty acyl-CoA reductase
ACX60_RS01365	NZ_CP012004.1:285815-286573	OK	46.8251	66.5267	0.506649	0.848647	0.1403	0.259566	no	CDS		WP_000571053.1	hypothetical protein
ACX60_RS01370	NZ_CP012004.1:285815-286573	OK	74.9413	85.1415	0.184101	0.284035	0.62135	0.766895	no	CDS		WP_000002986.1	hypothetical protein
ACX60_RS01375	NZ_CP012004.1:286873-287821	OK	43.1287	61.0199	0.500631	1.20324	0.0389	0.0904808	no	CDS		WP_000557642.1	AraC family transcriptional regulator
ACX60_RS01380	NZ_CP012004.1:287942-289220	OK	128.563	128.945	0.00428694	0.0100062	0.98615	0.993289	no	CDS		WP_000221161.1	O-acetylhomoserine aminocarboxypropyltransferase
ACX60_RS01385	NZ_CP012004.1:289517-291179	OK	1442.59	881.973	-0.709854	-1.49183	0.00915	0.0264336	yes	CDS		WP_000090021.1	heme ABC transporter ATP-binding protein
ACX60_RS01390	NZ_CP012004.1:291221-291602	OK	494.167	2931.14	2.56839	5.84434	5e-05	0.000250416	yes	CDS		WP_001056512.1	hypothetical protein
ACX60_RS01395	NZ_CP012004.1:291944-292637	OK	79.1011	32.9826	-1.26199	-3.08568	5e-05	0.000250416	yes	CDS		WP_000278579.1	hypothetical protein
ACX60_RS01400	NZ_CP012004.1:292806-293184	OK	514.186	538.418	0.0664371	0.154695	0.78635	0.87911	no	CDS		WP_000114539.1	cation efflux system protein
ACX60_RS01405	NZ_CP012004.1:293238-294654	OK	54.6533	43.1274	-0.341703	-0.792878	0.16785	0.298576	no	CDS		WP_049594795.1	RND transporter
ACX60_RS01410	NZ_CP012004.1:294656-299022	OK	120.319	83.3767	-0.529152	-0.699001	0.2128	0.359653	no	CDS		WP_001275654.1	hemolysin D
ACX60_RS01415	NZ_CP012004.1:294656-299022	OK	90.5459	58.1072	-0.639933	-1.2327	0.03055	0.0738922	no	CDS		WP_000353985.1	cation transporter
ACX60_RS01420	NZ_CP012004.1:299154-300111	OK	114.266	137.348	0.265438	0.618996	0.28765	0.452748	no	CDS		WP_000508762.1	cation transporter
ACX60_RS01425	NZ_CP012004.1:300129-300468	OK	691.729	419.016	-0.723201	-1.69223	0.0035	0.0114516	yes	CDS		WP_001200011.1	membrane protein
ACX60_RS01430	NZ_CP012004.1:300741-301689	OK	88.3616	105.228	0.25202	0.583773	0.2978	0.464715	no	CDS		WP_000529524.1	hypothetical protein
ACX60_RS01435	NZ_CP012004.1:301782-301858	NOTEST	0	0	0	0	1	1	no	tRNA			tRNA-Glu
ACX60_RS01440	NZ_CP012004.1:301886-301962	NOTEST	0	0	0	0	1	1	no	tRNA			tRNA-Glu
ACX60_RS01445	NZ_CP012004.1:302096-302957	OK	70.6993	126.775	0.842502	1.9966	0.00065	0.00257938	yes	CDS		WP_001075989.1	hypothetical protein
ACX60_RS01450	NZ_CP012004.1:303100-304519	OK	178.952	98.9853	-0.854289	-1.97656	0.00065	0.00257938	yes	CDS		WP_001183126.1	S-methylmethionine transporter
ACX60_RS01455	NZ_CP012004.1:304650-304726	NOTEST	0	0	0	0	1	1	no	tRNA			tRNA-Glu
ACX60_RS01460	NZ_CP012004.1:304751-304827	OK	5633.38	26528.1	2.23545	4.95052	5e-05	0.000250416	yes	tRNA			tRNA-Ala
ACX60_RS01465	NZ_CP012004.1:304884-306393	OK	659.121	341.323	-0.949408	-2.11736	0.00035	0.00148498	yes	CDS		WP_000868422.1	glutamate--tRNA ligase
ACX60_RS01470	NZ_CP012004.1:306509-306809	OK	6023.22	6261.36	0.0559423	0.127108	0.82325	0.900998	no	CDS		WP_000690905.1	peptide signal protein
ACX60_RS01475	NZ_CP012004.1:307205-308207	OK	105.11	134.076	0.351151	0.791172	0.16485	0.294486	no	CDS		WP_001988040.1	ABC transporter permease
ACX60_RS01480	NZ_CP012004.1:308429-309685	OK	346.791	130.698	-1.40783	-2.69713	5e-05	0.000250416	yes	CDS		WP_000018346.1	ribosomal RNA small subunit methyltransferase H
ACX60_RS01485	NZ_CP012004.1:308429-309685	OK	816.037	327.537	-1.31698	-1.63598	0.00545	0.0168277	yes	CDS	ftsL	WP_000842465.1	cell division protein FtsL
ACX60_RS01490	NZ_CP012004.1:309696-311529	OK	371.859	191.408	-0.958105	-2.20122	0.0001	0.000475785	yes	CDS	pbp3	WP_000227936.1	peptide ABC transporter permease
ACX60_RS01495	NZ_CP012004.1:311532-313032	OK	397.259	200.7	-0.98504	-2.29541	5e-05	0.000250416	yes	CDS	murE	WP_000218539.1	UDP-N-acetylmuramoylalanyl-D-glutamate--2, 6-diaminopimelate ligase
ACX60_RS01500	NZ_CP012004.1:313040-314441	OK	470.748	248.65	-0.920838	-2.12228	0.00045	0.0018593	yes	CDS	murF	WP_000557503.1	UDP-N-acetylmuramoyl-tripeptide--D-alanyl-D- alanine ligase
ACX60_RS01505	NZ_CP012004.1:314441-315560	OK	450.004	306.152	-0.555693	-1.28219	0.0249	0.0622626	no	CDS	mraY	WP_000928089.1	phospho-N-acetylmuramoyl-pentapeptide- transferase
ACX60_RS01510	NZ_CP012004.1:315620-315953	OK	481.684	427.38	-0.172567	-0.403688	0.48565	0.655602	no	CDS		WP_000169602.1	hypothetical protein
ACX60_RS01515	NZ_CP012004.1:315973-316780	OK	132.83	87.2301	-0.606683	-1.42219	0.0144	0.0389186	yes	CDS		WP_000336335.1	hypothetical protein
ACX60_RS01520	NZ_CP012004.1:316797-319353	OK	350.105	169.544	-1.04612	-2.39375	5e-05	0.000250416	yes	CDS	pbp1A	WP_000736677.1	penicillin-binding protein 1A
ACX60_RS01525	NZ_CP012004.1:319515-321952	OK	63.2114	192.715	1.60821	2.69108	5e-05	0.000250416	yes	CDS		WP_002014066.1	pilus assembly protein PilM
ACX60_RS01530	NZ_CP012004.1:319515-321952	OK	63.5485	143.993	1.18006	1.27479	0.0319	0.0765999	no	CDS		WP_000201223.1	membrane protein
ACX60_RS01535	NZ_CP012004.1:319515-321952	OK	53.2656	103.424	0.957295	1.00455	0.08895	0.18033	no	CDS		WP_000076102.1	hypothetical protein
ACX60_RS01540	NZ_CP012004.1:321962-322490	OK	74.0339	134.869	0.8653	2.07178	0.0004	0.00167352	yes	CDS		WP_000695065.1	hypothetical protein
ACX60_RS01545	NZ_CP012004.1:322557-324723	OK	49.1555	71.1852	0.534224	1.25485	0.02645	0.0654619	no	CDS		WP_001017031.1	membrane protein
ACX60_RS01550	NZ_CP012004.1:324734-325304	OK	334.198	421.666	0.335394	0.793492	0.1663	0.296458	no	CDS	aroK	WP_000643712.1	shikimate kinase
ACX60_RS01555	NZ_CP012004.1:325332-326415	OK	339.285	281.442	-0.269661	-0.636959	0.26285	0.422893	no	CDS		WP_001193998.1	3-dehydroquinate synthase
ACX60_RS01560	NZ_CP012004.1:326430-327306	OK	293.439	213.72	-0.45734	-1.0844	0.0582	0.126987	no	CDS		WP_000218805.1	signal peptide
ACX60_RS01565	NZ_CP012004.1:327760-332242	OK	705.945	229.318	-1.62221	-3.34874	5e-05	0.000250416	yes	CDS	gltB	WP_000551066.1	glutamate synthase
ACX60_RS01570	NZ_CP012004.1:332312-333734	OK	668.582	229.814	-1.54064	-3.32579	5e-05	0.000250416	yes	CDS		WP_000840835.1	glutamate synthase subunit beta
ACX60_RS01575	NZ_CP012004.1:333907-334795	OK	17.1969	20.5705	0.258429	0.636606	0.2539	0.412067	no	CDS		WP_001017325.1	hypothetical protein
ACX60_RS01580	NZ_CP012004.1:334925-335516	OK	798.278	206.907	-1.94791	-4.53336	5e-05	0.000250416	yes	CDS		WP_000846931.1	hypothetical protein
ACX60_RS01585	NZ_CP012004.1:335537-337174	OK	172.845	50.1902	-1.784	-3.6334	5e-05	0.000250416	yes	CDS		WP_001246375.1	hypothetical protein
ACX60_RS01590	NZ_CP012004.1:335537-337174	OK	130.11	43.8182	-1.57013	-1.79806	0.0024	0.00819334	yes	CDS		WP_000258957.1	hypothetical protein
ACX60_RS01595	NZ_CP012004.1:337515-337980	OK	34.1114	64.0701	0.909396	2.21152	0.0001	0.000475785	yes	CDS		WP_000993723.1	fimbrial protein
ACX60_RS01600	NZ_CP012004.1:338129-339758	OK	188.222	184.029	-0.032499	-0.0769951	0.8952	0.943605	no	CDS		WP_025467430.1	hypothetical protein
ACX60_RS01605	NZ_CP012004.1:339801-340266	OK	947.563	371.845	-1.34952	-3.09012	5e-05	0.000250416	yes	CDS		WP_000678124.1	bacterioferritin
ACX60_RS01610	NZ_CP012004.1:340510-340705	OK	174.206	295.862	0.764128	1.7529	0.003	0.00996657	yes	CDS		WP_000289091.1	regulatory or redox protein complexing with Bfr in iron storage and mobility (BFD)
ACX60_RS01615	NZ_CP012004.1:340914-341298	OK	1078.58	783.172	-0.461727	-1.08957	0.0583	0.12713	no	CDS		WP_000090000.1	reactive intermediate/imine deaminase
ACX60_RS01620	NZ_CP012004.1:341418-343524	OK	190.907	355.44	0.896733	2.06878	0.0002	0.00090002	yes	CDS		WP_001117590.1	hypothetical protein
ACX60_RS01625	NZ_CP012004.1:343732-344011	OK	2498.35	1757.5	-0.507448	-1.18015	0.0426	0.0977088	no	CDS		WP_000135049.1	DNA-directed RNA polymerase subunit omega
ACX60_RS01630	NZ_CP012004.1:344083-344713	OK	367.28	333.536	-0.13904	-0.324687	0.56535	0.723989	no	CDS		WP_000015937.1	guanylate kinase
ACX60_RS01635	NZ_CP012004.1:344835-345786	OK	284.991	324.402	0.18687	0.441876	0.4335	0.606344	no	CDS	ispH	WP_000407064.1	4-hydroxy-3-methylbut-2-enyl diphosphate reductase
ACX60_RS01640	NZ_CP012004.1:345955-346983	OK	5.34757	24.3878	2.1892	3.48797	5e-05	0.000250416	yes	CDS		WP_001214058.1	hypothetical protein
ACX60_RS01645	NZ_CP012004.1:345955-346983	OK	4.52317	19.034	2.07317	3.37389	5e-05	0.000250416	yes	CDS		WP_000546629.1	hypothetical protein
ACX60_RS01650	NZ_CP012004.1:346983-348800	OK	7.83793	22.5399	1.52394	2.5315	5e-05	0.000250416	yes	CDS		WP_000079196.1	pilus assembly protein PilW
ACX60_RS01655	NZ_CP012004.1:346983-348800	OK	8.25281	28.4753	1.78676	2.83511	5e-05	0.000250416	yes	CDS		WP_000149378.1	hypothetical protein
ACX60_RS01660	NZ_CP012004.1:348811-352666	OK	20.1245	47.6932	1.24483	2.90937	5e-05	0.000250416	yes	CDS		WP_000768958.1	pilus assembly protein tip-associated adhesin PilY1
ACX60_RS01665	NZ_CP012004.1:352678-353583	OK	28.4614	43.424	0.609483	0.967458	0.1032	0.203115	no	CDS		WP_001046417.1	pilin
ACX60_RS01670	NZ_CP012004.1:352678-353583	OK	41.2934	61.5251	0.575262	0.951274	0.09195	0.185097	no	CDS		WP_000788346.1	pilus assembly protein PilE
ACX60_RS01675	NZ_CP012004.1:353729-353981	OK	13042.2	6596.12	-0.983498	-2.21689	0.00015	0.000691653	yes	CDS		WP_000260334.1	30S ribosomal protein S16
ACX60_RS01680	NZ_CP012004.1:354000-354549	OK	9521.48	4362.97	-1.12587	-2.24501	0.0002	0.00090002	yes	CDS		WP_000189236.1	16S rRNA-processing protein RimM
ACX60_RS01685	NZ_CP012004.1:354594-355335	OK	5543.43	2631.33	-1.07499	-2.13882	0.00015	0.000691653	yes	CDS		WP_000464596.1	tRNA (guanine-N(1)-)-methyltransferase
ACX60_RS01690	NZ_CP012004.1:355542-355911	OK	9951.88	6112.79	-0.703139	-1.51114	0.0075	0.0222324	yes	CDS		WP_000014562.1	50S ribosomal protein L19
ACX60_RS01695	NZ_CP012004.1:355962-356937	OK	30.6045	49.6564	0.698237	1.64663	0.00455	0.0144126	yes	CDS		WP_000827944.1	lipase
ACX60_RS01700	NZ_CP012004.1:357018-358053	OK	6.83194	11.9895	0.811404	1.98029	0.00075	0.00293333	yes	CDS		WP_001189451.1	lipase chaperone
ACX60_RS01705	NZ_CP012004.1:358206-359112	OK	169.081	49.843	-1.76225	-4.11612	5e-05	0.000250416	yes	CDS		WP_000208695.1	tRNA pseudouridine synthase B
ACX60_RS01710	NZ_CP012004.1:359137-359908	OK	83.1913	47.4728	-0.809332	-1.93979	0.0009	0.00344554	yes	CDS		WP_012296948.1	membrane protein
ACX60_RS01715	NZ_CP012004.1:360117-360561	OK	135.266	83.3465	-0.698603	-1.69949	0.00385	0.012474	yes	CDS		WP_001019905.1	hemerythrin
ACX60_RS01720	NZ_CP012004.1:360568-361429	OK	87.3602	83.8891	-0.0584937	-0.13788	0.80445	0.890225	no	CDS		WP_001180507.1	hypothetical protein
ACX60_RS01725	NZ_CP012004.1:361519-362404	OK	67.1774	78.4804	0.224356	0.5186	0.37355	0.546242	no	CDS		WP_000098158.1	transporter
ACX60_RS01730	NZ_CP012004.1:362502-363735	OK	1230.66	925.549	-0.411056	-0.894522	0.11045	0.214203	no	CDS		WP_000077814.1	D-3-phosphoglycerate dehydrogenase
ACX60_RS01735	NZ_CP012004.1:364114-365524	OK	410.98	378.946	-0.117077	-0.270407	0.62765	0.77178	no	CDS		WP_000993500.1	FAD-linked oxidase
ACX60_RS01740	NZ_CP012004.1:365619-365988	OK	290.909	23.8386	-3.6092	-8.4431	5e-05	0.000250416	yes	CDS		WP_001189303.1	hypothetical protein
ACX60_RS01745	NZ_CP012004.1:366032-366347	OK	237.772	306.072	0.364293	0.875189	0.12605	0.237948	no	CDS		WP_000955560.1	quinol monooxygenase
ACX60_RS01750	NZ_CP012004.1:366360-366948	OK	32.2041	36.1213	0.165603	0.414247	0.46165	0.633811	no	CDS		WP_000065455.1	NADPH quinone reductase MdaB
ACX60_RS01755	NZ_CP012004.1:367172-367538	OK	111.588	21.0757	-2.40453	-5.68457	5e-05	0.000250416	yes	CDS		WP_000719504.1	hypothetical protein
ACX60_RS01760	NZ_CP012004.1:367907-369137	OK	49.2519	45.1101	-0.126728	-0.298744	0.5921	0.745761	no	CDS		WP_000790118.1	multidrug transporter
ACX60_RS01765	NZ_CP012004.1:369173-371324	OK	44.8777	51.7044	0.204288	0.480577	0.3914	0.564702	no	CDS		WP_001061808.1	membrane protein
ACX60_RS01770	NZ_CP012004.1:371516-372092	OK	710.752	311.615	-1.18958	-2.80419	5e-05	0.000250416	yes	CDS	sodC	WP_001143885.1	hypothetical protein
ACX60_RS01775	NZ_CP012004.1:372207-373326	OK	261.984	199.295	-0.394575	-0.928321	0.10965	0.212967	no	CDS		WP_000553808.1	AI-2E family transporter
ACX60_RS01780	NZ_CP012004.1:373448-374093	OK	331.461	667.747	1.01046	2.34136	5e-05	0.000250416	yes	CDS		WP_000849145.1	chromosome partitioning protein ParA
ACX60_RS01785	NZ_CP012004.1:374251-374719	OK	71.4479	75.3184	0.0761114	0.188773	0.74045	0.850431	no	CDS		WP_000118035.1	endonuclease
ACX60_RS01790	NZ_CP012004.1:374858-375422	OK	129.606	34.6282	-1.90412	-4.50643	5e-05	0.000250416	yes	CDS		WP_000744750.1	hypothetical protein
ACX60_RS01795	NZ_CP012004.1:375471-376005	OK	182.556	84.6034	-1.10956	-2.64898	5e-05	0.000250416	yes	CDS		WP_000915012.1	hypothetical protein
ACX60_RS01800	NZ_CP012004.1:376020-376815	OK	111.487	47.4254	-1.23314	-2.93873	5e-05	0.000250416	yes	CDS		WP_000194458.1	hypothetical protein
ACX60_RS01805	NZ_CP012004.1:376942-378220	OK	355.574	260.032	-0.451463	-1.02041	0.07505	0.156424	no	CDS		WP_000360741.1	hypothetical protein
ACX60_RS01810	NZ_CP012004.1:378633-380067	OK	322.905	240.311	-0.426205	-0.930818	0.0946	0.189319	no	CDS		WP_001191140.1	S-methylmethionine transporter
ACX60_RS01815	NZ_CP012004.1:381102-382374	OK	4484.07	1858.75	-1.27047	-2.52006	5e-05	0.000250416	yes	CDS		WP_001281781.1	glutamate dehydrogenase
ACX60_RS01820	NZ_CP012004.1:382518-383733	OK	1767.59	519.531	-1.7665	-3.75157	5e-05	0.000250416	yes	CDS	argD	WP_009518196.1	succinylornithine aminotransferase
ACX60_RS01825	NZ_CP012004.1:383751-386252	OK	1194.26	346.358	-1.78579	-2.08681	0.00095	0.00362139	yes	CDS		WP_000973732.1	arginine N-succinyltransferase
ACX60_RS01830	NZ_CP012004.1:383751-386252	OK	1100.01	523.852	-1.07028	-1.75459	0.00215	0.00745534	yes	CDS	astD	WP_000071645.1	N-succinylglutamate 5-semialdehyde dehydrogenase
ACX60_RS01835	NZ_CP012004.1:386269-387613	OK	1190.35	704.665	-0.756379	-1.6183	0.00485	0.0152243	yes	CDS		WP_000679450.1	succinylarginine dihydrolase
ACX60_RS01840	NZ_CP012004.1:387625-388600	OK	590.24	476.424	-0.309054	-0.692501	0.2259	0.377042	no	CDS		WP_001150820.1	succinylglutamate desuccinylase
ACX60_RS01845	NZ_CP012004.1:388662-389424	OK	942.427	99.8889	-3.23799	-7.50545	5e-05	0.000250416	yes	CDS		WP_000783285.1	signal peptide
ACX60_RS01850	NZ_CP012004.1:390014-390326	OK	89.5472	51.2152	-0.806076	-1.92147	0.0009	0.00344554	yes	CDS		WP_000975692.1	hypothetical protein
ACX60_RS01855	NZ_CP012004.1:390361-391717	OK	33.281	23.7241	-0.488348	-1.16825	0.0429	0.0982551	no	CDS		WP_001190943.1	peptidase S8
ACX60_RS01860	NZ_CP012004.1:391815-392247	OK	303.264	155.371	-0.964856	-2.2331	0.00015	0.000691653	yes	CDS		WP_001088069.1	hypothetical protein
ACX60_RS01865	NZ_CP012004.1:392341-392761	OK	148.939	58.1055	-1.35797	-3.30812	5e-05	0.000250416	yes	CDS		WP_000644154.1	hypothetical protein
ACX60_RS01870	NZ_CP012004.1:392909-393776	OK	16.8322	17.7562	0.0770913	0.193152	0.73175	0.844592	no	CDS		WP_000355659.1	transcriptional regulator
ACX60_RS01875	NZ_CP012004.1:393884-394778	OK	13.1074	23.3897	0.83549	2.0882	0.00035	0.00148498	yes	CDS		WP_001018296.1	hypothetical protein
ACX60_RS01880	NZ_CP012004.1:394780-395896	OK	26.4258	29.7307	0.170002	0.418691	0.4607	0.632976	no	CDS		WP_001142587.1	hypothetical protein
ACX60_RS01885	NZ_CP012004.1:396081-396291	OK	303.161	975.43	1.68595	3.90133	5e-05	0.000250416	yes	CDS		WP_049594796.1	GTP cyclohydrolase
ACX60_RS01890	NZ_CP012004.1:396362-397193	OK	418.417	1258.88	1.58913	3.43762	5e-05	0.000250416	yes	CDS		WP_000793442.1	hypothetical protein
ACX60_RS01895	NZ_CP012004.1:397416-400463	OK	545.131	371.302	-0.55401	-0.880276	0.12165	0.231507	no	CDS		WP_000033892.1	glycine--tRNA ligase subunit beta
ACX60_RS01900	NZ_CP012004.1:397416-400463	OK	1120.86	509.991	-1.13606	-1.5281	0.0097	0.0277953	yes	CDS		WP_000085212.1	glycyl-tRNA synthetase subunit alpha
ACX60_RS01905	NZ_CP012004.1:400832-402017	OK	9.83082	15.2645	0.634792	1.55761	0.00605	0.0184248	yes	CDS		WP_001082095.1	tetracycline resistance MFS efflux pump
ACX60_RS01910	NZ_CP012004.1:402190-403453	OK	27.1466	74.275	1.45211	3.44963	5e-05	0.000250416	yes	CDS		WP_001283766.1	hypothetical protein
ACX60_RS01915	NZ_CP012004.1:403455-404253	OK	17.86	34.7733	0.961249	2.38993	5e-05	0.000250416	yes	CDS		WP_000481383.1	hypothetical protein
ACX60_RS01920	NZ_CP012004.1:404385-405486	OK	20.9679	27.4329	0.387721	0.933563	0.09835	0.195018	no	CDS		WP_000111462.1	membrane protein
ACX60_RS01925	NZ_CP012004.1:405555-405810	OK	2826.37	2064.35	-0.45326	-0.964577	0.0964	0.19211	no	CDS		WP_000013717.1	PspC family transcriptional regulator
ACX60_RS01930	NZ_CP012004.1:406063-406711	OK	258.194	58.4067	-2.14425	-5.14599	5e-05	0.000250416	yes	CDS		WP_000054175.1	hypothetical protein
ACX60_RS01935	NZ_CP012004.1:406782-408606	OK	118.913	170.934	0.523538	1.23066	0.0326	0.0780283	no	CDS		WP_001112080.1	acyl-CoA dehydrogenase
ACX60_RS01940	NZ_CP012004.1:408863-411167	OK	231.919	297.078	0.357222	0.808683	0.15135	0.275432	no	CDS		WP_000550353.1	hypothetical protein
ACX60_RS01945	NZ_CP012004.1:411214-412003	OK	106.286	108.515	0.0299418	0.0694917	0.9046	0.948738	no	CDS		WP_000166015.1	shikimate dehydrogenase (NADP+)
ACX60_RS01950	NZ_CP012004.1:412176-413127	OK	311.263	1086.52	1.80351	4.07235	5e-05	0.000250416	yes	CDS		WP_001164616.1	coproporphyrinogen III oxidase
ACX60_RS01955	NZ_CP012004.1:413254-413857	OK	347.737	241.034	-0.52876	-1.23766	0.033	0.0788416	no	CDS		WP_001121174.1	GTP cyclohydrolase II
ACX60_RS01960	NZ_CP012004.1:414160-416065	OK	281.822	213.079	-0.403394	-0.937453	0.1031	0.202937	no	CDS		WP_000967375.1	1-deoxy-D-xylulose-5-phosphate synthase
ACX60_RS01965	NZ_CP012004.1:416187-417018	OK	901.967	249.021	-1.85681	-4.21138	5e-05	0.000250416	yes	CDS		WP_000433617.1	inositol monophosphatase
ACX60_RS01970	NZ_CP012004.1:417427-419275	OK	3621.33	988.052	-1.87386	-2.95449	5e-05	0.000250416	yes	CDS		WP_000047395.1	DEAD/DEAH box helicase
ACX60_RS01975	NZ_CP012004.1:419381-419552	OK	4007.61	1981.01	-1.01651	-2.41877	0.0001	0.000475785	yes	CDS		WP_001232172.1	hypothetical protein
ACX60_RS01980	NZ_CP012004.1:419678-421950	OK	1489	515.091	-1.53145	-1.79435	0.0031	0.0102804	yes	CDS		WP_002019647.1	ABC transporter ATP-binding protein
ACX60_RS01985	NZ_CP012004.1:419678-421950	OK	1332.1	511.793	-1.38007	-1.54596	0.00735	0.0218459	yes	CDS		WP_001091949.1	ABC transporter permease
ACX60_RS01990	NZ_CP012004.1:419678-421950	OK	1955.78	914.83	-1.09617	-1.38101	0.018	0.0472097	yes	CDS		WP_000842362.1	mammalian cell entry protein
ACX60_RS01995	NZ_CP012004.1:421976-422618	OK	3290.54	1728.48	-0.928817	-2.04179	0.00045	0.0018593	yes	CDS		WP_009518191.1	toluene tolerance protein Ttg2D
ACX60_RS02000	NZ_CP012004.1:422629-422917	OK	4201.23	2229.54	-0.91407	-2.12443	0.00035	0.00148498	yes	CDS		WP_000250997.1	toluene-tolerance protein (Ttg2E)
ACX60_RS02005	NZ_CP012004.1:422986-424000	OK	114.407	62.8408	-0.864396	-2.02024	0.0006	0.00240108	yes	CDS		WP_000888321.1	magnesium transporter
ACX60_RS02010	NZ_CP012004.1:424157-424739	OK	350.356	234.385	-0.579942	-1.36327	0.01695	0.0447882	yes	CDS		WP_001084310.1	TIGR00730 family Rossman fold protein
ACX60_RS02015	NZ_CP012004.1:424753-425155	OK	463.384	292.575	-0.663401	-1.56107	0.00795	0.0234042	yes	CDS		WP_000849701.1	NUDIX domain-containing protein
ACX60_RS02020	NZ_CP012004.1:425157-427831	OK	123.947	96.8784	-0.355477	-0.360077	0.5343	0.69763	no	CDS		WP_000472273.1	DNA transformation protein
ACX60_RS02025	NZ_CP012004.1:425157-427831	OK	105.286	104.715	-0.00784485	-0.0167214	0.97725	0.988349	no	CDS		WP_000204953.1	ATP-dependent DNA helicase RecG
ACX60_RS02030	NZ_CP012004.1:427851-428667	OK	69.8478	53.3906	-0.38763	-0.932449	0.1061	0.207411	no	CDS		WP_000547780.1	nucleoside-diphosphate sugar epimerase
ACX60_RS02035	NZ_CP012004.1:428746-429733	OK	61.1952	65.7972	0.104608	0.246962	0.66355	0.797122	no	CDS		WP_000712907.1	RND transporter
ACX60_RS02040	NZ_CP012004.1:429776-432350	OK	393.515	215.788	-0.866808	-1.95369	0.00075	0.00293333	yes	CDS		WP_000045404.1	glycerol-3-phosphate acyltransferase
ACX60_RS02045	NZ_CP012004.1:432625-433498	OK	201.351	303.035	0.589768	1.35101	0.0189	0.0492568	yes	CDS		WP_000993136.1	acyl-CoA thioesterase II
ACX60_RS02050	NZ_CP012004.1:433604-434870	OK	67.9205	78.18	0.202952	0.476731	0.40675	0.580453	no	CDS		WP_031978823.1	glutamate:proton symporter
ACX60_RS02055	NZ_CP012004.1:434912-435860	OK	68.1849	50.6504	-0.428877	-1.02127	0.0776	0.160745	no	CDS		WP_000771875.1	hypothetical protein
ACX60_RS02060	NZ_CP012004.1:435986-436763	OK	410.176	199.359	-1.04087	-2.44145	5e-05	0.000250416	yes	CDS		WP_001254456.1	GTP-binding protein
ACX60_RS02065	NZ_CP012004.1:436871-437309	OK	81.4349	65.6349	-0.311184	-0.772066	0.1717	0.304112	no	CDS		WP_001176606.1	hypothetical protein
ACX60_RS02070	NZ_CP012004.1:437394-438159	OK	131.296	158.91	0.27539	0.630526	0.26335	0.423391	no	CDS		WP_000188888.1	flavohemoprotein
ACX60_RS02075	NZ_CP012004.1:438304-439852	OK	236.741	264.47	0.159793	0.360684	0.5259	0.689655	no	CDS		WP_000537113.1	ATP-binding protein
ACX60_RS02080	NZ_CP012004.1:439895-441086	OK	139.046	143.434	0.0448232	0.106049	0.85605	0.922295	no	CDS		WP_000716511.1	cystathionine beta-lyase
ACX60_RS02085	NZ_CP012004.1:441253-441982	OK	12.9662	25.9309	0.999915	2.46867	5e-05	0.000250416	yes	CDS		WP_000835293.1	glutamine amidotransferase
ACX60_RS02090	NZ_CP012004.1:442233-442545	OK	25946	20023.3	-0.373836	-0.776158	0.1723	0.30486	no	CDS	rpsJ	WP_000070912.1	30S ribosomal protein S10
ACX60_RS02095	NZ_CP012004.1:442602-443241	OK	17716.9	14636.2	-0.275585	-0.536017	0.34435	0.514871	no	CDS		WP_001982642.1	50S ribosomal protein L3
ACX60_RS02100	NZ_CP012004.1:443252-444172	OK	7236.99	6556.16	-0.142537	-0.224159	0.6986	0.823567	no	CDS	rplD	WP_001050255.1	50S ribosomal protein L4
ACX60_RS02105	NZ_CP012004.1:443252-444172	OK	14350.9	13658.4	-0.0713528	-0.0877081	0.8765	0.934075	no	CDS		WP_001058538.1	50S ribosomal protein L23
ACX60_RS02110	NZ_CP012004.1:444183-445008	OK	8480.65	8511.23	0.00519279	0.0103347	0.98445	0.992475	no	CDS		WP_001122317.1	50S ribosomal protein L2
ACX60_RS02115	NZ_CP012004.1:445021-445297	OK	18302.8	19497.3	0.0912114	0.195382	0.72745	0.842235	no	CDS		WP_001138119.1	30S ribosomal protein S19
ACX60_RS02120	NZ_CP012004.1:445308-445638	OK	23536.9	26962.7	0.196043	0.402869	0.48255	0.652763	no	CDS		WP_001982638.1	50S ribosomal protein L22
ACX60_RS02125	NZ_CP012004.1:445639-446392	OK	10138.1	11637.4	0.198989	0.396088	0.48535	0.655356	no	CDS		WP_000529922.1	30S ribosomal protein S3
ACX60_RS02130	NZ_CP012004.1:446395-447260	OK	18773.7	21236	0.177806	0.272246	0.6319	0.775275	no	CDS		WP_000941215.1	50S ribosomal protein L16
ACX60_RS02135	NZ_CP012004.1:446395-447260	OK	10945.8	13481.2	0.300568	0.1296	0.72215	0.839285	no	CDS		WP_000849928.1	50S ribosomal protein L29
ACX60_RS02140	NZ_CP012004.1:446395-447260	OK	33938	38518.8	0.182662	0.206473	0.7194	0.837838	no	CDS		WP_001291845.1	30S ribosomal protein S17
ACX60_RS02145	NZ_CP012004.1:447352-447721	OK	9816.82	7551.99	-0.378399	-0.818593	0.1529	0.277504	no	CDS		WP_001982634.1	50S ribosomal protein L14
ACX60_RS02150	NZ_CP012004.1:447730-448048	OK	32651.3	25401.6	-0.362224	-0.744011	0.19315	0.33374	no	CDS	rplX	WP_001062685.1	50S ribosomal protein L24
ACX60_RS02155	NZ_CP012004.1:448063-448600	OK	14019.9	9877.46	-0.50526	-1.03132	0.0718	0.150751	no	CDS		WP_000113197.1	50S ribosomal protein L5
ACX60_RS02160	NZ_CP012004.1:448609-448915	OK	19395.9	13776.3	-0.493556	-1.05522	0.0658	0.139988	no	CDS		WP_001074624.1	30S ribosomal protein S14
ACX60_RS02165	NZ_CP012004.1:448926-449322	OK	13711.5	10109.3	-0.43971	-0.924855	0.10145	0.200184	no	CDS		WP_000062616.1	30S ribosomal protein S8
ACX60_RS02170	NZ_CP012004.1:449335-449869	OK	11689.3	8429.74	-0.471634	-0.969963	0.08335	0.17075	no	CDS		WP_000091932.1	50S ribosomal protein L6
ACX60_RS02175	NZ_CP012004.1:449883-450234	OK	11059.4	8336.01	-0.407848	-0.876852	0.1306	0.244856	no	CDS		WP_001003194.1	50S ribosomal protein L18
ACX60_RS02180	NZ_CP012004.1:450236-450734	OK	13205.8	10302.1	-0.358233	-0.731132	0.20075	0.343618	no	CDS	rpsE	WP_001141025.1	30S ribosomal protein S5
ACX60_RS02185	NZ_CP012004.1:450740-450917	OK	52774.1	41186.1	-0.35767	-0.798171	0.1592	0.286578	no	CDS	rpmD	WP_000849088.1	50S ribosomal protein L30
ACX60_RS02190	NZ_CP012004.1:450920-451361	OK	11361	8618.44	-0.398591	-0.83321	0.1484	0.271305	no	CDS		WP_000175340.1	50S ribosomal protein L15
ACX60_RS02195	NZ_CP012004.1:451373-452726	OK	7842.68	6236.75	-0.330552	-0.64839	0.2587	0.417877	no	CDS	secY	WP_000075233.1	preprotein translocase subunit SecY
ACX60_RS02200	NZ_CP012004.1:452746-452863	OK	316084	291942	-0.114626	-0.251604	0.6606	0.794977	no	CDS		WP_000867907.1	50S ribosomal protein L36
ACX60_RS02205	NZ_CP012004.1:452970-453327	OK	18696.6	12702.5	-0.557666	-1.16376	0.04615	0.104516	no	CDS		WP_000090815.1	30S ribosomal protein S13
ACX60_RS02210	NZ_CP012004.1:453346-453733	OK	18888.4	13049.6	-0.533492	-1.10771	0.05575	0.122542	no	CDS		WP_001040166.1	30S ribosomal protein S11
ACX60_RS02215	NZ_CP012004.1:453745-454372	OK	17617.9	12625.9	-0.480653	-0.951455	0.09455	0.18927	no	CDS		WP_000135204.1	30S ribosomal protein S4
ACX60_RS02220	NZ_CP012004.1:454389-455397	OK	9644.38	7117.68	-0.438281	-0.868058	0.12705	0.23939	no	CDS		WP_000198631.1	DNA-directed RNA polymerase subunit alpha
ACX60_RS02225	NZ_CP012004.1:455415-455793	OK	12643	9386.75	-0.429638	-0.912673	0.1093	0.212398	no	CDS		WP_001216380.1	50S ribosomal protein L17
ACX60_RS02230	NZ_CP012004.1:455974-457465	OK	61.7219	95.9281	0.636171	1.4838	0.00915	0.0264336	yes	CDS		WP_000415133.1	FAD-containing monooxygenase EthA
ACX60_RS02235	NZ_CP012004.1:457514-458687	OK	13.6778	14.5426	0.0884477	0.21552	0.7041	0.827203	no	CDS		WP_001190550.1	acyl-CoA dehydrogenase
ACX60_RS02240	NZ_CP012004.1:458874-459132	OK	794.403	472.856	-0.748469	-1.7536	0.00235	0.00804115	yes	CDS		WP_001288210.1	hypothetical protein
ACX60_RS02245	NZ_CP012004.1:459138-459528	OK	38.7875	16.2936	-1.25129	-2.79615	5e-05	0.000250416	yes	CDS		WP_009518132.1	hypothetical protein
ACX60_RS02250	NZ_CP012004.1:460297-461383	OK	85.2859	135.869	0.671838	1.56273	0.006	0.018285	yes	CDS		WP_000049106.1	hypothetical protein
ACX60_RS02255	NZ_CP012004.1:461461-462028	OK	65.4888	114.774	0.809471	1.89443	0.0011	0.00412746	yes	CDS		WP_000651535.1	rhombosortase
ACX60_RS02260	NZ_CP012004.1:462215-464411	OK	74.195	130.881	0.818859	1.82556	0.0016	0.00574225	yes	CDS		WP_001158904.1	membrane protein
ACX60_RS02265	NZ_CP012004.1:464559-464991	OK	541.263	403.157	-0.424988	-0.988498	0.07865	0.162663	no	CDS		WP_001130980.1	hypothetical protein
ACX60_RS02270	NZ_CP012004.1:465002-465212	OK	2744.91	2123.7	-0.370176	-0.85315	0.13725	0.25477	no	CDS		WP_000745518.1	metal-binding protein
ACX60_RS02275	NZ_CP012004.1:465252-467307	OK	737.702	648.958	-0.184913	-0.387862	0.49165	0.661096	no	CDS		WP_025467431.1	oligopeptidase A
ACX60_RS02280	NZ_CP012004.1:467440-469858	OK	277.356	286.734	0.0479731	0.10941	0.85175	0.919487	no	CDS		WP_000165345.1	ribonuclease R
ACX60_RS02285	NZ_CP012004.1:470119-470210	OK	590.385	319.416	-0.886218	-1.09306	0.05765	0.125997	no	tRNA			tRNA-Ser
ACX60_RS02290	NZ_CP012004.1:470220-470297	NOTEST	0	0	0	0	1	1	no	tRNA			tRNA-Arg
ACX60_RS02295	NZ_CP012004.1:470336-470413	NOTEST	0	0	0	0	1	1	no	tRNA			tRNA-Arg
ACX60_RS02300	NZ_CP012004.1:470520-471114	OK	189.686	107.029	-0.825614	-1.90275	0.0013	0.00478436	yes	CDS		WP_001046660.1	hypothetical protein
ACX60_RS02305	NZ_CP012004.1:471173-473540	OK	194.663	563.403	1.53319	3.33	5e-05	0.000250416	yes	CDS		WP_000479323.1	membrane protein
ACX60_RS02310	NZ_CP012004.1:474131-474208	NOTEST	0	0	0	0	1	1	no	tRNA			tRNA-Arg
ACX60_RS02315	NZ_CP012004.1:474328-475021	OK	14.2654	12.8954	-0.145662	-0.354657	0.5357	0.698802	no	CDS		WP_000007404.1	hypothetical protein
ACX60_RS02320	NZ_CP012004.1:475245-475743	OK	187.299	125.595	-0.576571	-1.32537	0.02095	0.0537376	no	CDS		WP_000139385.1	hypothetical protein
ACX60_RS02325	NZ_CP012004.1:475782-476424	OK	438.206	345.238	-0.34402	-0.805547	0.1579	0.284791	no	CDS		WP_000857681.1	fumarylacetoacetate hydrolase
ACX60_RS02330	NZ_CP012004.1:476500-477295	OK	22.509	38.4806	0.77363	1.90755	0.0007	0.00275422	yes	CDS		WP_000747869.1	AraC family transcriptional regulator
ACX60_RS02335	NZ_CP012004.1:477400-478315	OK	16.5767	31.7471	0.937469	2.29368	0.00015	0.000691653	yes	CDS		WP_000392678.1	membrane protein
ACX60_RS02340	NZ_CP012004.1:478335-479583	OK	114.116	152.413	0.417494	0.977386	0.08695	0.177001	no	CDS		WP_000893466.1	membrane protein
ACX60_RS02345	NZ_CP012004.1:479870-480464	OK	111.215	128.587	0.209388	0.494651	0.38275	0.555136	no	CDS		WP_001183347.1	tryptophan repressor-binding protein
ACX60_RS02350	NZ_CP012004.1:480516-481092	OK	562.929	279.799	-1.00856	-2.3542	0.0001	0.000475785	yes	CDS		WP_000543071.1	xanthine phosphoribosyltransferase
ACX60_RS02355	NZ_CP012004.1:481164-481878	OK	369.885	276.404	-0.420302	-0.997027	0.0834	0.170836	no	CDS		WP_000201544.1	hypothetical protein
ACX60_RS02360	NZ_CP012004.1:482035-482707	OK	137.251	179.584	0.387842	0.901993	0.12115	0.230733	no	CDS		WP_001193955.1	hypothetical protein
ACX60_RS02365	NZ_CP012004.1:482937-483822	OK	41.0368	74.1334	0.853205	2.04004	0.00035	0.00148498	yes	CDS		WP_000914771.1	cell envelope biogenesis protein TonB
ACX60_RS02370	NZ_CP012004.1:483911-484388	OK	869.192	808.823	-0.10385	-0.243253	0.6685	0.800718	no	CDS		WP_000703571.1	endoribonuclease YbeY
ACX60_RS02375	NZ_CP012004.1:484397-485486	OK	763.632	848.078	0.151319	0.342533	0.54705	0.708542	no	CDS		WP_000122983.1	ATP-binding protein
ACX60_RS02380	NZ_CP012004.1:485523-486975	OK	461.394	194.172	-1.24866	-2.84043	5e-05	0.000250416	yes	CDS		WP_049594797.1	(dimethylallyl)adenosine tRNA methylthiotransferase
ACX60_RS02385	NZ_CP012004.1:487263-489207	OK	264.046	21.6686	-3.60711	-8.50168	5e-05	0.000250416	yes	CDS	slt	WP_000792526.1	lytic transglycosylase
ACX60_RS02390	NZ_CP012004.1:489264-489927	OK	303.648	60.8426	-2.31924	-5.56796	5e-05	0.000250416	yes	CDS		WP_000877281.1	hypothetical protein
ACX60_RS02395	NZ_CP012004.1:490138-491125	OK	2729.18	2097.42	-0.379852	-0.76798	0.18565	0.323543	no	CDS		WP_000813006.1	malate dehydrogenase
ACX60_RS02400	NZ_CP012004.1:491287-491533	OK	1233.06	696.795	-0.823438	-1.9418	0.001	0.0037867	yes	CDS		WP_000462894.1	hypothetical protein
ACX60_RS02405	NZ_CP012004.1:491581-492109	OK	428.082	613.893	0.520099	1.13291	0.04775	0.107462	no	CDS		WP_000334849.1	hypothetical protein
ACX60_RS02410	NZ_CP012004.1:492176-492782	OK	52.3051	39.369	-0.409893	-1.01264	0.0759	0.157988	no	CDS		WP_000556102.1	oxidoreductase
ACX60_RS02415	NZ_CP012004.1:492899-493757	OK	552.481	365.158	-0.597403	-1.40759	0.0153	0.0410224	yes	CDS		WP_001109438.1	hypothetical protein
ACX60_RS02420	NZ_CP012004.1:493798-494632	OK	291.968	205.977	-0.503327	-1.18683	0.0367	0.0861558	no	CDS		WP_000180205.1	CDP-diacylglycerol--serine O-phosphatidyltransferase
ACX60_RS02425	NZ_CP012004.1:494650-495718	OK	87.6147	97.6279	0.156121	0.36229	0.52605	0.68973	no	CDS		WP_001125217.1	hypothetical protein
ACX60_RS02430	NZ_CP012004.1:496178-497722	NOTEST	0	0	0	0	1	1	no	rRNA			16S ribosomal RNA
ACX60_RS02435	NZ_CP012004.1:497776-497853	NOTEST	0	0	0	0	1	1	no	tRNA			tRNA-Ile
ACX60_RS02440	NZ_CP012004.1:497908-497984	NOTEST	0	0	0	0	1	1	no	tRNA			tRNA-Ala
ACX60_RS02445	NZ_CP012004.1:498317-501235	NOTEST	0	0	0	0	1	1	no	rRNA			23S ribosomal RNA
ACX60_RS02450	NZ_CP012004.1:501401-501516	NOTEST	0	0	0	0	1	1	no	rRNA			5S ribosomal RNA
ACX60_RS02455	NZ_CP012004.1:501648-501999	OK	92.3615	72.9569	-0.340246	-0.837014	0.143	0.263227	no	CDS		WP_000455817.1	S-(hydroxymethyl)glutathione synthase
ACX60_RS02460	NZ_CP012004.1:502018-502582	OK	165.873	107.195	-0.629844	-1.48432	0.0085	0.0248036	yes	CDS		WP_009517740.1	hypothetical protein
ACX60_RS02465	NZ_CP012004.1:502718-503882	OK	85.7657	78.4909	-0.127875	-0.300512	0.60015	0.751203	no	CDS		WP_001176664.1	acyl-CoA dehydrogenase
ACX60_RS02470	NZ_CP012004.1:503913-504513	OK	34.9393	46.3395	0.407391	1.00963	0.0808	0.166368	no	CDS		WP_000562197.1	TetR family transcriptional regulator
ACX60_RS02475	NZ_CP012004.1:504699-506505	OK	7.44834	21.9389	1.5585	3.75075	5e-05	0.000250416	yes	CDS		WP_000002859.1	terpene utilization protein AtuA
ACX60_RS02480	NZ_CP012004.1:506525-507437	OK	19.0949	38.6122	1.01587	2.4407	5e-05	0.000250416	yes	CDS		WP_000121939.1	2,4-dienoyl-CoA reductase
ACX60_RS02485	NZ_CP012004.1:507447-509061	OK	13.3376	27.0215	1.01862	2.39188	5e-05	0.000250416	yes	CDS		WP_000154082.1	acetyl-CoA carboxylase carboxyltransferase subunit
ACX60_RS02490	NZ_CP012004.1:509103-510261	OK	23.8745	34.6799	0.538629	1.29704	0.0241	0.0605683	no	CDS		WP_000673011.1	acyl-CoA dehydrogenase
ACX60_RS02495	NZ_CP012004.1:510271-511108	OK	24.5814	28.8494	0.230971	0.572651	0.31605	0.484466	no	CDS		WP_000175504.1	enoyl-CoA hydratase
ACX60_RS02500	NZ_CP012004.1:511126-513067	OK	27.2615	28.1103	0.0442327	0.104542	0.85365	0.92053	no	CDS		WP_000672551.1	3-methylcrotonyl-CoA carboxylase subunit alpha
ACX60_RS02505	NZ_CP012004.1:513171-513828	OK	701.429	354.405	-0.984899	-2.33145	0.0001	0.000475785	yes	CDS		WP_000863328.1	hypothetical protein
ACX60_RS02510	NZ_CP012004.1:513845-514274	OK	919.213	543.278	-0.758709	-1.77324	0.00195	0.00684175	yes	CDS		WP_000003707.1	stringent starvation protein B
ACX60_RS02515	NZ_CP012004.1:514280-514934	OK	107.321	109.845	0.0335377	0.0762806	0.8953	0.943666	no	CDS		WP_000110146.1	starvation protein A
ACX60_RS02520	NZ_CP012004.1:515104-515491	OK	9971.71	4602.81	-1.11533	-2.4095	5e-05	0.000250416	yes	CDS		WP_000224786.1	30S ribosomal protein S9
ACX60_RS02525	NZ_CP012004.1:515503-515932	OK	16016.5	7104.68	-1.17272	-2.43625	5e-05	0.000250416	yes	CDS		WP_000854895.1	50S ribosomal protein L13
ACX60_RS02530	NZ_CP012004.1:516113-517088	OK	117.942	147.594	0.323558	0.760104	0.1757	0.309939	no	CDS		WP_000636499.1	4-hydroxythreonine-4-phosphate dehydrogenase
ACX60_RS02535	NZ_CP012004.1:517111-517924	OK	476.013	281.696	-0.756863	-1.78113	0.00165	0.00590362	yes	CDS		WP_000284347.1	dimethyladenosine transferase
ACX60_RS02540	NZ_CP012004.1:517924-518764	OK	232.181	128.957	-0.848362	-1.98472	0.0007	0.00275422	yes	CDS		WP_000167246.1	diadenosine tetraphosphatase
ACX60_RS02545	NZ_CP012004.1:518806-519250	OK	267.172	405.298	0.601215	1.41643	0.0149	0.0400802	yes	CDS		WP_000514366.1	signal peptidase
ACX60_RS02550	NZ_CP012004.1:519334-520009	OK	110.816	185.911	0.746447	1.74755	0.00265	0.00893718	yes	CDS		WP_000480818.1	L-rhamnonate dehydratase
ACX60_RS02555	NZ_CP012004.1:520019-520391	OK	232.165	318.096	0.454314	1.07511	0.0632	0.135558	no	CDS		WP_000357904.1	membrane protein
ACX60_RS02560	NZ_CP012004.1:520433-521768	OK	221.094	165.808	-0.415149	-0.981725	0.08625	0.175753	no	CDS		WP_000456884.1	GTP-binding protein
ACX60_RS02565	NZ_CP012004.1:521971-522781	OK	313.455	218.456	-0.520912	-1.23274	0.03245	0.077711	no	CDS		WP_000195147.1	acyltransferase
ACX60_RS02570	NZ_CP012004.1:522781-524407	OK	99.7654	68.0002	-0.553002	-1.30112	0.02185	0.0556869	no	CDS		WP_000079184.1	phospholipase
ACX60_RS02575	NZ_CP012004.1:524513-525524	OK	32.3147	54.9691	0.766429	1.76884	0.002	0.00699183	yes	CDS		WP_000267335.1	phosphohydrolase
ACX60_RS02580	NZ_CP012004.1:525571-526051	OK	304.853	283.66	-0.103955	-0.239949	0.67565	0.806592	no	CDS		WP_001097560.1	membrane protein
ACX60_RS02585	NZ_CP012004.1:526065-527289	OK	51.449	52.843	0.0385694	0.089889	0.8733	0.931994	no	CDS		WP_002014284.1	membrane protein
ACX60_RS02590	NZ_CP012004.1:527294-527798	OK	118.762	155.004	0.384226	0.873758	0.1247	0.23596	no	CDS		WP_001985194.1	hypothetical protein
ACX60_RS02595	NZ_CP012004.1:528338-529882	NOTEST	0	0	0	0	1	1	no	rRNA			16S ribosomal RNA
ACX60_RS02600	NZ_CP012004.1:529936-530013	NOTEST	0	0	0	0	1	1	no	tRNA			tRNA-Ile
ACX60_RS02605	NZ_CP012004.1:530068-530144	NOTEST	0	0	0	0	1	1	no	tRNA			tRNA-Ala
ACX60_RS02610	NZ_CP012004.1:530477-533395	NOTEST	0	0	0	0	1	1	no	rRNA			23S ribosomal RNA
ACX60_RS02615	NZ_CP012004.1:533562-533677	NOTEST	0	0	0	0	1	1	no	rRNA			5S ribosomal RNA
ACX60_RS02620	NZ_CP012004.1:533878-535252	OK	104.14	140.85	0.435635	1.02781	0.069	0.14571	no	CDS		WP_049594874.1	dihydrolipoamide dehydrogenase
ACX60_RS02625	NZ_CP012004.1:535337-536531	OK	96.932	315.006	1.70034	3.97441	5e-05	0.000250416	yes	CDS		WP_000779308.1	hypothetical protein
ACX60_RS02630	NZ_CP012004.1:536888-537224	OK	1048.09	787.748	-0.411961	-0.971219	0.0883	0.17929	no	CDS		WP_001293924.1	oxidoreductase
ACX60_RS02635	NZ_CP012004.1:537416-538313	OK	34.4663	55.7685	0.694261	1.68389	0.0038	0.0123263	yes	CDS		WP_000543480.1	hypothetical protein
ACX60_RS02640	NZ_CP012004.1:538313-538751	OK	434.865	413.538	-0.072547	-0.169407	0.76445	0.865493	no	CDS		WP_000587649.1	thiol disulfide reductase thioredoxin
ACX60_RS02645	NZ_CP012004.1:538752-539175	OK	382.996	291.929	-0.391713	-0.922731	0.10625	0.207668	no	CDS		WP_001287659.1	acyl-CoA thioesterase
ACX60_RS02650	NZ_CP012004.1:539214-539709	OK	80.6903	73.1691	-0.141161	-0.350233	0.5431	0.704927	no	CDS		WP_000083577.1	DUF4442 domain-containing protein
ACX60_RS02655	NZ_CP012004.1:539928-540129	OK	115.936	129.854	0.163569	0.369794	0.519	0.68387	no	CDS		WP_000538650.1	hypothetical protein
ACX60_RS02660	NZ_CP012004.1:540143-541130	OK	26.6352	27.8176	0.0626679	0.153926	0.7881	0.879918	no	CDS		WP_000957703.1	hypothetical protein
ACX60_RS02665	NZ_CP012004.1:541131-542271	OK	29.3464	25.9592	-0.176941	-0.43088	0.4459	0.618713	no	CDS		WP_000134309.1	hypothetical protein
ACX60_RS02670	NZ_CP012004.1:542837-543893	OK	64.4203	78.764	0.29002	0.662328	0.2449	0.400968	no	CDS		WP_000506715.1	hypothetical protein
ACX60_RS02675	NZ_CP012004.1:544306-545026	OK	194.389	184.399	-0.0761144	-0.177919	0.7517	0.857701	no	CDS		WP_049594798.1	hypothetical protein
ACX60_RS02680	NZ_CP012004.1:545381-545873	OK	1028.43	1414.96	0.460308	1.05358	0.06475	0.13823	no	CDS		WP_000762709.1	hypothetical protein
ACX60_RS02685	NZ_CP012004.1:546142-547240	OK	123.033	235.732	0.938103	2.21595	5e-05	0.000250416	yes	CDS		WP_001177189.1	hypothetical protein
ACX60_RS02690	NZ_CP012004.1:547348-547681	OK	172.727	389.378	1.17268	2.82015	5e-05	0.000250416	yes	CDS		WP_001063876.1	hypothetical protein
ACX60_RS02695	NZ_CP012004.1:547861-549067	OK	21.2672	14.8563	-0.517555	-1.28926	0.0251	0.0626923	no	CDS		WP_001017139.1	hypothetical protein
ACX60_RS02700	NZ_CP012004.1:549855-550059	OK	3802.04	6266.61	0.720909	1.70387	0.00345	0.0113047	yes	CDS		WP_000479026.1	hypothetical protein
ACX60_RS02705	NZ_CP012004.1:550127-550346	OK	723.867	746.843	0.0450797	0.109673	0.8487	0.917574	no	CDS		WP_000489162.1	hypothetical protein
ACX60_RS02710	NZ_CP012004.1:550880-551144	OK	96.7914	108.957	0.170808	0.40688	0.484	0.654129	no	CDS		WP_000790977.1	hypothetical protein
ACX60_RS02715	NZ_CP012004.1:551464-552490	OK	31.1325	34.8794	0.163953	0.393841	0.4944	0.663432	no	CDS		WP_000942647.1	hypothetical protein
ACX60_RS02720	NZ_CP012004.1:552571-553270	OK	41.499	54.3264	0.388577	0.94086	0.10405	0.204283	no	CDS		WP_001985473.1	hypothetical protein
ACX60_RS02725	NZ_CP012004.1:553328-553658	OK	73.5763	79.2053	0.106356	0.258	0.65525	0.791749	no	CDS		WP_001067865.1	hypothetical protein
ACX60_RS02730	NZ_CP012004.1:553749-554046	OK	5.20548	15.5788	1.58148	2.42325	0.0003	0.00129405	yes	CDS		WP_000553831.1	hypothetical protein
ACX60_RS02735	NZ_CP012004.1:554100-555150	OK	7.05261	11.5615	0.713101	1.68181	0.004	0.0129018	yes	CDS		WP_000951143.1	hypothetical protein
ACX60_RS02740	NZ_CP012004.1:555415-556297	OK	43.487	58.6929	0.432601	1.03157	0.0745	0.155496	no	CDS		WP_002037196.1	copper resistance protein CopD
ACX60_RS02745	NZ_CP012004.1:556364-556745	OK	28.1151	50.2721	0.838412	1.92145	0.0007	0.00275422	yes	CDS		WP_000689223.1	copper resistance protein C
ACX60_RS02750	NZ_CP012004.1:557023-559381	OK	96.2933	187.953	0.964861	2.21195	0.00025	0.00109665	yes	CDS		WP_000349570.1	haloacid dehalogenase
ACX60_RS02755	NZ_CP012004.1:559458-561505	OK	62.2017	59.6978	-0.0592761	-0.119655	0.8385	0.91057	no	CDS		WP_000149041.1	two-component sensor histidine kinase
ACX60_RS02760	NZ_CP012004.1:559458-561505	OK	56.9743	50.8054	-0.16533	-0.19119	0.7353	0.846963	no	CDS		WP_001221582.1	DNA-binding response regulator
ACX60_RS02765	NZ_CP012004.1:561653-562004	OK	53.9194	108.841	1.01334	2.44905	0.00015	0.000691653	yes	CDS		WP_000853614.1	hypothetical protein
ACX60_RS02770	NZ_CP012004.1:562085-564963	OK	60.3126	89.4515	0.568646	1.09097	0.05775	0.126154	no	CDS		WP_000038713.1	copper oxidase
ACX60_RS02775	NZ_CP012004.1:562085-564963	OK	72.8295	105.483	0.534411	0.707676	0.2161	0.364015	no	CDS		WP_000557535.1	copper resistance protein CopB
ACX60_RS02780	NZ_CP012004.1:565008-565470	OK	100.341	217.721	1.11757	2.64553	5e-05	0.000250416	yes	CDS		WP_000771461.1	hypothetical protein
ACX60_RS02785	NZ_CP012004.1:565550-568354	OK	9.94051	13.7671	0.469836	0.699452	0.2216	0.371313	no	CDS		WP_000675248.1	cytochrome C
ACX60_RS02790	NZ_CP012004.1:565550-568354	OK	14.3838	17.115	0.250813	0.46677	0.41765	0.591233	no	CDS		WP_000945697.1	hemolysin D
ACX60_RS02795	NZ_CP012004.1:568367-571514	OK	28.6968	22.4002	-0.357381	-0.840646	0.14035	0.259594	no	CDS		WP_000561670.1	cation efflux system protein CusA
ACX60_RS02800	NZ_CP012004.1:571547-571910	OK	806.807	731.247	-0.141865	-0.329078	0.5553	0.716352	no	CDS		WP_000911301.1	copper-binding protein CusF
ACX60_RS02805	NZ_CP012004.1:571981-574061	OK	46.6451	50.47	0.1137	0.256481	0.6495	0.787708	no	CDS		WP_001086231.1	ferrous iron transporter B
ACX60_RS02810	NZ_CP012004.1:571981-574061	OK	67.1828	120.744	0.845792	0.494931	0.4404	0.613145	no	CDS		WP_001048216.1	hypothetical protein
ACX60_RS02815	NZ_CP012004.1:574072-575380	OK	11.1747	18.9038	0.758447	1.87605	0.00135	0.00493979	yes	CDS		WP_000537297.1	cation transporter
ACX60_RS02820	NZ_CP012004.1:575455-575848	OK	192.544	403.815	1.06851	2.5149	5e-05	0.000250416	yes	CDS		WP_000480875.1	MerR family transcriptional regulator
ACX60_RS02825	NZ_CP012004.1:576262-578950	OK	189.344	324.95	0.779208	1.77162	0.0023	0.00789676	yes	CDS		WP_001019256.1	hypothetical protein
ACX60_RS02830	NZ_CP012004.1:579498-579828	OK	126.411	225.536	0.835243	2.0371	0.00065	0.00257938	yes	CDS		WP_000860807.1	hypothetical protein
ACX60_RS02835	NZ_CP012004.1:580055-580568	OK	79.7296	183.242	1.20057	2.85289	5e-05	0.000250416	yes	CDS		WP_001093469.1	hypothetical protein
ACX60_RS02840	NZ_CP012004.1:580655-581933	OK	41.0669	79.5022	0.953018	2.17716	0.0001	0.000475785	yes	CDS		WP_000910421.1	integrase
ACX60_RS02845	NZ_CP012004.1:582092-582581	OK	510.707	387.76	-0.397332	-0.927718	0.1029	0.202668	no	CDS		WP_001138893.1	nucleotide-binding protein
ACX60_RS02850	NZ_CP012004.1:582672-582987	OK	3177.92	4624.74	0.541289	1.22798	0.0276	0.067848	no	CDS		WP_000619820.1	sulfurtransferase
ACX60_RS02855	NZ_CP012004.1:583038-584910	OK	182.259	77.8466	-1.22729	-2.82127	5e-05	0.000250416	yes	CDS		WP_001043506.1	FAD-dependent cmnm(5)s(2)U34 oxidoreductase
ACX60_RS02860	NZ_CP012004.1:584933-585413	OK	757.383	353.536	-1.09917	-2.5408	5e-05	0.000250416	yes	CDS		WP_001175200.1	hypothetical protein
ACX60_RS02865	NZ_CP012004.1:585417-585720	OK	612.411	319.416	-0.939063	-2.21304	5e-05	0.000250416	yes	CDS		WP_001115787.1	hypothetical protein
ACX60_RS02870	NZ_CP012004.1:585754-586369	OK	236.699	108.16	-1.12988	-2.5981	5e-05	0.000250416	yes	CDS	ispZ	WP_000645707.1	intracellular septation protein (IspZ)
ACX60_RS02875	NZ_CP012004.1:586413-587265	OK	87.2683	128.711	0.560605	1.29967	0.02285	0.0578382	no	CDS		WP_001161542.1	phosphatase
ACX60_RS02880	NZ_CP012004.1:587272-588184	OK	147.072	202.233	0.459493	1.08274	0.0564	0.123763	no	CDS		WP_000637023.1	hypothetical protein
ACX60_RS02885	NZ_CP012004.1:588245-588953	OK	38.8018	60.3396	0.63698	1.54321	0.0068	0.0204018	yes	CDS		WP_001985895.1	hypothetical protein
ACX60_RS02890	NZ_CP012004.1:589065-590319	OK	183.345	164.461	-0.156811	-0.364648	0.5231	0.687441	no	CDS		WP_000006962.1	phosphopantothenate synthase
ACX60_RS02895	NZ_CP012004.1:590382-591345	OK	676.666	638.507	-0.0837431	-0.190817	0.73415	0.84612	no	CDS		WP_000170142.1	preprotein translocase subunit SecF
ACX60_RS02900	NZ_CP012004.1:591356-593258	OK	668.396	599.651	-0.15658	-0.3422	0.54595	0.707447	no	CDS	secD	WP_001270222.1	preprotein translocase subunit SecD
ACX60_RS02905	NZ_CP012004.1:593309-593639	OK	2018.66	1411.3	-0.516372	-1.21419	0.0355	0.083905	no	CDS		WP_000051669.1	preprotein translocase subunit YajC
ACX60_RS02910	NZ_CP012004.1:593737-594871	OK	432.734	144.533	-1.58208	-3.63833	5e-05	0.000250416	yes	CDS	tgt	WP_000667229.1	queuine tRNA-ribosyltransferase
ACX60_RS02915	NZ_CP012004.1:595046-595616	OK	148.415	325.62	1.13356	2.67652	5e-05	0.000250416	yes	CDS		WP_000147154.1	membrane protein
ACX60_RS02920	NZ_CP012004.1:595701-596730	OK	84.6394	176.728	1.06213	2.48252	5e-05	0.000250416	yes	CDS		WP_001121092.1	hypothetical protein
ACX60_RS02925	NZ_CP012004.1:596883-597921	OK	232.182	72.2562	-1.68406	-3.93317	5e-05	0.000250416	yes	CDS		WP_001177138.1	S-adenosylmethionine:tRNA ribosyltransferase-isomerase
ACX60_RS02930	NZ_CP012004.1:598102-598189	OK	896.514	904.209	0.012331	0.019319	0.95965	0.978372	no	tRNA			tRNA-Leu
ACX60_RS02935	NZ_CP012004.1:598343-599645	OK	49.7454	142.953	1.52291	3.52744	5e-05	0.000250416	yes	CDS		WP_001118986.1	hypothetical protein
ACX60_RS02940	NZ_CP012004.1:599926-600469	OK	69.1228	128.33	0.892626	2.15155	5e-05	0.000250416	yes	CDS		WP_000005458.1	hypothetical protein
ACX60_RS02945	NZ_CP012004.1:601099-601318	OK	358.436	655.553	0.870995	2.15988	0.00035	0.00148498	yes	CDS		WP_049594875.1	hypothetical protein
ACX60_RS02950	NZ_CP012004.1:601420-601654	OK	349.004	355.232	0.0255162	0.0624599	0.91	0.952128	no	CDS		WP_000392942.1	transcriptional regulator
ACX60_RS02955	NZ_CP012004.1:601810-602587	OK	14.8193	21.6368	0.546015	1.36139	0.01885	0.0491438	yes	CDS		WP_000527683.1	hypothetical protein
ACX60_RS02960	NZ_CP012004.1:602641-606292	OK	29.0712	21.003	-0.468998	-1.10047	0.05545	0.121931	no	CDS		WP_000274382.1	hypothetical protein
ACX60_RS02965	NZ_CP012004.1:606840-607731	OK	50.5594	58.5016	0.210497	0.506063	0.37775	0.550646	no	CDS		WP_000428610.1	hypothetical protein
ACX60_RS02970	NZ_CP012004.1:607748-607964	OK	101.635	227.172	1.16039	2.7308	5e-05	0.000250416	yes	CDS		WP_000556350.1	hypothetical protein
ACX60_RS02975	NZ_CP012004.1:608236-609505	OK	105.261	495.524	2.23499	5.09677	5e-05	0.000250416	yes	CDS		WP_000194111.1	two-component sensor histidine kinase
ACX60_RS02980	NZ_CP012004.1:609573-612324	OK	253.682	298.663	0.235496	0.533042	0.34735	0.518179	no	CDS		WP_000990827.1	glutamine-synthetase adenylyltransferase
ACX60_RS02985	NZ_CP012004.1:612348-613275	OK	1574.93	1419.1	-0.150311	-0.328607	0.56035	0.720154	no	CDS		WP_001046506.1	branched chain amino acid aminotransferase
ACX60_RS02990	NZ_CP012004.1:613342-614233	OK	63.6501	91.7	0.52676	1.24533	0.0306	0.073981	no	CDS		WP_000548408.1	nucleoside-diphosphate-sugar epimerase
ACX60_RS02995	NZ_CP012004.1:614255-616800	OK	310.03	234.954	-0.400029	-0.668612	0.2519	0.409478	no	CDS		WP_000697425.1	hypothetical protein
ACX60_RS03000	NZ_CP012004.1:614255-616800	OK	221.015	148.99	-0.568933	-0.616548	0.28705	0.451995	no	CDS		WP_000989966.1	polysaccharide deacetylase
ACX60_RS03005	NZ_CP012004.1:614255-616800	OK	209.529	148.087	-0.500712	-0.541868	0.34345	0.513836	no	CDS		WP_001033809.1	hypothetical protein
ACX60_RS03010	NZ_CP012004.1:616807-618732	OK	167.35	116.602	-0.521273	-0.736562	0.19795	0.339818	no	CDS		WP_000706916.1	glycosyltransferase
ACX60_RS03015	NZ_CP012004.1:616807-618732	OK	295.931	198.014	-0.579656	-1.02587	0.07865	0.162663	no	CDS		WP_000909272.1	hypothetical protein
ACX60_RS03020	NZ_CP012004.1:618750-619566	OK	194.365	146.587	-0.407011	-0.953384	0.0921	0.185366	no	CDS		WP_000721908.1	hypothetical protein
ACX60_RS03025	NZ_CP012004.1:619745-620873	OK	152.999	102.877	-0.572599	-1.33697	0.0202	0.052096	no	CDS		WP_000598628.1	UDP-N-acetyl glucosamine 2-epimerase
ACX60_RS03030	NZ_CP012004.1:620874-621648	OK	410.295	214.777	-0.933824	-2.13751	0.0001	0.000475785	yes	CDS		WP_001985908.1	hypothetical protein
ACX60_RS03035	NZ_CP012004.1:621708-621924	OK	1786.02	861.213	-1.05231	-2.45646	5e-05	0.000250416	yes	CDS		WP_001251490.1	membrane protein
ACX60_RS03040	NZ_CP012004.1:622063-623842	OK	1225.3	938.329	-0.38497	-0.819296	0.1475	0.269992	no	CDS		WP_000986448.1	aspartyl-tRNA synthetase
ACX60_RS03045	NZ_CP012004.1:624012-624777	OK	32.1573	10.9071	-1.55988	-3.83023	5e-05	0.000250416	yes	CDS		WP_001116934.1	hypothetical protein
ACX60_RS03050	NZ_CP012004.1:624912-626988	OK	52.0653	64.0036	0.29783	0.684177	0.2308	0.383438	no	CDS		WP_000899877.1	TonB-denpendent receptor
ACX60_RS03055	NZ_CP012004.1:627063-628527	OK	62.9762	124.206	0.979858	2.27166	5e-05	0.000250416	yes	CDS		WP_001218069.1	phospholipase D
ACX60_RS03060	NZ_CP012004.1:628721-629168	OK	217.447	118.9	-0.870916	-2.04443	0.0005	0.00204164	yes	CDS		WP_001290059.1	hypothetical protein
ACX60_RS03065	NZ_CP012004.1:629332-629716	OK	9.74779	17.1058	0.811337	1.68406	0.0047	0.0148203	yes	CDS		WP_000743009.1	hypothetical protein
ACX60_RS03070	NZ_CP012004.1:629754-630237	OK	66.4871	144.978	1.12469	2.74329	5e-05	0.000250416	yes	CDS		WP_001113293.1	hypothetical protein
ACX60_RS03075	NZ_CP012004.1:630355-632137	OK	187.171	501.163	1.42093	3.18033	5e-05	0.000250416	yes	CDS		WP_001123422.1	acyl-CoA dehydrogenase
ACX60_RS03080	NZ_CP012004.1:632304-634107	OK	631.866	1137.87	0.84864	1.7707	0.00265	0.00893718	yes	CDS		WP_001136744.1	acyl-CoA dehydrogenase
ACX60_RS03085	NZ_CP012004.1:634396-634777	OK	58.5222	144.401	1.30303	3.20756	5e-05	0.000250416	yes	CDS		WP_000784268.1	hypothetical protein
ACX60_RS03090	NZ_CP012004.1:634908-636567	OK	59.8085	105.858	0.823705	1.9379	0.00075	0.00293333	yes	CDS		WP_005119692.1	two-component sensor histidine kinase
ACX60_RS03095	NZ_CP012004.1:636586-637273	OK	260.585	238.517	-0.127663	-0.300784	0.60205	0.75263	no	CDS		WP_000680577.1	DNA-binding response regulator
ACX60_RS03100	NZ_CP012004.1:637336-638779	OK	77.7252	90.4297	0.218414	0.509167	0.3668	0.53899	no	CDS		WP_001160202.1	hypothetical protein
ACX60_RS03105	NZ_CP012004.1:638892-640065	OK	816.573	627.492	-0.379986	-0.844283	0.12805	0.240927	no	CDS		WP_000199593.1	fatty acid desaturase
ACX60_RS03110	NZ_CP012004.1:640273-640804	OK	261.834	55.5485	-2.23683	-5.3914	5e-05	0.000250416	yes	CDS		WP_000701693.1	META domain-containing protein
ACX60_RS03115	NZ_CP012004.1:640831-641545	OK	172.107	90.9868	-0.919577	-2.15157	0.00015	0.000691653	yes	CDS		WP_001220108.1	glycerophosphoryl diester phosphodiesterase
ACX60_RS03120	NZ_CP012004.1:641617-642196	OK	174.88	129.973	-0.42816	-1.012	0.07605	0.158241	no	CDS		WP_000509981.1	ATP--cobalamin adenosyltransferase
ACX60_RS03125	NZ_CP012004.1:642292-644167	OK	280.815	275.783	-0.0260891	-0.06025	0.9143	0.953847	no	CDS		WP_038347280.1	ligand-gated channel protein
ACX60_RS03130	NZ_CP012004.1:644535-646408	OK	222.639	161.641	-0.461914	-0.521778	0.3673	0.539547	no	CDS		WP_000083555.1	N-(5'-phosphoribosyl)anthranilate isomerase
ACX60_RS03135	NZ_CP012004.1:644535-646408	OK	243.737	171.962	-0.503236	-0.935256	0.1047	0.205251	no	CDS		WP_000372737.1	tryptophan synthase subunit beta
ACX60_RS03140	NZ_CP012004.1:646417-646930	OK	150.192	158.161	0.0745911	0.177774	0.75275	0.858314	no	CDS		WP_001139545.1	hypothetical protein
ACX60_RS03145	NZ_CP012004.1:646967-647963	OK	67.477	56.5772	-0.254174	-0.594025	0.30605	0.473869	no	CDS		WP_000364279.1	hypothetical protein
ACX60_RS03150	NZ_CP012004.1:647971-648847	OK	36.8007	66.0757	0.844387	2.04017	0.00045	0.0018593	yes	CDS		WP_000991230.1	metal-dependent hydrolase
ACX60_RS03155	NZ_CP012004.1:648967-650017	OK	33.376	29.0351	-0.201011	-0.493877	0.38005	0.552733	no	CDS		WP_001155169.1	AraC family transcriptional regulator
ACX60_RS03160	NZ_CP012004.1:650261-654302	OK	2492.26	1558.33	-0.67745	-0.839492	0.15295	0.277527	no	CDS		WP_000088559.1	tryptophan synthase subunit alpha
ACX60_RS03165	NZ_CP012004.1:650261-654302	OK	1824.56	1178.2	-0.630966	-0.740045	0.2034	0.347166	no	CDS		WP_001071168.1	acetyl-CoA carboxylase carboxyltransferase subunit beta
ACX60_RS03170	NZ_CP012004.1:650261-654302	OK	609.385	261.119	-1.22265	-0.831572	0.15775	0.284612	no	CDS		WP_000813097.1	bifunctional folylpolyglutamate synthase/dihydrofolate synthase
ACX60_RS03175	NZ_CP012004.1:650261-654302	OK	766.951	275.057	-1.4794	-0.917326	0.1177	0.225494	no	CDS	dedD	WP_002046710.1	cell division protein
ACX60_RS03180	NZ_CP012004.1:654321-655673	OK	72.2345	78.6549	0.122848	0.17517	0.76215	0.864339	no	CDS		WP_000689264.1	protein tyrosine/serine phosphatase
ACX60_RS03185	NZ_CP012004.1:654321-655673	OK	77.1937	75.2884	-0.0360563	-0.0651642	0.91045	0.952375	no	CDS		WP_049594799.1	MBL fold hydrolase
ACX60_RS03190	NZ_CP012004.1:656013-656655	OK	360.19	208.01	-0.792105	-1.84872	0.00125	0.00462558	yes	CDS	ahpC/prx	WP_000175334.1	peroxidase
ACX60_RS03195	NZ_CP012004.1:657062-659786	OK	561.184	315.58	-0.83047	-1.82527	0.00225	0.00775259	yes	CDS	secA	WP_000881347.1	protein translocase subunit SecA
ACX60_RS03200	NZ_CP012004.1:659916-660360	OK	1325.81	726.699	-0.86744	-2.03099	0.0006	0.00240108	yes	CDS		WP_000757175.1	hypothetical protein
ACX60_RS03205	NZ_CP012004.1:660426-661737	OK	281.041	259.759	-0.113609	-0.267173	0.63545	0.778086	no	CDS		WP_000446411.1	MFS transporter
ACX60_RS03210	NZ_CP012004.1:661871-662513	OK	87.2088	107.277	0.298794	0.709597	0.2136	0.360677	no	CDS		WP_001984806.1	hemolysin III
ACX60_RS03215	NZ_CP012004.1:662612-663851	OK	98.9753	76.1751	-0.37775	-0.888485	0.11875	0.227114	no	CDS		WP_049594800.1	methyltransferase
ACX60_RS03220	NZ_CP012004.1:663863-664283	OK	154.182	123.113	-0.324651	-0.790499	0.17015	0.301871	no	CDS		WP_000278744.1	GNAT family acetyltransferase
ACX60_RS03225	NZ_CP012004.1:664312-665173	OK	183.658	93.7854	-0.969589	-2.20935	0.0002	0.00090002	yes	CDS		WP_000129263.1	patatin family protein
ACX60_RS03230	NZ_CP012004.1:665188-665443	OK	442.542	296.156	-0.579458	-1.3697	0.01815	0.0475527	yes	CDS		WP_001280986.1	hypothetical protein
ACX60_RS03235	NZ_CP012004.1:665607-667743	OK	39.6349	57.2458	0.530398	1.22438	0.03525	0.083447	no	CDS		WP_049594801.1	3-hydroxyacyl-CoA dehydrogenase
ACX60_RS03240	NZ_CP012004.1:667763-668969	OK	44.647	62.2385	0.479245	1.11994	0.0489	0.109551	no	CDS		WP_001287650.1	3-ketoacyl-CoA thiolase
ACX60_RS03245	NZ_CP012004.1:669140-670151	OK	323.876	387.631	0.259243	0.612795	0.27975	0.443449	no	CDS		WP_000085721.1	AraC family transcriptional regulator
ACX60_RS03250	NZ_CP012004.1:670361-671480	OK	13.8265	24.0164	0.796589	1.98717	0.00045	0.0018593	yes	CDS		WP_000205325.1	carnitine dehydratase
ACX60_RS03255	NZ_CP012004.1:671614-672868	OK	1881.13	143.543	-3.71204	-8.28284	5e-05	0.000250416	yes	CDS		WP_000848136.1	porin
ACX60_RS03260	NZ_CP012004.1:673041-675447	OK	1017.7	147.622	-2.78533	-6.16641	5e-05	0.000250416	yes	CDS		WP_001075596.1	glucose dehydrogenase
ACX60_RS03265	NZ_CP012004.1:675613-677735	OK	446.314	188.162	-1.24608	-2.30123	5e-05	0.000250416	yes	CDS		WP_000281766.1	sulfite reductase
ACX60_RS03270	NZ_CP012004.1:675613-677735	OK	656.34	490.361	-0.420601	-0.451017	0.4211	0.594868	no	CDS		WP_000935247.1	hypothetical protein
ACX60_RS03275	NZ_CP012004.1:677817-678171	OK	93.2896	62.2127	-0.584505	-1.41446	0.0164	0.0435676	yes	CDS		WP_000457783.1	quaternary ammonium transporter
ACX60_RS03280	NZ_CP012004.1:678213-678657	OK	96.5486	44.205	-1.12705	-2.78038	5e-05	0.000250416	yes	CDS		WP_001176578.1	hypothetical protein
ACX60_RS03285	NZ_CP012004.1:678783-679959	OK	161.746	228.67	0.499536	1.18133	0.04215	0.0969563	no	CDS		WP_000129971.1	acetyl-CoA acetyltransferase
ACX60_RS03290	NZ_CP012004.1:680067-680583	OK	304.624	389.907	0.3561	0.827083	0.1435	0.263907	no	CDS		WP_000477155.1	type 4 fimbrial biogenesis protein FimT
ACX60_RS03295	NZ_CP012004.1:680964-682035	OK	23725.4	18396.2	-0.367022	-1.10178	0.06055	0.130972	no	CDS		WP_000777879.1	membrane protein
ACX60_RS03300	NZ_CP012004.1:682159-682318	OK	335.443	205.562	-0.706491	-1.57142	0.007	0.0209229	yes	CDS		WP_000692859.1	hypothetical protein
ACX60_RS03305	NZ_CP012004.1:682321-683527	OK	41.9114	29.2202	-0.520376	-1.24437	0.0295	0.0718365	no	CDS		WP_000512695.1	RNA-splicing ligase RtcB
ACX60_RS03310	NZ_CP012004.1:683802-685263	OK	306.671	146.973	-1.06114	-2.44542	5e-05	0.000250416	yes	CDS		WP_000004971.1	lysine transporter
ACX60_RS03315	NZ_CP012004.1:685284-686298	OK	231.46	94.5155	-1.29214	-2.95349	5e-05	0.000250416	yes	CDS		WP_000371521.1	ribosomal RNA small subunit methyltransferase C
ACX60_RS03320	NZ_CP012004.1:686360-687719	OK	167.196	67.5748	-1.30699	-3.02112	5e-05	0.000250416	yes	CDS		WP_000070856.1	xanthine permease
ACX60_RS03325	NZ_CP012004.1:687897-689733	OK	1674.93	532.585	-1.65301	-3.32061	5e-05	0.000250416	yes	CDS		WP_001280092.1	GTP-binding protein
ACX60_RS03330	NZ_CP012004.1:689988-690420	OK	652.248	492.865	-0.404227	-0.946424	0.09745	0.193751	no	CDS	mscL	WP_000022555.1	large-conductance mechanosensitive channel
ACX60_RS03335	NZ_CP012004.1:690562-690916	OK	382.552	395.078	0.0464808	0.108961	0.85255	0.91986	no	CDS		WP_001072497.1	hypothetical protein
ACX60_RS03340	NZ_CP012004.1:690926-691217	OK	394.68	401.548	0.0248918	0.0599729	0.914	0.953624	no	CDS		WP_001192454.1	peptidyl-prolyl cis-trans isomerase
ACX60_RS03345	NZ_CP012004.1:691236-692061	OK	180.081	171.451	-0.0708448	-0.166587	0.77035	0.86928	no	CDS		WP_001114566.1	formamidopyrimidine-DNA glycosylase
ACX60_RS03350	NZ_CP012004.1:692136-692703	OK	110.03	207.739	0.916871	2.14596	0.0003	0.00129405	yes	CDS		WP_001280165.1	3-methyladenine DNA glycosylase
ACX60_RS03355	NZ_CP012004.1:692835-695040	OK	151.944	177.86	0.227196	0.53252	0.34955	0.520444	no	CDS		WP_000055221.1	TonB-dependent receptor
ACX60_RS03360	NZ_CP012004.1:695049-696159	OK	229.44	230.543	0.00691762	0.0157752	0.97865	0.988956	no	CDS		WP_001096155.1	FAD/FMN-binding oxidoreductase
ACX60_RS03365	NZ_CP012004.1:696224-697148	OK	45.8669	44.933	-0.0296783	-0.0718183	0.89865	0.945406	no	CDS		WP_000231859.1	hypothetical protein
ACX60_RS03370	NZ_CP012004.1:697181-698006	OK	225.853	63.8833	-1.82187	-4.34942	5e-05	0.000250416	yes	CDS		WP_000734701.1	hypothetical protein
ACX60_RS03375	NZ_CP012004.1:698188-698899	OK	527.606	97.2834	-2.4392	-5.75343	5e-05	0.000250416	yes	CDS		WP_000850467.1	hypothetical protein
ACX60_RS03380	NZ_CP012004.1:699044-699767	OK	190.811	132.418	-0.527046	-1.24072	0.03045	0.0736904	no	CDS		WP_000054211.1	hypothetical protein
ACX60_RS03385	NZ_CP012004.1:699983-700433	OK	72.9838	116.705	0.677214	1.60415	0.005	0.01564	yes	CDS		WP_000190594.1	toxin
ACX60_RS03390	NZ_CP012004.1:700574-700931	OK	10.8176	36.1969	1.74249	3.7327	5e-05	0.000250416	yes	CDS		WP_001025489.1	hypothetical protein
ACX60_RS03395	NZ_CP012004.1:701021-701366	OK	277.612	152.76	-0.861803	-1.94776	0.00085	0.00327609	yes	CDS		WP_000056784.1	hypothetical protein
ACX60_RS03400	NZ_CP012004.1:701577-701919	OK	170.731	410.364	1.26518	2.93654	5e-05	0.000250416	yes	CDS		WP_000929502.1	hypothetical protein
ACX60_RS03405	NZ_CP012004.1:701972-703688	OK	490.969	330.963	-0.568962	-1.28718	0.0226	0.0573031	no	CDS		WP_001202763.1	proline--tRNA ligase
ACX60_RS03410	NZ_CP012004.1:703746-706845	OK	107.329	98.334	-0.12628	-0.295915	0.6028	0.753187	no	CDS		WP_049594802.1	nodulation protein NolG
ACX60_RS03415	NZ_CP012004.1:706860-707979	OK	146.57	114.494	-0.356311	-0.833874	0.14395	0.264516	no	CDS		WP_001260813.1	hemolysin D
ACX60_RS03420	NZ_CP012004.1:708038-708677	OK	6.96772	19.4132	1.47828	3.41705	5e-05	0.000250416	yes	CDS		WP_049594803.1	hypothetical protein
ACX60_RS03425	NZ_CP012004.1:708959-709343	OK	52.8962	223.167	2.07689	5.0232	5e-05	0.000250416	yes	CDS		WP_000389061.1	transcriptional regulator
ACX60_RS03430	NZ_CP012004.1:709366-709729	OK	181.982	581.943	1.67709	3.98281	5e-05	0.000250416	yes	CDS		WP_000101096.1	two-component system response regulator
ACX60_RS03435	NZ_CP012004.1:709789-710326	OK	64.8618	202.049	1.63926	3.90231	5e-05	0.000250416	yes	CDS		WP_000729757.1	twitching motility protein PilT
ACX60_RS03440	NZ_CP012004.1:710372-712451	OK	40.9019	128.244	1.64865	3.8052	5e-05	0.000250416	yes	CDS		WP_000505931.1	chemotaxis protein
ACX60_RS03445	NZ_CP012004.1:712597-717579	OK	37.2303	47.9789	0.365921	0.808199	0.15295	0.277527	no	CDS		WP_000658897.1	hybrid sensor histidine kinase/response regulator
ACX60_RS03450	NZ_CP012004.1:712597-717579	OK	79.3837	141.221	0.83104	0.691062	0.2289	0.380964	no	CDS		WP_000678920.1	hypothetical protein
ACX60_RS03455	NZ_CP012004.1:717614-718751	OK	225.103	81.9271	-1.45818	-3.24579	5e-05	0.000250416	yes	CDS		WP_001016573.1	succinyl-diaminopimelate desuccinylase
ACX60_RS03460	NZ_CP012004.1:718876-719017	OK	18998.5	740.638	-4.68097	-11.1377	5e-05	0.000250416	yes	CDS		WP_000757214.1	bacteriolytic lipoprotein entericidin B
ACX60_RS03465	NZ_CP012004.1:719118-720027	OK	37.3285	72.3194	0.954104	2.24713	0.00015	0.000691653	yes	CDS		WP_001017518.1	hypothetical protein
ACX60_RS03470	NZ_CP012004.1:720131-720500	OK	167.49	173.797	0.0533312	0.128297	0.8213	0.899925	no	CDS		WP_001259501.1	hypothetical protein
ACX60_RS03475	NZ_CP012004.1:720650-721154	OK	288.28	353.445	0.294014	0.682551	0.2243	0.374849	no	CDS	ldtAb1	WP_000077301.1	peptidase
ACX60_RS03480	NZ_CP012004.1:721360-721436	NOTEST	0	0	0	0	1	1	no	tRNA			tRNA-Val
ACX60_RS03485	NZ_CP012004.1:721460-721537	NOTEST	0	0	0	0	1	1	no	tRNA			tRNA-Asp
ACX60_RS03490	NZ_CP012004.1:721584-721661	NOTEST	0	0	0	0	1	1	no	tRNA			tRNA-Asp
ACX60_RS03495	NZ_CP012004.1:721682-721758	NOTEST	0	0	0	0	1	1	no	tRNA			tRNA-Val
ACX60_RS03500	NZ_CP012004.1:721797-721874	NOTEST	0	0	0	0	1	1	no	tRNA			tRNA-Asp
ACX60_RS03505	NZ_CP012004.1:721940-722016	NOTEST	0	0	0	0	1	1	no	tRNA			tRNA-Val
ACX60_RS03510	NZ_CP012004.1:722223-723009	OK	90.6766	32.2018	-1.49359	-3.62607	5e-05	0.000250416	yes	CDS		WP_001198160.1	hypothetical protein
ACX60_RS03515	NZ_CP012004.1:723135-725682	OK	22.5203	80.1942	1.83227	3.95924	5e-05	0.000250416	yes	CDS		WP_000473043.1	membrane protein
ACX60_RS03520	NZ_CP012004.1:725839-726415	OK	1251.4	983.355	-0.347758	-0.808249	0.15755	0.284344	no	CDS		WP_000125649.1	hypothetical protein
ACX60_RS03525	NZ_CP012004.1:726515-728639	OK	160.598	105.175	-0.610665	-1.44782	0.01115	0.0312937	yes	CDS		WP_000282965.1	membrane protein
ACX60_RS03530	NZ_CP012004.1:728817-730032	OK	141.264	125.29	-0.173126	-0.408844	0.47335	0.644666	no	CDS		WP_000003696.1	diaminohydroxyphosphoribosylaminopyrimidine deaminase
ACX60_RS03535	NZ_CP012004.1:730059-730764	OK	116.376	105.371	-0.143317	-0.336644	0.55825	0.718783	no	CDS		WP_001047593.1	P-nitrobenzoate reductase NfnB
ACX60_RS03540	NZ_CP012004.1:731274-731478	OK	4599.46	1362.19	-1.75554	-4.02768	5e-05	0.000250416	yes	CDS		WP_002010643.1	hypothetical protein
ACX60_RS03545	NZ_CP012004.1:731900-733376	OK	422.985	281.132	-0.589356	-1.35473	0.0164	0.0435676	yes	CDS		WP_001005337.1	transporter
ACX60_RS03550	NZ_CP012004.1:733544-734516	OK	74.0442	84.8003	0.195683	0.454357	0.43215	0.605217	no	CDS		WP_000811534.1	alpha/beta hydrolase
ACX60_RS03555	NZ_CP012004.1:734713-735949	OK	159.108	215.871	0.440165	1.04532	0.06905	0.145788	no	CDS		WP_000615951.1	threonine dehydratase
ACX60_RS03560	NZ_CP012004.1:736185-737379	OK	116.887	122.52	0.0678963	0.158908	0.78115	0.875804	no	CDS		WP_002041898.1	microcin B17 transporter
ACX60_RS03565	NZ_CP012004.1:737647-739696	OK	106.559	82.735	-0.365083	-0.864172	0.12865	0.241913	no	CDS		WP_000836165.1	peptidase M13
ACX60_RS03570	NZ_CP012004.1:739737-740487	OK	34.1842	40.5194	0.245283	0.603975	0.29185	0.457579	no	CDS		WP_000735833.1	hypothetical protein
ACX60_RS03575	NZ_CP012004.1:740611-741679	OK	45.8483	105.232	1.19863	2.8297	5e-05	0.000250416	yes	CDS		WP_000789892.1	hypothetical protein
ACX60_RS03580	NZ_CP012004.1:741762-742281	OK	128.616	115.638	-0.153455	-0.360368	0.5292	0.693003	no	CDS		WP_000086443.1	hypothetical protein
ACX60_RS03585	NZ_CP012004.1:742359-742938	OK	264.488	531.458	1.00676	2.35361	5e-05	0.000250416	yes	CDS		WP_000037737.1	glutamine amidotransferase
ACX60_RS03590	NZ_CP012004.1:743109-746057	OK	651.342	529.074	-0.299946	-0.427938	0.4543	0.626834	no	CDS	gatB	WP_000796649.1	glutamyl-tRNA amidotransferase subunit B
ACX60_RS03595	NZ_CP012004.1:743109-746057	OK	790.485	495.676	-0.673341	-0.986134	0.0909	0.183465	no	CDS		WP_000130670.1	glutamyl-tRNA(Gln) amidotransferase
ACX60_RS03600	NZ_CP012004.1:746110-746425	OK	672.945	319.592	-1.07426	-2.45544	5e-05	0.000250416	yes	CDS		WP_000107699.1	glutamyl-tRNA amidotransferase subunit C
ACX60_RS03605	NZ_CP012004.1:746558-747599	OK	917.855	436.528	-1.07219	-2.40171	5e-05	0.000250416	yes	CDS	mreB	WP_000601379.1	rod shape-determining protein
ACX60_RS03610	NZ_CP012004.1:747615-749499	OK	677.69	308.006	-1.13766	-1.96374	0.0007	0.00275422	yes	CDS	mreC	WP_001182997.1	rod shape-determining protein MreC
ACX60_RS03615	NZ_CP012004.1:747615-749499	OK	663.87	346.167	-0.939433	-1.04199	0.0721	0.151252	no	CDS	mreD	WP_001121009.1	rod shape-determining protein MreD
ACX60_RS03620	NZ_CP012004.1:747615-749499	OK	265.302	144.089	-0.880677	-0.667985	0.2433	0.398818	no	CDS		WP_000068064.1	septum formation protein Maf
ACX60_RS03625	NZ_CP012004.1:749612-751067	OK	203.219	164.988	-0.300679	-0.710607	0.20705	0.351966	no	CDS		WP_001288187.1	ribonuclease G
ACX60_RS03630	NZ_CP012004.1:751206-751380	OK	29049	18299.3	-0.666697	-1.468	0.00995	0.0284129	yes	CDS		WP_001103036.1	hypothetical protein
ACX60_RS03635	NZ_CP012004.1:751409-752795	OK	238.849	256.157	0.100931	0.238601	0.6734	0.80451	no	CDS		WP_001247586.1	O-acetyltransferase
ACX60_RS03640	NZ_CP012004.1:752966-753701	OK	300.168	274.38	-0.129595	-0.302182	0.596	0.749148	no	CDS		WP_000216076.1	phosphoadenosine phosphosulfate reductase
ACX60_RS03645	NZ_CP012004.1:753885-754503	OK	267.684	221.815	-0.271175	-0.609257	0.28435	0.448823	no	CDS		WP_000406996.1	phosphoserine phosphatase
ACX60_RS03650	NZ_CP012004.1:754570-756082	OK	1077.1	1189.57	0.143286	0.301199	0.59135	0.745259	no	CDS		WP_000768258.1	long-chain fatty acid transport protein
ACX60_RS03655	NZ_CP012004.1:756679-757378	OK	31.2515	92.3256	1.5628	3.51941	5e-05	0.000250416	yes	CDS		WP_001023281.1	NAD(P)H dehydrogenase
ACX60_RS03660	NZ_CP012004.1:757541-758576	OK	23.3253	38.9027	0.737975	1.77087	0.00285	0.00953369	yes	CDS		WP_000187160.1	AraC family transcriptional regulator
ACX60_RS03665	NZ_CP012004.1:758618-759611	OK	80.13	39.5974	-1.01694	-2.42137	5e-05	0.000250416	yes	CDS		WP_000993871.1	fatty acid desaturase
ACX60_RS03670	NZ_CP012004.1:759717-760518	OK	212.756	227.095	0.0940937	0.221866	0.69135	0.818444	no	CDS		WP_000799161.1	PaaX family transcriptional regulator
ACX60_RS03675	NZ_CP012004.1:760873-761692	OK	330.288	89.3329	-1.88646	-4.36655	5e-05	0.000250416	yes	CDS	uppP	WP_000426931.1	undecaprenyl-diphosphatase
ACX60_RS03680	NZ_CP012004.1:761852-762746	OK	46.0833	57.1375	0.310194	0.742188	0.19045	0.330254	no	CDS		WP_001186873.1	AraC family transcriptional regulator
ACX60_RS03685	NZ_CP012004.1:762792-763791	OK	161.708	156.467	-0.047528	-0.109918	0.8485	0.917536	no	CDS		WP_001053074.1	oxidoreductase
ACX60_RS03690	NZ_CP012004.1:763993-764869	OK	162.649	152.126	-0.0964999	-0.224377	0.6898	0.81713	no	CDS		WP_001095773.1	Molecular chaperone Hsp31 and glyoxalase 3
ACX60_RS03695	NZ_CP012004.1:764882-764955	OK	4096.85	2668	-0.618755	-1.08135	0.0664	0.140969	no	tRNA			tRNA-Arg
ACX60_RS03700	NZ_CP012004.1:765031-766387	OK	501.152	484.389	-0.0490821	-0.112513	0.8422	0.913163	no	CDS		WP_002016863.1	amino acid permease
ACX60_RS03705	NZ_CP012004.1:766766-767954	OK	307.874	404.669	0.394402	0.902043	0.11295	0.218083	no	CDS		WP_000011487.1	3-methylitaconate isomerase
ACX60_RS03710	NZ_CP012004.1:768113-769025	OK	181.145	140.668	-0.364857	-0.857454	0.1306	0.244856	no	CDS		WP_000097113.1	geranyltranstransferase
ACX60_RS03715	NZ_CP012004.1:769084-769453	OK	63.0161	99.5408	0.659566	1.64203	0.0042	0.0134572	yes	CDS		WP_001012948.1	hypothetical protein
ACX60_RS03720	NZ_CP012004.1:769521-770376	OK	207.791	415.523	0.999795	2.31899	0.0002	0.00090002	yes	CDS		WP_001143941.1	membrane protein
ACX60_RS03725	NZ_CP012004.1:770404-770866	OK	310.328	632.18	1.02654	2.39674	0.0001	0.000475785	yes	CDS		WP_000397565.1	membrane protein
ACX60_RS03730	NZ_CP012004.1:770971-771889	OK	209.145	73.5959	-1.50681	-3.51839	5e-05	0.000250416	yes	CDS		WP_000684973.1	esterase
ACX60_RS03735	NZ_CP012004.1:771956-772583	OK	93.5025	83.6848	-0.160039	-0.376847	0.50555	0.673361	no	CDS		WP_000434845.1	acyltransferase
ACX60_RS03740	NZ_CP012004.1:772710-773958	OK	27.4172	38.8994	0.504668	1.2029	0.03645	0.0857135	no	CDS		WP_000489711.1	MFS transporter
ACX60_RS03745	NZ_CP012004.1:774503-775808	OK	2799.84	4200.67	0.585273	1.1615	0.03735	0.0874052	no	CDS		WP_000362915.1	hypothetical protein
ACX60_RS03750	NZ_CP012004.1:775991-777641	OK	22.0734	19.8182	-0.155483	-0.374675	0.5111	0.677995	no	CDS		WP_049594804.1	lipid A phosphoethanolamine transferase
ACX60_RS03755	NZ_CP012004.1:777655-778330	OK	69.4006	57.2678	-0.277222	-0.674822	0.23735	0.391486	no	CDS		WP_000161505.1	DNA-binding response regulator PmrA
ACX60_RS03760	NZ_CP012004.1:778355-779690	OK	44.3178	45.9798	0.0531132	0.125381	0.8246	0.901654	no	CDS		WP_000559381.1	two-component system sensor histidine kinase PmrB
ACX60_RS03765	NZ_CP012004.1:779690-780389	OK	17.0067	22.2663	0.388761	0.951215	0.09305	0.186906	no	CDS		WP_000184464.1	hypothetical protein
ACX60_RS03770	NZ_CP012004.1:780541-781729	OK	15.8674	10.6476	-0.575528	-1.32633	0.0214	0.0547217	no	CDS		WP_002046617.1	ammonium transporter
ACX60_RS03775	NZ_CP012004.1:782031-782916	OK	27.7325	35.2441	0.345803	0.842054	0.14445	0.265282	no	CDS		WP_000144721.1	LysR family transcriptional regulator
ACX60_RS03780	NZ_CP012004.1:783032-783938	OK	6.92273	11.0484	0.674426	1.5884	0.00735	0.0218459	yes	CDS		WP_001084914.1	hypothetical protein
ACX60_RS03785	NZ_CP012004.1:784066-785083	OK	12.5439	14.1618	0.175017	0.424098	0.4591	0.631518	no	CDS		WP_000006938.1	molecular chaperone DnaJ
ACX60_RS03790	NZ_CP012004.1:785220-785805	OK	7.13578	10.178	0.512318	1.14111	0.047	0.106128	no	CDS		WP_001003054.1	SAM-dependent methyltransferase
ACX60_RS03795	NZ_CP012004.1:785861-788741	OK	605.005	372.744	-0.698762	-1.51007	0.00825	0.0241628	yes	CDS		WP_049594805.1	valine--tRNA ligase
ACX60_RS03800	NZ_CP012004.1:788937-789615	OK	64.252	108.49	0.755749	1.8175	0.00175	0.00621943	yes	CDS		WP_049594806.1	hypothetical protein
ACX60_RS03805	NZ_CP012004.1:789640-790447	OK	280.598	299.897	0.095966	0.227956	0.68875	0.816234	no	CDS		WP_001086059.1	oxidoreductase
ACX60_RS03810	NZ_CP012004.1:790501-791367	OK	315.021	249.078	-0.33885	-0.558947	0.32875	0.497934	no	CDS		WP_000371755.1	polyketide cyclase
ACX60_RS03815	NZ_CP012004.1:790501-791367	OK	284.763	277.042	-0.0396534	-0.0651908	0.91255	0.953317	no	CDS		WP_000369287.1	metal-binding protein
ACX60_RS03820	NZ_CP012004.1:791374-791725	OK	225.448	263.116	0.222901	0.535503	0.35395	0.525064	no	CDS		WP_000927243.1	hypothetical protein
ACX60_RS03825	NZ_CP012004.1:791834-796465	OK	910.94	734.734	-0.310133	-0.320514	0.5811	0.737078	no	CDS	adeK	WP_001174793.1	adeC/adeK/oprM family multidrug efflux complex outer membrane factor
ACX60_RS03830	NZ_CP012004.1:791834-796465	OK	1008.6	729.011	-0.468338	-0.809126	0.1543	0.27952	no	CDS	adeJ	WP_000046679.1	multidrug efflux protein
ACX60_RS03835	NZ_CP012004.1:796477-797728	OK	1156.58	807.59	-0.51817	-1.13824	0.0459	0.104077	no	CDS	adeI	WP_000986589.1	AdeA/AdeI family multidrug efflux RND transporter periplasmic adaptor subunit
ACX60_RS03840	NZ_CP012004.1:797752-798379	OK	479.648	361.599	-0.407584	-0.935134	0.1029	0.202668	no	CDS		WP_002004370.1	phosphatidylglycerophosphatase
ACX60_RS03845	NZ_CP012004.1:798563-800624	OK	390.645	266.215	-0.553267	-1.2669	0.02555	0.0635737	no	CDS		WP_049594807.1	recombinase
ACX60_RS03850	NZ_CP012004.1:800638-801616	OK	274.34	216.736	-0.340023	-0.798365	0.16775	0.29847	no	CDS	ispB	WP_000234078.1	solanesyl diphosphate synthase
ACX60_RS03855	NZ_CP012004.1:801663-801963	OK	14.4697	13.3717	-0.113856	-0.214796	0.70375	0.826938	no	CDS		WP_000667115.1	hypothetical protein
ACX60_RS03860	NZ_CP012004.1:802059-802371	OK	21410.2	14979.9	-0.515273	-1.08846	0.05955	0.129261	no	CDS	rplU	WP_000271409.1	50S ribosomal protein L21
ACX60_RS03865	NZ_CP012004.1:802389-802647	OK	21866.9	14761.6	-0.566894	-1.23473	0.02925	0.0713213	no	CDS	rpmA	WP_000201632.1	50S ribosomal protein L27
ACX60_RS03870	NZ_CP012004.1:802887-803583	OK	471.559	272.642	-0.790431	-1.86353	0.0012	0.0044576	yes	CDS	lolA	WP_001056757.1	outer membrane lipoprotein carrier protein LolA
ACX60_RS03875	NZ_CP012004.1:803710-804499	OK	221.397	21.7649	-3.34656	-8.12638	5e-05	0.000250416	yes	CDS		WP_001177767.1	hypothetical protein
ACX60_RS03880	NZ_CP012004.1:804617-805889	OK	740.526	360.227	-1.03964	-2.3435	0.0001	0.000475785	yes	CDS		WP_000566834.1	serine--tRNA ligase
ACX60_RS03885	NZ_CP012004.1:805956-807330	OK	429.662	219.422	-0.969491	-2.24488	0.00015	0.000691653	yes	CDS		WP_000350922.1	sirohydrochlorin ferrochelatase
ACX60_RS03890	NZ_CP012004.1:807406-807880	OK	286.086	117.028	-1.2896	-3.01315	5e-05	0.000250416	yes	CDS		WP_000582207.1	RNA methyltransferase
ACX60_RS03895	NZ_CP012004.1:807929-808310	OK	30.5629	72.8717	1.25357	3.01648	5e-05	0.000250416	yes	CDS		WP_001001259.1	transcriptional regulator
ACX60_RS03900	NZ_CP012004.1:808426-808987	OK	52.4342	113.641	1.1159	2.64225	5e-05	0.000250416	yes	CDS		WP_000071881.1	FMN reductase
ACX60_RS03905	NZ_CP012004.1:809026-810427	OK	283.003	198.393	-0.51246	-1.20937	0.0352	0.083373	no	CDS		WP_001984857.1	putrescine/spermidine ABC transporter
ACX60_RS03910	NZ_CP012004.1:810677-811862	OK	589.228	536.225	-0.135986	-0.30925	0.5843	0.739661	no	CDS		WP_001118410.1	alcohol dehydrogenase
ACX60_RS03915	NZ_CP012004.1:811863-812397	OK	683.065	1136.79	0.734867	1.65844	0.0047	0.0148203	yes	CDS		WP_000626048.1	hypothetical protein
ACX60_RS03920	NZ_CP012004.1:812477-813131	OK	210.107	278.367	0.405866	0.935927	0.1031	0.202937	no	CDS		WP_000050858.1	lipoate-protein ligase B
ACX60_RS03925	NZ_CP012004.1:813314-813602	OK	1296.13	1204.76	-0.105467	-0.245573	0.66035	0.794934	no	CDS		WP_000887099.1	hypothetical protein
ACX60_RS03930	NZ_CP012004.1:813699-815586	OK	748.306	872.921	0.222224	0.483775	0.3808	0.553209	no	CDS		WP_001281941.1	RNA polymerase sigma factor RpoD
ACX60_RS03935	NZ_CP012004.1:815944-816151	OK	656.723	411.3	-0.675096	-1.63359	0.0048	0.0150971	yes	CDS		WP_000099358.1	hypothetical protein
ACX60_RS03940	NZ_CP012004.1:816226-816751	OK	1138.79	584.073	-0.963284	-2.21234	0.00025	0.00109665	yes	CDS		WP_001274941.1	hypothetical protein
ACX60_RS03945	NZ_CP012004.1:816976-818098	OK	199.173	503.049	1.33668	3.07324	5e-05	0.000250416	yes	CDS		WP_001021242.1	hypothetical protein
ACX60_RS03950	NZ_CP012004.1:818138-819071	OK	339.665	165.812	-1.03456	-2.38686	5e-05	0.000250416	yes	CDS		WP_000994655.1	rhodanese-like domain-containing protein
ACX60_RS03955	NZ_CP012004.1:819200-819668	OK	102.434	129.922	0.342948	0.829096	0.14575	0.267294	no	CDS		WP_000950285.1	hypothetical protein
ACX60_RS03960	NZ_CP012004.1:819738-821013	OK	3114.76	2615.56	-0.251998	-0.500342	0.3785	0.551451	no	CDS	gltA	WP_001287579.1	type II citrate synthase
ACX60_RS03965	NZ_CP012004.1:821977-822735	OK	2447.75	1373.85	-0.833226	-1.23858	0.031	0.0747694	no	CDS		WP_002027108.1	succinate dehydrogenase
ACX60_RS03970	NZ_CP012004.1:821977-822735	OK	3199.93	2032.4	-0.654857	-1.07991	0.05845	0.127395	no	CDS		WP_000833672.1	succinate dehydrogenase
ACX60_RS03975	NZ_CP012004.1:822747-824583	OK	1515.68	1322.73	-0.196449	-0.409878	0.48015	0.650822	no	CDS		WP_000500957.1	succinate dehydrogenase flavoprotein subunit
ACX60_RS03980	NZ_CP012004.1:824597-825308	OK	1706.13	1848.73	0.115812	0.255208	0.6602	0.794839	no	CDS	sdhB	WP_000086385.1	succinate dehydrogenase iron-sulfur subunit
ACX60_RS03985	NZ_CP012004.1:825878-829915	OK	1825.72	1747.79	-0.062935	-0.100612	0.8604	0.924789	no	CDS		WP_001984866.1	2-oxoglutarate dehydrogenase subunit E1
ACX60_RS03990	NZ_CP012004.1:825878-829915	OK	2238.97	2064.66	-0.116929	-0.12685	0.82105	0.899828	no	CDS		WP_000179879.1	dihydrolipoamide succinyltransferase
ACX60_RS03995	NZ_CP012004.1:829977-831411	OK	2316.24	2360.31	0.0271948	0.0550647	0.92275	0.958575	no	CDS		WP_000082610.1	dihydrolipoamide dehydrogenase
ACX60_RS04000	NZ_CP012004.1:831558-832725	OK	3669.43	2926.82	-0.326221	-0.65758	0.24945	0.406504	no	CDS	sucC	WP_001048573.1	succinyl-CoA ligase subunit beta
ACX60_RS04005	NZ_CP012004.1:832739-833630	OK	4023.1	3556.15	-0.177992	-0.359516	0.53185	0.695573	no	CDS		WP_000114637.1	succinyl-CoA synthetase subunit alpha
ACX60_RS04010	NZ_CP012004.1:834045-835059	OK	674.4	272.645	-1.30658	-2.95567	5e-05	0.000250416	yes	CDS		WP_000072941.1	tryptophan--tRNA ligase
ACX60_RS04015	NZ_CP012004.1:835266-836190	OK	354.72	321.924	-0.139961	-0.331324	0.55775	0.718389	no	CDS		WP_000146246.1	membrane protein
ACX60_RS04020	NZ_CP012004.1:836219-837119	OK	771.865	726.593	-0.0871995	-0.199684	0.722	0.839154	no	CDS		WP_001267353.1	hypothetical protein
ACX60_RS04025	NZ_CP012004.1:837356-838859	OK	220.163	107.498	-1.03426	-2.42574	5e-05	0.000250416	yes	CDS		WP_000526259.1	sodium:proton antiporter
ACX60_RS04030	NZ_CP012004.1:842444-848669	OK	230.185	359.827	0.644511	1.34698	0.02245	0.0569682	no	CDS		WP_011860060.1	type I secretion protein
ACX60_RS04035	NZ_CP012004.1:848817-852907	OK	83.2796	47.1108	-0.821906	-0.963783	0.0931	0.186973	no	CDS		WP_000257914.1	hypothetical protein
ACX60_RS04040	NZ_CP012004.1:848817-852907	OK	56.378	70.0604	0.313468	0.415068	0.47175	0.643038	no	CDS		WP_000221994.1	metallophosphatase
ACX60_RS04045	NZ_CP012004.1:848817-852907	OK	141.703	270.032	0.930264	1.17233	0.0483	0.108513	no	CDS		WP_000722324.1	metalloprotease
ACX60_RS04050	NZ_CP012004.1:852976-853318	OK	87.0616	170.793	0.972144	2.36575	5e-05	0.000250416	yes	CDS		WP_000102950.1	methyltransferase
ACX60_RS04055	NZ_CP012004.1:853373-853811	OK	282.783	559.987	0.985698	2.31745	5e-05	0.000250416	yes	CDS		WP_000966781.1	universal stress protein
ACX60_RS04060	NZ_CP012004.1:853932-854565	OK	71.7192	75.3059	0.0704034	0.166446	0.7655	0.866197	no	CDS		WP_009518950.1	chloramphenicol acetyltransferase CAT
ACX60_RS04065	NZ_CP012004.1:854677-855073	OK	41.3421	62.3873	0.59364	1.46791	0.0111	0.031173	yes	CDS		WP_031978871.1	hypothetical protein
ACX60_RS04070	NZ_CP012004.1:855209-855797	OK	36.465	40.4647	0.150153	0.377472	0.50225	0.670249	no	CDS		WP_000116197.1	TetR family transcriptional regulator
ACX60_RS04075	NZ_CP012004.1:855877-856354	OK	702.294	983.773	0.486251	1.14691	0.04515	0.102554	no	CDS	greA	WP_001190203.1	transcription elongation factor GreA
ACX60_RS04080	NZ_CP012004.1:856441-859672	OK	1562.66	995.621	-0.650337	-1.31579	0.01875	0.0489174	yes	CDS	carB	WP_001126293.1	carbamoyl phosphate synthase large subunit
ACX60_RS04085	NZ_CP012004.1:859686-860826	OK	3231.39	1131.73	-1.51362	-3.07684	5e-05	0.000250416	yes	CDS		WP_000106446.1	carbamoyl-phosphate synthase small subunit
ACX60_RS04090	NZ_CP012004.1:861138-861726	OK	129.615	143.041	0.142195	0.335622	0.55285	0.714084	no	CDS		WP_001282880.1	hypothetical protein
ACX60_RS04095	NZ_CP012004.1:861784-862321	OK	724.296	259.477	-1.48097	-3.319	5e-05	0.000250416	yes	CDS		WP_000179362.1	hypothetical protein
ACX60_RS04100	NZ_CP012004.1:862335-862659	OK	1204.04	451.546	-1.41494	-3.20578	5e-05	0.000250416	yes	CDS		WP_000729551.1	RNA-binding protein
ACX60_RS04105	NZ_CP012004.1:862858-863509	OK	1629.52	1246.78	-0.386245	-0.877162	0.1254	0.236942	no	CDS		WP_000235573.1	ribosomal RNA large subunit methyltransferase E
ACX60_RS04110	NZ_CP012004.1:863643-865539	OK	2509.9	1719.95	-0.545267	-1.12758	0.04635	0.104905	no	CDS		WP_001286662.1	ATP-dependent metalloprotease
ACX60_RS04115	NZ_CP012004.1:865670-866522	OK	97.4327	44.2305	-1.13937	-2.70359	5e-05	0.000250416	yes	CDS	folP	WP_001176046.1	dihydropteroate synthase
ACX60_RS04120	NZ_CP012004.1:866656-866971	OK	295.634	61.5799	-2.26328	-5.35207	5e-05	0.000250416	yes	CDS		WP_000461267.1	hypothetical protein
ACX60_RS04125	NZ_CP012004.1:866971-867337	OK	288.601	33.1436	-3.12227	-7.22764	5e-05	0.000250416	yes	CDS		WP_001112529.1	hypothetical protein
ACX60_RS04130	NZ_CP012004.1:867391-867477	NOTEST	0	0	0	0	1	1	no	tRNA			tRNA-Leu
ACX60_RS04135	NZ_CP012004.1:867673-869437	OK	17.5753	15.9596	-0.139124	-0.338098	0.5521	0.713423	no	CDS		WP_001290918.1	alkaline phosphatase
ACX60_RS04140	NZ_CP012004.1:869537-869623	NOTEST	0	0	0	0	1	1	no	tRNA			tRNA-Leu
ACX60_RS04145	NZ_CP012004.1:869634-869708	NOTEST	0	0	0	0	1	1	no	tRNA			tRNA-Cys
ACX60_RS04150	NZ_CP012004.1:869860-870709	OK	765.126	267.296	-1.51726	-3.35503	5e-05	0.000250416	yes	CDS		WP_001229846.1	bifunctional 5,10-methylene-tetrahydrofolate dehydrogenase/5,10-methylene-tetrahydrofolate cyclohydrolase
ACX60_RS04155	NZ_CP012004.1:870949-871618	OK	156.269	97.2186	-0.684725	-1.606	0.0059	0.0180371	yes	CDS		WP_001278013.1	hypothetical protein
ACX60_RS04160	NZ_CP012004.1:871640-872063	OK	426.377	414.147	-0.041986	-0.0968136	0.8619	0.925641	no	CDS		WP_001043187.1	hypothetical protein
ACX60_RS04165	NZ_CP012004.1:872179-873499	OK	201.88	212.035	0.0708101	0.159016	0.7809	0.875612	no	CDS		WP_000228302.1	MFS transporter
ACX60_RS04170	NZ_CP012004.1:873885-875394	OK	172.004	106.327	-0.693931	-1.63812	0.0041	0.0131804	yes	CDS	glpK	WP_000063783.1	glycerol kinase
ACX60_RS04175	NZ_CP012004.1:875548-877066	OK	42.8903	127.069	1.56689	3.64868	5e-05	0.000250416	yes	CDS		WP_000868069.1	glycerol-3-phosphate dehydrogenase
ACX60_RS04180	NZ_CP012004.1:877107-878940	OK	2032.26	671.028	-1.59864	-3.24857	5e-05	0.000250416	yes	CDS		WP_049594808.1	phosphoenolpyruvate carboxykinase
ACX60_RS04185	NZ_CP012004.1:879331-881009	OK	43.8844	32.5829	-0.429595	-0.578047	0.30165	0.468948	no	CDS		WP_001247645.1	hypothetical protein
ACX60_RS04190	NZ_CP012004.1:879331-881009	OK	92.6158	104.832	0.178753	0.338619	0.5589	0.719246	no	CDS		WP_000924297.1	3',5'-cyclic-nucleotide phosphodiesterase
ACX60_RS04195	NZ_CP012004.1:881194-881485	OK	7643.27	5842.61	-0.387576	-0.791024	0.1673	0.297931	no	CDS		WP_000065579.1	molecular chaperone GroES
ACX60_RS04200	NZ_CP012004.1:881543-883178	OK	2993.98	2570.74	-0.219879	-0.39937	0.46895	0.640721	no	CDS	groEL	WP_001274623.1	molecular chaperone GroEL
ACX60_RS04205	NZ_CP012004.1:883352-883727	OK	47.0545	34.8853	-0.431717	-1.0266	0.0764	0.158732	no	CDS		WP_000379025.1	diacylglycerol kinase
ACX60_RS04210	NZ_CP012004.1:883833-884796	OK	597.175	697.178	0.223373	0.513144	0.3704	0.54299	no	CDS		WP_000732913.1	hydrolase
ACX60_RS04215	NZ_CP012004.1:884839-885982	OK	18.2661	19.4371	0.0896395	0.22339	0.69775	0.823044	no	CDS		WP_000488521.1	glycerophosphoryl diester phosphodiesterase
ACX60_RS04220	NZ_CP012004.1:886245-889341	OK	29.6805	36.4956	0.298208	0.702811	0.2204	0.369719	no	CDS		WP_005134866.1	multidrug efflux RND transporter permease subunit
ACX60_RS04225	NZ_CP012004.1:889413-889989	OK	157.617	231.617	0.555318	1.28687	0.0254	0.0632783	no	CDS		WP_001135457.1	hypothetical protein
ACX60_RS04230	NZ_CP012004.1:890039-890945	OK	1600.39	1154.3	-0.47141	-1.04587	0.06555	0.139603	no	CDS		WP_000984535.1	protease HtpX
ACX60_RS04235	NZ_CP012004.1:891202-892066	OK	180.326	173.211	-0.0580811	-0.136062	0.81085	0.893676	no	CDS		WP_000798650.1	transglycosylase
ACX60_RS04240	NZ_CP012004.1:892569-893475	OK	954.125	176.871	-2.43148	-5.31237	5e-05	0.000250416	yes	CDS		WP_000271251.1	tRNA 2-thiocytidine biosynthesis protein TtcA
ACX60_RS04245	NZ_CP012004.1:893681-894065	OK	1927.98	1188.79	-0.697599	-1.61294	0.0056	0.0172287	yes	CDS		WP_001110719.1	hypothetical protein
ACX60_RS04250	NZ_CP012004.1:894156-895269	OK	60.794	43.5272	-0.482012	-1.08598	0.05555	0.122139	no	CDS	mltF	WP_001984613.1	ABC transporter substrate-binding protein
ACX60_RS04255	NZ_CP012004.1:895641-896136	OK	57.8691	130.088	1.16862	2.82798	5e-05	0.000250416	yes	CDS		WP_000841361.1	transcription elongation factor GreB
ACX60_RS04260	NZ_CP012004.1:896225-896315	NOTEST	0	0	0	0	1	1	no	tRNA			tRNA-Ser
ACX60_RS04265	NZ_CP012004.1:896394-896925	OK	35.8273	91.0358	1.34537	3.19272	5e-05	0.000250416	yes	CDS		WP_000398198.1	hypothetical protein
ACX60_RS04270	NZ_CP012004.1:897531-901530	OK	7.16073	11.0005	0.619392	1.48071	0.00975	0.0279026	yes	CDS		WP_001071474.1	peptide synthetase
ACX60_RS04275	NZ_CP012004.1:901599-902106	OK	51.1338	42.4612	-0.268132	-0.67068	0.24085	0.395939	no	CDS		WP_001027817.1	GCN5 family N-acetyltransferase
ACX60_RS04280	NZ_CP012004.1:902139-902397	OK	127.942	275.426	1.10617	2.64271	5e-05	0.000250416	yes	CDS		WP_001054060.1	hypothetical protein
ACX60_RS04285	NZ_CP012004.1:902675-903095	OK	62.4826	35.5001	-0.815631	-1.97967	0.0009	0.00344554	yes	CDS		WP_000750922.1	hypothetical protein
ACX60_RS04290	NZ_CP012004.1:903190-903973	OK	66.342	54.2303	-0.290823	-0.69734	0.22395	0.374405	no	CDS		WP_000613407.1	hypothetical protein
ACX60_RS04295	NZ_CP012004.1:904150-905957	OK	205.05	244.963	0.256593	0.270625	0.6359	0.778338	no	CDS		WP_001059983.1	hypothetical protein
ACX60_RS04300	NZ_CP012004.1:904150-905957	OK	84.9893	113.572	0.41825	0.514943	0.365	0.537054	no	CDS		WP_005134880.1	hypothetical protein
ACX60_RS04305	NZ_CP012004.1:904150-905957	OK	255.177	471.441	0.88558	1.39393	0.0157	0.0419584	yes	CDS		WP_000120680.1	hypothetical protein
ACX60_RS04310	NZ_CP012004.1:906161-906470	OK	62.6488	53.3175	-0.232677	-0.560022	0.33085	0.499822	no	CDS		WP_000734498.1	hypothetical protein
ACX60_RS04315	NZ_CP012004.1:906645-907251	OK	72.9393	60.2844	-0.274912	-0.668882	0.2385	0.393062	no	CDS		WP_001058974.1	hypothetical protein
ACX60_RS04320	NZ_CP012004.1:907979-908558	OK	5.58076	3.53066	-0.660526	-1.30711	0.02595	0.0644394	no	CDS		WP_001133242.1	transcriptional regulator
ACX60_RS04325	NZ_CP012004.1:908637-909501	OK	4.55428	11.5637	1.34431	3.11827	5e-05	0.000250416	yes	CDS		WP_001090404.1	metal hydrolase
ACX60_RS04330	NZ_CP012004.1:909609-910227	OK	17.8463	40.6586	1.18794	2.8606	5e-05	0.000250416	yes	CDS		WP_000256447.1	TetR family transcriptional regulator
ACX60_RS04335	NZ_CP012004.1:910341-910947	OK	275.213	377.702	0.456697	1.05001	0.0646	0.13795	no	CDS		WP_001100693.1	nitroreductase
ACX60_RS04340	NZ_CP012004.1:910984-911767	OK	22.5596	35.3739	0.64894	1.58709	0.00585	0.0178989	yes	CDS		WP_000116129.1	SDR family oxidoreductase
ACX60_RS04345	NZ_CP012004.1:911889-913610	OK	56.0682	102.845	0.87522	1.46165	0.01335	0.0364794	yes	CDS		WP_000868731.1	TetR family transcriptional regulator
ACX60_RS04350	NZ_CP012004.1:911889-913610	OK	16.6406	33.0938	0.991856	1.46982	0.00965	0.0276841	yes	CDS		WP_000869506.1	glycerate kinase
ACX60_RS04355	NZ_CP012004.1:914004-916413	OK	111.973	199.097	0.830328	1.90314	0.00075	0.00293333	yes	CDS		WP_000370438.1	hypothetical protein
ACX60_RS04360	NZ_CP012004.1:916491-917283	OK	32.8495	44.9775	0.453332	1.08543	0.05845	0.127395	no	CDS		WP_000187645.1	formate dehydrogenase accessory protein FdhD
ACX60_RS04365	NZ_CP012004.1:917402-917795	OK	34.3598	46.9987	0.451902	1.10093	0.0541	0.119328	no	CDS		WP_000119198.1	hypothetical protein
ACX60_RS04370	NZ_CP012004.1:917899-919938	OK	83.6748	66.5663	-0.33	-0.530622	0.3485	0.519472	no	CDS		WP_000706087.1	erythronate-4-phosphate dehydrogenase
ACX60_RS04375	NZ_CP012004.1:917899-919938	OK	95.7694	82.9227	-0.207798	-0.33749	0.55815	0.718696	no	CDS		WP_000059542.1	elongation factor P--(R)-beta-lysine ligase
ACX60_RS04380	NZ_CP012004.1:919996-920977	OK	1436.11	1819.87	0.34167	0.743331	0.18935	0.328679	no	CDS		WP_000451853.1	membrane protein
ACX60_RS04385	NZ_CP012004.1:921059-922448	OK	118.732	104.637	-0.182305	-0.43004	0.4461	0.618874	no	CDS		WP_000048860.1	DNA repair protein RadA
ACX60_RS04390	NZ_CP012004.1:922937-924344	OK	195.878	371.341	0.922791	2.09236	0.0004	0.00167352	yes	CDS		WP_000070815.1	alanine glycine permease
ACX60_RS04395	NZ_CP012004.1:924484-924709	OK	1337.31	552.479	-1.27534	-3.00619	5e-05	0.000250416	yes	CDS		WP_001255202.1	hypothetical protein
ACX60_RS04400	NZ_CP012004.1:924731-925982	OK	290.069	140.309	-1.04779	-2.43159	5e-05	0.000250416	yes	CDS		WP_000011145.1	diaminopimelate decarboxylase
ACX60_RS04405	NZ_CP012004.1:925987-926833	OK	324.806	231.639	-0.487703	-1.15458	0.04225	0.0971462	no	CDS	dapF	WP_000923478.1	diaminopimelate epimerase
ACX60_RS04410	NZ_CP012004.1:926919-927543	OK	83.2812	78.6834	-0.0819315	-0.198344	0.7317	0.844592	no	CDS		WP_000207640.1	lysine transporter LysE
ACX60_RS04415	NZ_CP012004.1:927666-928593	OK	65.3182	181.334	1.4731	3.41191	5e-05	0.000250416	yes	CDS		WP_000445485.1	integrase
ACX60_RS04420	NZ_CP012004.1:929029-929779	OK	2537	2980.66	0.232506	0.497204	0.3846	0.557274	no	CDS		WP_000646179.1	EtfB protein
ACX60_RS04425	NZ_CP012004.1:929796-930729	OK	1407.65	1635.19	0.216171	0.46229	0.42115	0.594901	no	CDS		WP_000025985.1	electron transfer flavoprotein subunit beta
ACX60_RS04430	NZ_CP012004.1:931094-933809	OK	753.685	411.431	-0.873311	-1.87478	0.0014	0.00510262	yes	CDS		WP_000116449.1	DNA gyrase subunit A
ACX60_RS04435	NZ_CP012004.1:933859-935506	OK	8.45108	11.5187	0.446768	1.11453	0.04865	0.109079	no	CDS		WP_001188105.1	hypothetical protein
ACX60_RS04440	NZ_CP012004.1:935515-937667	OK	6.92952	17.7555	1.35744	0.918231	0.12615	0.238036	no	CDS		WP_000457360.1	hypothetical protein
ACX60_RS04445	NZ_CP012004.1:935515-937667	OK	4.17982	8.59838	1.04062	1.06447	0.06495	0.138617	no	CDS		WP_005134882.1	hypothetical protein
ACX60_RS04450	NZ_CP012004.1:935515-937667	OK	19.0923	32.875	0.783998	1.51515	0.01005	0.0286617	yes	CDS		WP_001140942.1	hypothetical protein
ACX60_RS04455	NZ_CP012004.1:937931-940090	OK	46.7487	68.1924	0.544682	0.830154	0.1496	0.272916	no	CDS		WP_000657706.1	multidrug ABC transporter permease
ACX60_RS04460	NZ_CP012004.1:937931-940090	OK	72.7299	80.6132	0.148467	0.262471	0.6489	0.787324	no	CDS		WP_000258029.1	multidrug ABC transporter permease
ACX60_RS04465	NZ_CP012004.1:940153-941275	OK	121.125	178.962	0.563159	1.31251	0.0213	0.0544973	no	CDS		WP_001070866.1	RND transporter
ACX60_RS04470	NZ_CP012004.1:941287-942775	OK	119.229	106.452	-0.163541	-0.383343	0.49835	0.666803	no	CDS		WP_001142049.1	transporter
ACX60_RS04475	NZ_CP012004.1:943154-944234	OK	300.74	145.043	-1.05204	-2.43963	5e-05	0.000250416	yes	CDS		WP_001203181.1	3-phosphoserine/phosphohydroxythreonine aminotransferase
ACX60_RS04480	NZ_CP012004.1:944471-945413	OK	334.856	629.25	0.910094	2.03099	0.00025	0.00109665	yes	CDS		WP_000795877.1	hypothetical protein
ACX60_RS04485	NZ_CP012004.1:945687-946155	OK	203.394	278.358	0.452669	1.04883	0.06635	0.140903	no	CDS		WP_000936552.1	hypothetical protein
ACX60_RS04490	NZ_CP012004.1:946165-947074	OK	94.5985	86.7568	-0.12484	-0.285239	0.62035	0.766086	no	CDS		WP_001140078.1	membrane protein
ACX60_RS04495	NZ_CP012004.1:947321-949236	OK	391.553	152.566	-1.35977	-2.49821	5e-05	0.000250416	yes	CDS	lolE	WP_001984636.1	multidrug ABC transporter substrate-binding protein
ACX60_RS04500	NZ_CP012004.1:947321-949236	OK	489.271	174.987	-1.48339	-2.05547	0.0003	0.00129405	yes	CDS	lolD	WP_000049406.1	ABC transporter ATP-binding protein
ACX60_RS04505	NZ_CP012004.1:949321-952666	OK	48.2072	53.2172	0.142644	0.154035	0.7866	0.879213	no	CDS		WP_000472702.1	hypothetical protein
ACX60_RS04510	NZ_CP012004.1:949321-952666	OK	581.87	381.177	-0.610234	-1.20222	0.0367	0.0861558	no	CDS		WP_001109113.1	lipid A biosynthesis acyltransferase
ACX60_RS04515	NZ_CP012004.1:952822-953839	OK	523.599	365.939	-0.51686	-1.18869	0.0399	0.092459	no	CDS		WP_001286612.1	protease
ACX60_RS04520	NZ_CP012004.1:953857-954667	OK	343.521	253.705	-0.437245	-1.02608	0.0738	0.15431	no	CDS		WP_000114071.1	hydrolase
ACX60_RS04525	NZ_CP012004.1:954730-956427	OK	860.676	320.612	-1.42464	-1.61927	0.00815	0.0239266	yes	CDS		WP_031945425.1	phosphoribosylglycinamide formyltransferase
ACX60_RS04530	NZ_CP012004.1:954730-956427	OK	877.934	360.803	-1.2829	-2.229	0.0001	0.000475785	yes	CDS		WP_000071984.1	phosphoribosylformylglycinamidine cyclo-ligase
ACX60_RS04535	NZ_CP012004.1:956562-957756	OK	477.046	371.733	-0.359861	-0.836116	0.14215	0.261922	no	CDS		WP_001153980.1	AI-2E family transporter
ACX60_RS04540	NZ_CP012004.1:957776-958475	OK	282.684	320.882	0.182854	0.431634	0.44935	0.621833	no	CDS		WP_001249535.1	DnaA regulatory inactivator Hda
ACX60_RS04545	NZ_CP012004.1:958792-960646	OK	204.697	193.691	-0.0797286	-0.183786	0.74735	0.855311	no	CDS		WP_000920027.1	hypothetical protein
ACX60_RS04550	NZ_CP012004.1:960660-963108	OK	180.76	214.735	0.248479	0.565034	0.33065	0.499622	no	CDS		WP_000760139.1	membrane protein
ACX60_RS04555	NZ_CP012004.1:963197-964501	OK	344.551	367.156	0.0916721	0.0788433	0.8891	0.94056	no	CDS		WP_000225919.1	hypothetical protein
ACX60_RS04560	NZ_CP012004.1:963197-964501	OK	652.538	837.319	0.359716	0.351139	0.5432	0.70495	no	CDS		WP_001015075.1	hypothetical protein
ACX60_RS04565	NZ_CP012004.1:963197-964501	OK	656.835	746.349	0.18432	0.341683	0.5525	0.713774	no	CDS		WP_000362312.1	DNA-directed RNA polymerase sigma-70 factor
ACX60_RS04570	NZ_CP012004.1:964660-965437	OK	392.462	150.895	-1.37901	-3.18335	5e-05	0.000250416	yes	CDS		WP_000268350.1	rRNA methyltransferase
ACX60_RS04575	NZ_CP012004.1:965493-966465	OK	1087.48	238.191	-2.19081	-4.7401	5e-05	0.000250416	yes	CDS		WP_049594876.1	fructose 1,6-bisphosphatase
ACX60_RS04580	NZ_CP012004.1:966647-966836	OK	747.71	1439.89	0.945412	2.3223	0.0001	0.000475785	yes	CDS		WP_000208542.1	hypothetical protein
ACX60_RS04585	NZ_CP012004.1:966890-967454	OK	1081.06	522.76	-1.04823	-2.45378	5e-05	0.000250416	yes	CDS	pal	WP_000836015.1	peptidoglycan-binding protein
ACX60_RS04590	NZ_CP012004.1:967481-968762	OK	512.961	161.713	-1.66541	-3.8624	5e-05	0.000250416	yes	CDS	tolB	WP_000858381.1	translocation protein TolB
ACX60_RS04595	NZ_CP012004.1:968855-970259	OK	302.279	92.093	-1.71472	-3.89416	5e-05	0.000250416	yes	CDS	tolA	WP_001039161.1	gramicidin S synthase
ACX60_RS04600	NZ_CP012004.1:970262-971413	OK	607.935	158.758	-1.93709	-2.3584	0.0001	0.000475785	yes	CDS	tolR	WP_001007562.1	gramicidin S synthase
ACX60_RS04605	NZ_CP012004.1:970262-971413	OK	659.401	177.754	-1.89127	-3.48684	5e-05	0.000250416	yes	CDS	tolQ	WP_000224630.1	Tol-Pal system subunit TolQ
ACX60_RS04610	NZ_CP012004.1:971436-971844	OK	651.384	229.161	-1.50715	-3.34265	5e-05	0.000250416	yes	CDS		WP_001273591.1	thioesterase
ACX60_RS04615	NZ_CP012004.1:972054-973389	OK	7.38101	18.4346	1.32053	3.24852	5e-05	0.000250416	yes	CDS		WP_000277197.1	N-acyl-L-amino acid amidohydrolase
ACX60_RS04620	NZ_CP012004.1:973593-974598	OK	232.631	116.268	-1.00059	-2.34764	5e-05	0.000250416	yes	CDS	ruvB	WP_001154002.1	Holliday junction DNA helicase RuvB
ACX60_RS04625	NZ_CP012004.1:974606-975206	OK	429.854	240.778	-0.836141	-1.95007	0.0009	0.00344554	yes	CDS		WP_000578663.1	Holliday junction DNA helicase RuvA
ACX60_RS04630	NZ_CP012004.1:975297-976638	OK	223.831	158.461	-0.49828	-1.16213	0.0373	0.0873157	no	CDS		WP_000437078.1	deoxyguanosinetriphosphate triphosphohydrolase
ACX60_RS04635	NZ_CP012004.1:976947-980781	OK	717.78	400.664	-0.84115	-1.751	0.0024	0.00819334	yes	CDS		WP_000471073.1	phosphoribosylformylglycinamidine synthase
ACX60_RS04640	NZ_CP012004.1:980863-981919	OK	123.076	162.006	0.396499	0.92586	0.10795	0.210344	no	CDS			multidrug MFS transporter
ACX60_RS04645	NZ_CP012004.1:982056-982632	OK	39.8417	102.687	1.3659	3.09536	5e-05	0.000250416	yes	CDS		WP_000057883.1	hypothetical protein
ACX60_RS04650	NZ_CP012004.1:983328-983967	OK	67.3028	192.779	1.51821	3.60852	5e-05	0.000250416	yes	CDS		WP_000269399.1	hypothetical protein
ACX60_RS04655	NZ_CP012004.1:984351-985278	OK	22.6909	51.7266	1.18879	2.89693	5e-05	0.000250416	yes	CDS		WP_000029750.1	AraC family transcriptional regulator
ACX60_RS04660	NZ_CP012004.1:985654-986830	OK	6.01324	14.6365	1.28335	3.10854	5e-05	0.000250416	yes	CDS		WP_001108695.1	hypothetical protein
ACX60_RS04665	NZ_CP012004.1:986921-987551	OK	9.76725	11.422	0.225789	0.518061	0.37075	0.543396	no	CDS		WP_000997094.1	23-dihydro-2,3-dihydroxybenzoate synthetase
ACX60_RS04670	NZ_CP012004.1:987587-988379	OK	11.945	13.613	0.188568	0.463575	0.415	0.588192	no	CDS		WP_000656488.1	2,3-dihydro-2,3-dihydroxybenzoate dehydrogenase
ACX60_RS04675	NZ_CP012004.1:988392-990897	OK	10.7556	10.3672	-0.0530578	-0.128723	0.8223	0.900401	no	CDS		WP_001176910.1	peptide synthetase
ACX60_RS04680	NZ_CP012004.1:990900-994137	OK	10.1505	14.0578	0.46982	1.13262	0.04965	0.110863	no	CDS		WP_005181288.1	non-ribosomal peptide synthetase
ACX60_RS04685	NZ_CP012004.1:994149-997365	OK	10.8204	18.6817	0.787874	1.87197	0.0012	0.0044576	yes	CDS		WP_000019486.1	peptide synthetase
ACX60_RS04690	NZ_CP012004.1:997376-998996	OK	10.5807	12.4947	0.239889	0.599377	0.2945	0.460922	no	CDS		WP_049594809.1	2,3-dihydroxybenzoate-AMP ligase
ACX60_RS04695	NZ_CP012004.1:999009-1000350	OK	19.356	20.5631	0.0872777	0.21383	0.70855	0.830415	no	CDS		WP_001088061.1	siderophore biosynthesis protein
ACX60_RS04700	NZ_CP012004.1:1000359-1001520	OK	27.8699	31.4096	0.1725	0.416754	0.474	0.64492	no	CDS		WP_001010592.1	ornithine decarboxylase
ACX60_RS04705	NZ_CP012004.1:1001601-1002228	OK	49.8253	62.9702	0.337789	0.826246	0.1508	0.274678	no	CDS		WP_000988323.1	siderophore biosynthesis protein
ACX60_RS04710	NZ_CP012004.1:1002348-1002708	OK	72.7138	83.6289	0.201773	0.5023	0.38145	0.5539	no	CDS		WP_001985267.1	transposase
ACX60_RS04715	NZ_CP012004.1:1002735-1003101	OK	21.1843	30.3205	0.517297	1.19316	0.0394	0.0914527	no	CDS		WP_001985268.1	transposase
ACX60_RS04720	NZ_CP012004.1:1003261-1004131	OK	5.84792	16.5546	1.50124	3.55975	5e-05	0.000250416	yes	CDS		WP_000336209.1	4'-phosphopantetheinyl transferase
ACX60_RS04725	NZ_CP012004.1:1004145-1004907	OK	14.9199	55.2428	1.88855	4.53197	5e-05	0.000250416	yes	CDS		WP_000200755.1	thioesterase
ACX60_RS04730	NZ_CP012004.1:1005129-1007337	OK	13.3697	22.7606	0.767571	1.85557	0.0012	0.0044576	yes	CDS		WP_049594810.1	ligand-gated channel protein
ACX60_RS04735	NZ_CP012004.1:1007381-1008605	OK	14.7156	30.4486	1.04903	2.57722	5e-05	0.000250416	yes	CDS		WP_000790349.1	MFS transporter
ACX60_RS04740	NZ_CP012004.1:1008656-1009781	OK	26.7659	33.2128	0.311344	0.760061	0.1828	0.319677	no	CDS		WP_049594811.1	NADPH-dependent ferric siderophore reductase
ACX60_RS04745	NZ_CP012004.1:1009799-1011155	OK	23.4258	28.9984	0.30788	0.743032	0.2003	0.343032	no	CDS		WP_001056739.1	MATE family efflux transporter
ACX60_RS04750	NZ_CP012004.1:1011358-1013476	OK	107.705	114.284	0.0855395	0.200248	0.72465	0.840874	no	CDS		WP_001269710.1	hypothetical protein
ACX60_RS04755	NZ_CP012004.1:1013479-1014745	OK	143.496	127.655	-0.168764	-0.395192	0.4888	0.658378	no	CDS		WP_000097731.1	transporter
ACX60_RS04760	NZ_CP012004.1:1014753-1015902	OK	148.94	417.328	1.48645	3.3489	5e-05	0.000250416	yes	CDS		WP_000925820.1	hypothetical protein
ACX60_RS04765	NZ_CP012004.1:1016175-1016514	OK	966.488	4949.66	2.3565	4.67197	5e-05	0.000250416	yes	CDS		WP_001208763.1	hypothetical protein
ACX60_RS04770	NZ_CP012004.1:1016685-1017066	OK	4.88948	10.6907	1.12861	2.0475	0.00115	0.00429768	yes	CDS		WP_049594878.1	transposase
ACX60_RS04775	NZ_CP012004.1:1017327-1017581	OK	15.2148	26.6307	0.807619	1.4666	0.01275	0.035068	yes	CDS			transposase
ACX60_RS04780	NZ_CP012004.1:1017595-1017991	OK	2.88078	5.73879	0.994289	1.51589	0.01265	0.0348274	yes	CDS		WP_001014737.1	hypothetical protein
ACX60_RS04785	NZ_CP012004.1:1018227-1020490	OK	20.3657	34.2866	0.751503	1.46678	0.01005	0.0286617	yes	CDS		WP_000547725.1	hypothetical protein
ACX60_RS04790	NZ_CP012004.1:1018227-1020490	OK	21.0639	45.8872	1.12332	1.32447	0.02525	0.0630033	no	CDS			transposase
ACX60_RS04795	NZ_CP012004.1:1020544-1021477	OK	38.7332	53.6112	0.468963	1.13331	0.0512	0.113833	no	CDS		WP_000742756.1	transposase
ACX60_RS04800	NZ_CP012004.1:1021532-1022381	OK	82.0629	140.815	0.779002	1.81401	0.00195	0.00684175	yes	CDS			transposase
ACX60_RS04805	NZ_CP012004.1:1022396-1026854	OK	89.8477	181.634	1.01548	1.50781	0.00925	0.0266844	yes	CDS		WP_001061231.1	ATPase AAA
ACX60_RS04810	NZ_CP012004.1:1022396-1026854	OK	72.6501	160.369	1.14236	1.78144	0.0019	0.00668529	yes	CDS		WP_000269331.1	transcriptional antiterminator
ACX60_RS04815	NZ_CP012004.1:1022396-1026854	OK	62.3426	105.204	0.754903	0.486652	0.3985	0.572054	no	CDS		WP_011859944.1	transcriptional antiterminator
ACX60_RS04820	NZ_CP012004.1:1027414-1027540	OK	939.47	3755.99	1.99927	4.77044	5e-05	0.000250416	yes	CDS		WP_000977276.1	hypothetical protein
ACX60_RS04825	NZ_CP012004.1:1027608-1028723	OK	140.346	343.676	1.29207	0.703472	0.14425	0.26498	no	CDS		WP_000916029.1	NIF3 1
ACX60_RS04830	NZ_CP012004.1:1027608-1028723	OK	229.148	486.918	1.0874	2.09838	0.00105	0.0039592	yes	CDS		WP_000175545.1	enoly-CoA hydratase
ACX60_RS04835	NZ_CP012004.1:1028790-1029423	OK	148.609	65.1638	-1.18938	-2.85083	5e-05	0.000250416	yes	CDS		WP_000117223.1	nicotinamide-nucleotide adenylyltransferase
ACX60_RS04840	NZ_CP012004.1:1029493-1030063	OK	82.4179	111.48	0.435761	1.03536	0.06755	0.143055	no	CDS		WP_001050696.1	hypothetical protein
ACX60_RS04845	NZ_CP012004.1:1030188-1030650	OK	395.815	232.568	-0.767176	-1.77374	0.0018	0.0063788	yes	CDS	bcp	WP_001293525.1	peroxiredoxin
ACX60_RS04850	NZ_CP012004.1:1030667-1031354	OK	61.757	29.352	-1.07314	-2.63718	5e-05	0.000250416	yes	CDS		WP_049594812.1	ATPase
ACX60_RS04855	NZ_CP012004.1:1031444-1031861	OK	2121.82	817.127	-1.37667	-3.18858	5e-05	0.000250416	yes	CDS		WP_000771345.1	membrane protein
ACX60_RS04860	NZ_CP012004.1:1031874-1032546	OK	637.607	383.145	-0.734776	-1.70654	0.00315	0.0104198	yes	CDS		WP_001247780.1	7-cyano-7-deazaguanine synthase
ACX60_RS04865	NZ_CP012004.1:1032586-1033297	OK	630.167	315.683	-0.997258	-2.25762	0.0001	0.000475785	yes	CDS		WP_000157724.1	7-carboxy-7-deazaguanine synthase
ACX60_RS04870	NZ_CP012004.1:1033375-1034197	OK	1349.71	760.507	-0.827617	-1.8001	0.00225	0.00775259	yes	CDS	dapD	WP_000080867.1	2,3,4,5-tetrahydropyridine-2,6-dicarboxylate N-succinyltransferase
ACX60_RS04875	NZ_CP012004.1:1034491-1035220	OK	1846.5	253.126	-2.86686	-6.51283	5e-05	0.000250416	yes	CDS		WP_000866520.1	membrane protein
ACX60_RS04880	NZ_CP012004.1:1035311-1036235	OK	126.936	102.656	-0.306289	-0.703922	0.2192	0.368011	no	CDS		WP_001011052.1	CysB family transcriptional regulator
ACX60_RS04885	NZ_CP012004.1:1036306-1037368	OK	121.641	40.3808	-1.59089	-3.59971	5e-05	0.000250416	yes	CDS		WP_000027499.1	sulfate ABC transporter ATP-binding protein
ACX60_RS04890	NZ_CP012004.1:1037379-1039094	OK	124.417	20.867	-2.5759	-4.30243	5e-05	0.000250416	yes	CDS	cysW	WP_001048807.1	sulfate/thiosulfate transporter permease subunit
ACX60_RS04895	NZ_CP012004.1:1037379-1039094	OK	110.537	22.6535	-2.28672	-3.62776	5e-05	0.000250416	yes	CDS		WP_000083115.1	sulfate transporter
ACX60_RS04900	NZ_CP012004.1:1039174-1039783	OK	180.45	46.8203	-1.94639	-4.56765	5e-05	0.000250416	yes	CDS		WP_000149917.1	esterase
ACX60_RS04905	NZ_CP012004.1:1039813-1040821	OK	181.039	64.0512	-1.499	-3.40642	5e-05	0.000250416	yes	CDS		WP_001212600.1	ABC transporter permease
ACX60_RS04910	NZ_CP012004.1:1041084-1041897	OK	49.8845	126.558	1.34313	3.18524	5e-05	0.000250416	yes	CDS		WP_000263427.1	4-amino-4-deoxychorismate lyase
ACX60_RS04915	NZ_CP012004.1:1041898-1042969	OK	212.872	100.134	-1.08805	-2.5487	0.0001	0.000475785	yes	CDS	mltG/yceG	WP_001125860.1	hypothetical protein
ACX60_RS04920	NZ_CP012004.1:1042978-1043578	OK	153.386	67.3482	-1.18745	-2.8346	5e-05	0.000250416	yes	CDS		WP_000470765.1	thymidylate kinase
ACX60_RS04925	NZ_CP012004.1:1043716-1044133	OK	160.064	70.9623	-1.17353	-2.80387	5e-05	0.000250416	yes	CDS		WP_000842540.1	thioesterase
ACX60_RS04930	NZ_CP012004.1:1044186-1045830	OK	124.41	80.1335	-0.634629	-1.47661	0.01075	0.0303009	yes	CDS		WP_000367540.1	L-aspartate oxidase
ACX60_RS04935	NZ_CP012004.1:1046060-1047437	OK	154.045	57.5144	-1.42136	-3.31535	5e-05	0.000250416	yes	CDS		WP_000842416.1	serine protease
ACX60_RS04940	NZ_CP012004.1:1047557-1048013	OK	159.246	161.881	0.0236815	0.0566646	0.91945	0.956888	no	CDS		WP_000094835.1	thioesterase
ACX60_RS04945	NZ_CP012004.1:1048026-1048575	OK	89.237	117.447	0.396301	0.94684	0.09735	0.193673	no	CDS		WP_005134895.1	hypothetical protein
ACX60_RS04950	NZ_CP012004.1:1048758-1050576	OK	573.359	222.337	-1.36669	-3.03472	5e-05	0.000250416	yes	CDS		WP_000035781.1	elongation factor 4
ACX60_RS04955	NZ_CP012004.1:1050646-1051474	OK	522.856	323.25	-0.693765	-1.62724	0.005	0.01564	yes	CDS		WP_000344900.1	S26 family signal peptidase
ACX60_RS04960	NZ_CP012004.1:1051497-1052536	OK	647.366	443.377	-0.546049	-0.783583	0.1738	0.307001	no	CDS		WP_001224039.1	hypothetical protein
ACX60_RS04965	NZ_CP012004.1:1051497-1052536	OK	356.344	246.888	-0.529415	-0.972011	0.0886	0.179752	no	CDS	rnc	WP_000160699.1	ribonuclease 3
ACX60_RS04970	NZ_CP012004.1:1052541-1053570	OK	1047.96	578.569	-0.857017	-1.92184	0.0008	0.00310218	yes	CDS		WP_000061702.1	GTPase Era
ACX60_RS04975	NZ_CP012004.1:1053588-1053789	OK	7899.21	3881.41	-1.02513	-2.37043	5e-05	0.000250416	yes	CDS		WP_004840396.1	hypothetical protein
ACX60_RS04980	NZ_CP012004.1:1053798-1054512	OK	281.069	136.043	-1.04686	-2.36174	0.00015	0.000691653	yes	CDS		WP_000985104.1	DNA repair protein RecO
ACX60_RS04985	NZ_CP012004.1:1054525-1055251	OK	556.738	281.233	-0.985231	-2.22325	0.00015	0.000691653	yes	CDS		WP_000729414.1	pyridoxamine 5'-phosphate oxidase
ACX60_RS04990	NZ_CP012004.1:1055257-1055902	OK	363.082	181.335	-1.00164	-2.26402	0.00015	0.000691653	yes	CDS		WP_000095056.1	hypothetical protein
ACX60_RS04995	NZ_CP012004.1:1056195-1056954	OK	246.501	370.597	0.58826	1.3784	0.01665	0.0441055	yes	CDS		WP_000880601.1	NAD(P)-dependent oxidoreductase
ACX60_RS05000	NZ_CP012004.1:1057137-1057213	NOTEST	0	0	0	0	1	1	no	tRNA			tRNA-Asn
ACX60_RS05005	NZ_CP012004.1:1057447-1057876	OK	48.2288	160.727	1.73665	3.94327	5e-05	0.000250416	yes	CDS		WP_000855164.1	hypothetical protein
ACX60_RS05010	NZ_CP012004.1:1057890-1058328	OK	97.9925	96.341	-0.0245209	-0.0604221	0.91405	0.953631	no	CDS		WP_000795395.1	phenylacetic acid degradation protein
ACX60_RS05015	NZ_CP012004.1:1058513-1058924	OK	84.5063	216.044	1.3542	3.20912	5e-05	0.000250416	yes	CDS		WP_001014252.1	S-(hydroxymethyl)glutathione synthase
ACX60_RS05020	NZ_CP012004.1:1059288-1060989	OK	197.345	299.833	0.603437	1.41465	0.0127	0.0349521	yes	CDS		WP_000567434.1	chaperone protein
ACX60_RS05025	NZ_CP012004.1:1061040-1063002	OK	137.544	124.372	-0.145224	-0.34566	0.54355	0.705158	no	CDS		WP_000127907.1	chaperone
ACX60_RS05030	NZ_CP012004.1:1063224-1064454	OK	1338.4	663.767	-1.01176	-2.13617	0.0001	0.000475785	yes	CDS		WP_000383206.1	aspartate aminotransferase
ACX60_RS05035	NZ_CP012004.1:1064661-1064841	OK	4657.43	1943.3	-1.26103	-2.89163	5e-05	0.000250416	yes	CDS		WP_000139632.1	hypothetical protein
ACX60_RS05040	NZ_CP012004.1:1064875-1066312	OK	55.2034	70.4945	0.352753	0.823006	0.15435	0.279566	no	CDS		WP_005134897.1	hypothetical protein
ACX60_RS05045	NZ_CP012004.1:1066480-1067272	OK	82.6919	286.215	1.79128	4.14028	5e-05	0.000250416	yes	CDS		WP_000222202.1	hypothetical protein
ACX60_RS05050	NZ_CP012004.1:1067451-1069473	OK	92.1582	222.739	1.27317	2.89863	5e-05	0.000250416	yes	CDS		WP_001004983.1	excinuclease ABC subunit B
ACX60_RS05055	NZ_CP012004.1:1069566-1070154	OK	83.24	103.4	0.312881	0.743014	0.19835	0.340374	no	CDS		WP_000885644.1	membrane protein
ACX60_RS05060	NZ_CP012004.1:1070265-1071210	OK	40.1859	39.0072	-0.042948	-0.100868	0.85875	0.923952	no	CDS		WP_000912037.1	permease
ACX60_RS05065	NZ_CP012004.1:1071426-1072884	OK	1550.32	697.664	-1.15196	-2.39076	5e-05	0.000250416	yes	CDS		WP_000031230.1	glyceraldehyde 3-phosphate dehydrogenase
ACX60_RS05070	NZ_CP012004.1:1073033-1073768	OK	64.7743	47.6654	-0.442479	-1.06521	0.0613	0.13226	no	CDS		WP_001183840.1	MFS transporter
ACX60_RS05075	NZ_CP012004.1:1073779-1074454	OK	66.908	44.4236	-0.590854	-1.44789	0.0143	0.0387048	yes	CDS		WP_000468065.1	hypothetical protein
ACX60_RS05080	NZ_CP012004.1:1074670-1075891	OK	775.148	411.301	-0.914277	-2.06451	0.0001	0.000475785	yes	CDS		WP_001212949.1	GTPase Obg
ACX60_RS05085	NZ_CP012004.1:1075906-1077040	OK	436.211	270.395	-0.689958	-1.61462	0.00405	0.0130404	yes	CDS		WP_000573844.1	glutamate 5-kinase
ACX60_RS05090	NZ_CP012004.1:1077066-1078898	OK	90.5304	85.9362	-0.0751367	-0.0896608	0.8704	0.930505	no	CDS		WP_000271369.1	hypothetical protein
ACX60_RS05095	NZ_CP012004.1:1077066-1078898	OK	113.829	103.317	-0.139784	-0.284028	0.6132	0.760971	no	CDS		WP_001039857.1	membrane protein
ACX60_RS05100	NZ_CP012004.1:1078981-1080007	OK	84.4789	64.6011	-0.387031	-0.901767	0.11795	0.225876	no	CDS		WP_000275423.1	hypothetical protein
ACX60_RS05105	NZ_CP012004.1:1080050-1081097	OK	145.491	346.709	1.25279	2.9376	5e-05	0.000250416	yes	CDS		WP_000055180.1	2-nitropropane dioxygenase
ACX60_RS05110	NZ_CP012004.1:1081208-1081910	OK	26.2804	66.0555	1.32969	3.18435	5e-05	0.000250416	yes	CDS		WP_000885357.1	membrane protein
ACX60_RS05115	NZ_CP012004.1:1082162-1083383	OK	129.994	151.532	0.221179	0.517356	0.3627	0.534553	no	CDS		WP_005134903.1	hypothetical protein
ACX60_RS05120	NZ_CP012004.1:1083385-1084524	OK	33.5931	38.1755	0.184483	0.43777	0.4509	0.623474	no	CDS			UDP-N-acetylglucosamine 2-epimerase
ACX60_RS05125	NZ_CP012004.1:1084531-1087259	OK	77.754	85.6975	0.140336	0.135472	0.809	0.892864	no	CDS		WP_000744217.1	hypothetical protein
ACX60_RS05130	NZ_CP012004.1:1084531-1087259	OK	112.072	117.809	0.0720163	0.14258	0.80405	0.890048	no	CDS		WP_000750598.1	hypothetical protein
ACX60_RS05135	NZ_CP012004.1:1087259-1090133	OK	45.4385	78.7954	0.794195	1.24075	0.03135	0.0754664	no	CDS		WP_000035257.1	glycosyl transferase
ACX60_RS05140	NZ_CP012004.1:1087259-1090133	OK	23.9876	70.0414	1.54592	1.62159	0.0062	0.0188224	yes	CDS		WP_000067469.1	hypothetical protein
ACX60_RS05145	NZ_CP012004.1:1087259-1090133	OK	30.0136	116.731	1.9595	2.11028	0.0005	0.00204164	yes	CDS		WP_001186266.1	membrane protein
ACX60_RS05150	NZ_CP012004.1:1090326-1091769	OK	41.5259	147.772	1.83129	4.29842	5e-05	0.000250416	yes	CDS		WP_000063719.1	deoxyribodipyrimidine photo-lyase
ACX60_RS05155	NZ_CP012004.1:1091872-1092355	OK	5161.62	2412.48	-1.09731	-2.43111	0.0001	0.000475785	yes	CDS		WP_000123995.1	peptidyl-prolyl cis-trans isomerase
ACX60_RS05160	NZ_CP012004.1:1092490-1093777	OK	91.1465	38.9073	-1.22815	-2.91485	5e-05	0.000250416	yes	CDS		WP_000193160.1	NADH dehydrogenase
ACX60_RS05165	NZ_CP012004.1:1093876-1095196	OK	231.352	89.3504	-1.37254	-3.20785	5e-05	0.000250416	yes	CDS	dacD	WP_000667907.1	D-alanyl-D-alanine carboxypeptidase
ACX60_RS05170	NZ_CP012004.1:1095368-1097072	OK	304.328	309.166	0.0227518	0.0520329	0.92605	0.959955	no	CDS		WP_000903512.1	serine protease
ACX60_RS05175	NZ_CP012004.1:1097472-1099710	OK	2044.87	1852.69	-0.142392	-0.286438	0.6051	0.754937	no	CDS		WP_000896679.1	isocitrate dehydrogenase
ACX60_RS05180	NZ_CP012004.1:1099827-1100616	OK	371.663	229.147	-0.697722	-1.62932	0.0044	0.0139973	yes	CDS		WP_000706554.1	23S rRNA pseudouridine synthase E
ACX60_RS05185	NZ_CP012004.1:1100816-1102073	OK	339.424	1032.59	1.6051	3.42797	5e-05	0.000250416	yes	CDS		WP_000542121.1	isocitrate dehydrogenase
ACX60_RS05190	NZ_CP012004.1:1102173-1102665	OK	43.3567	233.704	2.43035	5.83952	5e-05	0.000250416	yes	CDS		WP_001218091.1	hypothetical protein
ACX60_RS05195	NZ_CP012004.1:1102665-1103076	OK	51.724	201.605	1.96263	4.78182	5e-05	0.000250416	yes	CDS		WP_000069673.1	hypothetical protein
ACX60_RS05200	NZ_CP012004.1:1103424-1104603	OK	5.23149	10.5758	1.01547	2.40769	0.00015	0.000691653	yes	CDS		WP_017897594.1	MFS transporter
ACX60_RS05205	NZ_CP012004.1:1104699-1105581	OK	69.1365	123.566	0.83776	1.97755	0.00075	0.00293333	yes	CDS		WP_000925116.1	LysR family transcriptional regulator
ACX60_RS05210	NZ_CP012004.1:1105778-1107173	OK	130.246	115.507	-0.173261	-0.409356	0.464	0.635861	no	CDS		WP_001025081.1	L-cystine transporter tcyP
ACX60_RS05215	NZ_CP012004.1:1107321-1108137	OK	49.1769	48.9903	-0.00548463	-0.013305	0.9796	0.989288	no	CDS		WP_000784951.1	phenazine biosynthesis protein PhzF
ACX60_RS05220	NZ_CP012004.1:1108259-1111022	OK	258.462	240.218	-0.105606	-0.240065	0.6721	0.803733	no	CDS		WP_000480983.1	protease
ACX60_RS05225	NZ_CP012004.1:1111079-1111463	OK	403.146	169.355	-1.25125	-2.89031	5e-05	0.000250416	yes	CDS		WP_000078676.1	hypothetical protein
ACX60_RS05230	NZ_CP012004.1:1111566-1112199	OK	72.5721	157.257	1.11563	2.62805	5e-05	0.000250416	yes	CDS		WP_001150004.1	hypothetical protein
ACX60_RS05235	NZ_CP012004.1:1112234-1113698	OK	147.342	208.286	0.499397	1.17952	0.03735	0.0874052	no	CDS		WP_000230496.1	hypothetical protein
ACX60_RS05240	NZ_CP012004.1:1113869-1114247	OK	108.569	119.947	0.143786	0.356196	0.5233	0.687542	no	CDS		WP_000993528.1	hypothetical protein
ACX60_RS05245	NZ_CP012004.1:1114362-1114974	OK	125.229	53.3131	-1.23201	-2.90834	5e-05	0.000250416	yes	CDS		WP_001214807.1	thiamine phosphate synthase
ACX60_RS05250	NZ_CP012004.1:1115016-1116315	OK	512.51	383.078	-0.419942	-0.956836	0.08925	0.180856	no	CDS		WP_000059223.1	glutamate-1-semialdehyde 2,1-aminomutase
ACX60_RS05255	NZ_CP012004.1:1116376-1117081	OK	60.4975	70.7	0.224834	0.542754	0.34005	0.510293	no	CDS		WP_000500061.1	isochorismatase
ACX60_RS05260	NZ_CP012004.1:1117213-1117852	OK	211.997	79.4341	-1.41621	-3.33342	5e-05	0.000250416	yes	CDS		WP_001279315.1	RNA pseudouridine synthase
ACX60_RS05265	NZ_CP012004.1:1117996-1120834	OK	285.225	132.03	-1.11124	-2.53387	5e-05	0.000250416	yes	CDS		WP_000413578.1	RNA polymerase-associated protein RapA
ACX60_RS05270	NZ_CP012004.1:1120889-1121906	OK	91.4687	54.311	-0.752033	-1.7798	0.0025	0.00848917	yes	CDS		WP_001191205.1	membrane protein
ACX60_RS05275	NZ_CP012004.1:1122072-1122768	OK	350.364	154.971	-1.17686	-2.66697	5e-05	0.000250416	yes	CDS		WP_000195202.1	TetR family transcriptional regulator
ACX60_RS05280	NZ_CP012004.1:1122908-1123979	OK	813.584	360.966	-1.17243	-2.57817	5e-05	0.000250416	yes	CDS		WP_001147894.1	oxidoreductase
ACX60_RS05285	NZ_CP012004.1:1123991-1125086	OK	1711.84	524.228	-1.70728	-3.58619	5e-05	0.000250416	yes	CDS		WP_001057073.1	acyl-CoA desaturase
ACX60_RS05290	NZ_CP012004.1:1125152-1125728	OK	44.628	67.9233	0.605958	1.49988	0.0079	0.0232755	yes	CDS		WP_001039795.1	NAD(P)H dehydrogenase
ACX60_RS05295	NZ_CP012004.1:1125847-1126744	OK	27.279	32.8717	0.269057	0.669507	0.2408	0.395886	no	CDS		WP_001041365.1	LysR family transcriptional regulator
ACX60_RS05300	NZ_CP012004.1:1126862-1127564	OK	273.308	58.8002	-2.21664	-5.26413	5e-05	0.000250416	yes	CDS		WP_001259423.1	hypothetical protein
ACX60_RS05305	NZ_CP012004.1:1128031-1129405	OK	907.713	544.862	-0.736345	-1.64517	0.00405	0.0130404	yes	CDS		WP_000117540.1	diadenosine tetraphosphatase
ACX60_RS05310	NZ_CP012004.1:1129407-1130940	OK	856.802	578.611	-0.56637	-1.25176	0.029	0.0707815	no	CDS		WP_000227387.1	2,4-diaminobutyrate decarboxylase
ACX60_RS05315	NZ_CP012004.1:1131216-1132647	OK	19.5471	992.901	5.66662	12.1126	5e-05	0.000250416	yes	CDS		WP_001183474.1	NAD-dependent aldehyde dehydrogenase
ACX60_RS05320	NZ_CP012004.1:1132718-1133204	OK	28.3276	111.339	1.97468	4.72395	5e-05	0.000250416	yes	CDS		WP_000357090.1	AsnC family transcriptional regulator
ACX60_RS05325	NZ_CP012004.1:1133338-1135060	OK	3.75613	1081.06	8.16899	16.9467	5e-05	0.000250416	yes	CDS		WP_000469459.1	pyruvate decarboxylase
ACX60_RS05330	NZ_CP012004.1:1135200-1136580	OK	6.8712	362.644	5.72185	12.6891	5e-05	0.000250416	yes	CDS		WP_000339846.1	amino acid transporter
ACX60_RS05335	NZ_CP012004.1:1137035-1138067	OK	36.0238	72.9683	1.01832	2.36569	5e-05	0.000250416	yes	CDS		WP_001238909.1	phosphonate ABC transporter substrate-binding protein
ACX60_RS05340	NZ_CP012004.1:1138167-1140941	OK	37.6114	67.4369	0.842366	1.4039	0.017	0.044899	yes	CDS		WP_001050723.1	phosphate ABC transporter permease
ACX60_RS05345	NZ_CP012004.1:1138167-1140941	OK	33.5006	62.7222	0.90479	1.44748	0.0118	0.0328364	yes	CDS		WP_000107954.1	high frequency lysogenization protein HflD
ACX60_RS05350	NZ_CP012004.1:1140954-1141857	OK	165.607	155.339	-0.0923433	-0.216026	0.705	0.827955	no	CDS		WP_001091973.1	phosphate ABC transporter ATP-binding protein
ACX60_RS05355	NZ_CP012004.1:1142003-1142966	OK	673.457	569.526	-0.241824	-0.541708	0.3433	0.513715	no	CDS		WP_000897185.1	peptidase S49
ACX60_RS05360	NZ_CP012004.1:1143241-1145431	OK	168.962	212.022	0.327518	0.725805	0.20975	0.355416	no	CDS		WP_000196826.1	surface adhesion protein
ACX60_RS05365	NZ_CP012004.1:1145478-1146120	OK	60.6915	55.1577	-0.137932	-0.335327	0.56135	0.720732	no	CDS		WP_000570327.1	membrane protein
ACX60_RS05370	NZ_CP012004.1:1146202-1147591	OK	728.436	450.678	-0.692705	-1.53718	0.0088	0.0255551	yes	CDS		WP_000993080.1	adenylosuccinate lyase
ACX60_RS05375	NZ_CP012004.1:1147645-1148380	OK	172.09	106	-0.699094	-1.6288	0.0057	0.0175074	yes	CDS		WP_000229972.1	lysogenization protein HflD
ACX60_RS05380	NZ_CP012004.1:1148393-1149527	OK	262.087	137.153	-0.934259	-2.18409	0.0002	0.00090002	yes	CDS	mnmA	WP_001187604.1	tRNA(5-methylaminomethyl-2-thiouridine)- methyltransferase
ACX60_RS05385	NZ_CP012004.1:1149531-1150020	OK	629.172	386.789	-0.701907	-1.64016	0.00465	0.0146876	yes	CDS		WP_000741966.1	NUDIX hydrolase
ACX60_RS05390	NZ_CP012004.1:1150139-1150685	OK	169.033	108.987	-0.633156	-1.484	0.00975	0.0279026	yes	CDS		WP_001107199.1	gamma carbonic anhydrase family protein
ACX60_RS05395	NZ_CP012004.1:1150784-1151933	OK	653.544	272.76	-1.26065	-2.80313	5e-05	0.000250416	yes	CDS	dacA/C	WP_000197255.1	D-alanyl-D-alanine carboxypeptidase
ACX60_RS05400	NZ_CP012004.1:1152059-1152476	OK	804.433	112.705	-2.83542	-6.74734	5e-05	0.000250416	yes	CDS		WP_000749411.1	hypothetical protein
ACX60_RS05405	NZ_CP012004.1:1152629-1153001	OK	45.3172	36.5365	-0.31072	-0.736959	0.20375	0.347684	no	CDS		WP_000846426.1	hypothetical protein
ACX60_RS05410	NZ_CP012004.1:1153103-1153871	OK	228.627	155.482	-0.55625	-1.26071	0.0262	0.0649515	no	CDS		WP_001023217.1	stationary phase survival protein SurE
ACX60_RS05415	NZ_CP012004.1:1153985-1154816	OK	576.552	111.767	-2.36696	-5.49231	5e-05	0.000250416	yes	CDS	ygeR	WP_000550750.1	peptidoglycan-binding protein
ACX60_RS05420	NZ_CP012004.1:1154917-1155847	OK	996.628	979.825	-0.0245306	-0.054632	0.9209	0.957547	no	CDS		WP_000886768.1	LysR family transcriptional regulator
ACX60_RS05425	NZ_CP012004.1:1155904-1158523	OK	518.615	342.786	-0.597355	-1.3216	0.02085	0.0535366	no	CDS		WP_000192286.1	ATP-dependent protease
ACX60_RS05430	NZ_CP012004.1:1158689-1160879	OK	201.699	119.506	-0.755121	-1.75823	0.00225	0.00775259	yes	CDS	ampG	WP_000428311.1	transporter
ACX60_RS05435	NZ_CP012004.1:1160881-1161283	OK	700.048	515.587	-0.441239	-1.03309	0.07335	0.153513	no	CDS		WP_001242511.1	lactoylglutathione lyase
ACX60_RS05440	NZ_CP012004.1:1161422-1162388	OK	75.2531	121.644	0.692838	1.6296	0.00435	0.013864	yes	CDS		WP_005134928.1	hypothetical protein
ACX60_RS05445	NZ_CP012004.1:1162581-1162806	OK	12705.5	7702.02	-0.722143	-1.66329	0.00425	0.013588	yes	CDS	rpmE	WP_001200845.1	50S ribosomal protein L31
ACX60_RS05450	NZ_CP012004.1:1162868-1166719	OK	36.8127	56.6933	0.622972	0.814739	0.16355	0.292775	no	CDS		WP_000534828.1	EAL domain-containing protein
ACX60_RS05455	NZ_CP012004.1:1162868-1166719	OK	92.6029	163.528	0.820408	1.59057	0.0065	0.0195968	yes	CDS			GTPase
ACX60_RS05460	NZ_CP012004.1:1166734-1167751	OK	124.906	115.27	-0.115825	-0.270755	0.63465	0.777492	no	CDS		WP_000611579.1	EF-P beta-lysylation protein EpmB
ACX60_RS05465	NZ_CP012004.1:1167824-1168394	OK	3995.1	2651.03	-0.59168	-1.26869	0.03115	0.0750418	no	CDS		WP_000035083.1	elongation factor P
ACX60_RS05470	NZ_CP012004.1:1168560-1170657	OK	217.084	519.602	1.25915	2.6243	5e-05	0.000250416	yes	CDS		WP_000380470.1	carbon starvation protein A
ACX60_RS05475	NZ_CP012004.1:1170659-1170962	OK	595.647	1357.16	1.18806	2.6125	5e-05	0.000250416	yes	CDS		WP_001009533.1	hypothetical protein
ACX60_RS05480	NZ_CP012004.1:1171130-1171207	OK	0	85.0892	inf	#NAME?	0.12475	0.235975	no	tRNA			tRNA-Val
ACX60_RS05485	NZ_CP012004.1:1171471-1174757	OK	9.83964	11.8964	0.273851	0.661405	0.24305	0.398555	no	CDS			type I secretion protein
ACX60_RS05490	NZ_CP012004.1:1174990-1175857	OK	25.0697	19.8778	-0.334787	-0.833796	0.1445	0.265352	no	CDS		WP_000211448.1	hypothetical protein
ACX60_RS05495	NZ_CP012004.1:1175886-1176771	OK	40.7565	36.5177	-0.158433	-0.385702	0.49095	0.660355	no	CDS		WP_001131942.1	2,4-dienoyl-CoA reductase
ACX60_RS05500	NZ_CP012004.1:1177009-1179021	OK	4.15598	5.25767	0.339236	0.477962	0.40735	0.581198	no	CDS		WP_001097602.1	fatty acid desaturase
ACX60_RS05505	NZ_CP012004.1:1177009-1179021	OK	8.69049	10.6023	0.286871	0.578654	0.3154	0.483736	no	CDS		WP_000627086.1	fatty acid desaturase
ACX60_RS05510	NZ_CP012004.1:1179063-1179894	OK	8.40104	9.90168	0.237105	0.570052	0.33045	0.499455	no	CDS		WP_049594813.1	metal-dependent hydrolase
ACX60_RS05515	NZ_CP012004.1:1179955-1180636	OK	20.2238	41.6926	1.04374	2.54748	5e-05	0.000250416	yes	CDS		WP_000106451.1	hydrolase
ACX60_RS05520	NZ_CP012004.1:1180818-1181739	OK	24.2848	47.545	0.969242	2.37889	0.0001	0.000475785	yes	CDS		WP_001153333.1	LysR family transcriptional regulator
ACX60_RS05525	NZ_CP012004.1:1181987-1182911	OK	20.6458	34.0521	0.721898	1.78744	0.0022	0.00760739	yes	CDS		WP_000277159.1	hypothetical protein
ACX60_RS05530	NZ_CP012004.1:1182980-1184486	OK	6.04015	9.85356	0.70606	1.7446	0.00235	0.00804115	yes	CDS		WP_001038285.1	monooxygenase
ACX60_RS05535	NZ_CP012004.1:1184541-1185459	OK	3.60489	8.12832	1.173	2.68867	5e-05	0.000250416	yes	CDS		WP_049594881.1	epoxide hydrolase
ACX60_RS05540	NZ_CP012004.1:1185470-1186418	OK	1.61624	3.77056	1.22214	2.42781	5e-05	0.000250416	yes	CDS		WP_000102858.1	metal-dependent hydrolase
ACX60_RS05545	NZ_CP012004.1:1186440-1187481	OK	2.15487	4.87091	1.17659	2.53295	0.00015	0.000691653	yes	CDS		WP_049594814.1	dihydroflavonol 4-reductase
ACX60_RS05550	NZ_CP012004.1:1187645-1188665	OK	17.9551	30.8422	0.780515	1.90998	0.0012	0.0044576	yes	CDS		WP_001069952.1	AraC family transcriptional regulator
ACX60_RS05555	NZ_CP012004.1:1189103-1190507	OK	41.9059	40.7892	-0.038965	-0.0925036	0.86785	0.929029	no	CDS		WP_001170044.1	hypothetical protein
ACX60_RS05560	NZ_CP012004.1:1190808-1191324	OK	10.871	27.1193	1.31883	3.10953	5e-05	0.000250416	yes	CDS		WP_049594815.1	hypothetical protein
ACX60_RS05565	NZ_CP012004.1:1191348-1192377	OK	74.3749	174.299	1.22868	2.89312	5e-05	0.000250416	yes	CDS		WP_000168943.1	hypothetical protein
ACX60_RS05570	NZ_CP012004.1:1193198-1193762	OK	6.88499	3.76271	-0.871682	-1.73872	0.00345	0.0113047	yes	CDS		WP_001133229.1	transcriptional regulator
ACX60_RS05575	NZ_CP012004.1:1194197-1194884	OK	39.1475	43.3719	0.14784	0.365084	0.5172	0.682629	no	CDS		WP_000995340.1	hypothetical protein
ACX60_RS05580	NZ_CP012004.1:1195128-1196097	OK	3.11275	16.9729	2.44697	5.51776	5e-05	0.000250416	yes	CDS		WP_001061795.1	serine/threonine dehydratase
ACX60_RS05585	NZ_CP012004.1:1196350-1197831	OK	35.0521	38.5012	0.135404	0.205323	0.6871	0.814799	no	CDS		WP_000528180.1	DNA-binding protein
ACX60_RS05590	NZ_CP012004.1:1196350-1197831	OK	9.73779	21.4988	1.14259	1.42956	0.0224	0.0568737	no	CDS		WP_000160885.1	NADPH-dependent ferric siderophore reductase
ACX60_RS05595	NZ_CP012004.1:1198223-1200071	OK	5.95465	31.4882	2.40272	4.99082	5e-05	0.000250416	yes	CDS		WP_000910250.1	peptide synthetase
ACX60_RS05600	NZ_CP012004.1:1200141-1202235	OK	3.93214	36.7971	3.22621	6.48588	5e-05	0.000250416	yes	CDS		WP_005134933.1	hypothetical protein
ACX60_RS05605	NZ_CP012004.1:1202800-1205456	OK	1.72721	8.657	2.32542	2.05206	0.00195	0.00684175	yes	CDS		WP_001210789.1	iron ABC transporter permease
ACX60_RS05610	NZ_CP012004.1:1202800-1205456	OK	3.81529	15.5012	2.02251	2.25441	0.00035	0.00148498	yes	CDS		WP_001223277.1	ferric anguibactin ABC transporter permease
ACX60_RS05615	NZ_CP012004.1:1202800-1205456	OK	5.43011	31.1297	2.51924	3.6323	5e-05	0.000250416	yes	CDS		WP_000582115.1	iron ABC transporter ATP-binding protein
ACX60_RS05620	NZ_CP012004.1:1205462-1206431	OK	18.2007	103.939	2.51367	5.51126	5e-05	0.000250416	yes	CDS		WP_001104125.1	Ferric anguibactin-binding protein
ACX60_RS05625	NZ_CP012004.1:1206516-1208844	OK	20.2801	100.047	2.30255	4.99386	5e-05	0.000250416	yes	CDS		WP_001073041.1	ligand-gated channel protein
ACX60_RS05630	NZ_CP012004.1:1208913-1210224	OK	8.45193	20.1124	1.25073	2.77016	5e-05	0.000250416	yes	CDS		WP_000717760.1	Rhizobactin siderophore biosynthesis protein rhbE
ACX60_RS05635	NZ_CP012004.1:1210271-1213214	OK	4.37257	19.416	2.1507	4.71526	5e-05	0.000250416	yes	CDS		WP_049594816.1	peptide synthetase
ACX60_RS05640	NZ_CP012004.1:1213375-1215004	OK	3.10492	18.0019	2.53553	5.01409	5e-05	0.000250416	yes	CDS	entE	WP_000744368.1	2,3-dihydroxybenzoate-AMP ligase
ACX60_RS05645	NZ_CP012004.1:1215021-1215891	OK	6.13985	33.5255	2.44898	4.90157	5e-05	0.000250416	yes	CDS		WP_001018258.1	isochorismatase
ACX60_RS05650	NZ_CP012004.1:1216008-1217160	OK	4.92218	18.8644	1.9383	4.11305	5e-05	0.000250416	yes	CDS		WP_000603867.1	histidine decarboxylase
ACX60_RS05655	NZ_CP012004.1:1217257-1220608	OK	12.877	34.0059	1.401	0.190655	0.41065	0.584258	no	CDS		WP_001176139.1	hypothetical protein
ACX60_RS05660	NZ_CP012004.1:1217257-1220608	OK	16.8717	32.9433	0.965381	1.47677	0.01165	0.032484	yes	CDS		WP_005134938.1	hypothetical protein
ACX60_RS05665	NZ_CP012004.1:1217257-1220608	OK	15.7244	31.6934	1.01117	1.50381	0.01045	0.0295751	yes	CDS		WP_001090096.1	ABC transporter
ACX60_RS05670	NZ_CP012004.1:1220680-1221415	OK	24.3734	36.8628	0.596856	1.45358	0.01035	0.0293481	yes	CDS		WP_001032910.1	thioesterase
ACX60_RS05675	NZ_CP012004.1:1221425-1222181	OK	10.8923	13.9394	0.355864	0.864094	0.13705	0.254505	no	CDS		WP_005134939.1	hypothetical protein
ACX60_RS05680	NZ_CP012004.1:1222305-1223475	OK	9.66184	33.2915	1.78478	3.79484	5e-05	0.000250416	yes	CDS		WP_000983816.1	hypothetical protein
ACX60_RS05685	NZ_CP012004.1:1223595-1224843	OK	964.692	433.398	-1.15437	-2.61099	5e-05	0.000250416	yes	CDS	ldtAb2	WP_000498089.1	peptidase
ACX60_RS05690	NZ_CP012004.1:1225142-1226216	OK	273.371	106.881	-1.35486	-3.10796	5e-05	0.000250416	yes	CDS		WP_000209395.1	uroporphyrinogen decarboxylase
ACX60_RS05695	NZ_CP012004.1:1226222-1227017	OK	46.1126	21.2993	-1.11435	-2.67935	5e-05	0.000250416	yes	CDS		WP_001199663.1	membrane protein
ACX60_RS05700	NZ_CP012004.1:1227166-1227637	OK	1562.68	2647.12	0.760401	1.66853	0.0037	0.0120388	yes	CDS			hypothetical protein
ACX60_RS05705	NZ_CP012004.1:1227698-1229591	OK	5.02605	8.57477	0.770675	1.88403	0.00125	0.00462558	yes	CDS		WP_000055522.1	hypothetical protein
ACX60_RS05710	NZ_CP012004.1:1229658-1230810	OK	121.333	22.5898	-2.42523	-5.83403	5e-05	0.000250416	yes	CDS	adc	WP_001211238.1	class C extended-spectrum beta-lactamase ADC-26
ACX60_RS05715	NZ_CP012004.1:1230971-1231526	OK	300.127	95.3578	-1.65415	-3.79004	5e-05	0.000250416	yes	CDS		WP_000062631.1	GTP cyclohydrolase I
ACX60_RS05720	NZ_CP012004.1:1231782-1233282	OK	15.664	21.261	0.44076	1.08538	0.0548	0.120656	no	CDS		WP_000893681.1	FAD-binding molybdopterin dehydrogenase
ACX60_RS05725	NZ_CP012004.1:1233283-1235659	OK	17.1664	24.7849	0.529873	1.23656	0.02695	0.0665809	no	CDS		WP_005134944.1	xanthine dehydrogenase molybdopterin-binding subunit
ACX60_RS05730	NZ_CP012004.1:1235665-1236649	OK	28.6176	26.2638	-0.123825	-0.307139	0.59935	0.751068	no	CDS		WP_001164225.1	xanthine dehydrogenase
ACX60_RS05735	NZ_CP012004.1:1236659-1237355	OK	258.155	146.095	-0.821332	-1.90537	0.001	0.0037867	yes	CDS		WP_000066123.1	hypothetical protein
ACX60_RS05740	NZ_CP012004.1:1237364-1238171	OK	216.723	149.62	-0.534548	-1.24539	0.02945	0.0717618	no	CDS		WP_000608308.1	indole-3-glycerol-phosphate synthase
ACX60_RS05745	NZ_CP012004.1:1238180-1239236	OK	175.425	111.616	-0.652316	-1.50909	0.0097	0.0277953	yes	CDS	trpD	WP_000178441.1	anthranilate phosphoribosyltransferase
ACX60_RS05750	NZ_CP012004.1:1239585-1242318	OK	10.709	20.6719	0.948843	2.28919	5e-05	0.000250416	yes	CDS		WP_005134946.1	hypothetical protein
ACX60_RS05755	NZ_CP012004.1:1242397-1245097	OK	72.3694	91.7273	0.34197	0.799932	0.15645	0.28261	no	CDS		WP_000960549.1	aminopeptidase N
ACX60_RS05760	NZ_CP012004.1:1245193-1245778	OK	261.783	174.245	-0.587254	-1.35409	0.01985	0.0513898	no	CDS		WP_000925673.1	glutamine amidotransferase
ACX60_RS05765	NZ_CP012004.1:1246073-1249414	OK	176.123	165.114	-0.0931151	-0.191328	0.73795	0.848654	no	CDS		WP_000999162.1	peptidase M24
ACX60_RS05770	NZ_CP012004.1:1246073-1249414	OK	71.5792	36.4277	-0.974505	-0.913363	0.11995	0.228957	no	CDS		WP_000872617.1	dipeptide/tripeptide permease
ACX60_RS05775	NZ_CP012004.1:1250154-1251564	OK	2528.51	1158.48	-1.12606	-2.30266	5e-05	0.000250416	yes	CDS	glnA	WP_001284758.1	glutamine synthetase
ACX60_RS05780	NZ_CP012004.1:1251689-1253074	OK	243.076	158.168	-0.619948	-0.849566	0.14045	0.259714	no	CDS		WP_001231791.1	chorismate pyruvate-lyase
ACX60_RS05785	NZ_CP012004.1:1251689-1253074	OK	129.432	125.243	-0.0474646	-0.0830091	0.88435	0.938344	no	CDS	ubiA	WP_000205474.1	4-hydroxybenzoate octaprenyltransferase
ACX60_RS05790	NZ_CP012004.1:1253184-1254642	OK	88.7811	480.078	2.43494	5.36663	5e-05	0.000250416	yes	CDS		WP_000830603.1	hypothetical protein
ACX60_RS05795	NZ_CP012004.1:1254753-1254954	OK	222.588	149.321	-0.575961	-1.26952	0.03	0.0728151	no	CDS		WP_000082790.1	hypothetical protein
ACX60_RS05800	NZ_CP012004.1:1254963-1255407	OK	66.2686	18.5513	-1.8368	-4.20972	5e-05	0.000250416	yes	CDS		WP_000464148.1	hypothetical protein
ACX60_RS05805	NZ_CP012004.1:1255463-1255539	NOTEST	0	0	0	0	1	1	no	tRNA			tRNA-Asn
ACX60_RS05810	NZ_CP012004.1:1255717-1255793	NOTEST	0	0	0	0	1	1	no	tRNA			tRNA-Asn
ACX60_RS05815	NZ_CP012004.1:1255801-1255877	OK	0	151.892	inf	#NAME?	0.00145	0.00526331	yes	tRNA			tRNA-Asn
ACX60_RS05820	NZ_CP012004.1:1256023-1256650	OK	4767	3735.46	-0.351794	-0.747072	0.1924	0.33278	no	CDS		WP_000208082.1	superoxide dismutase
ACX60_RS05825	NZ_CP012004.1:1256795-1257554	OK	155.561	156.072	0.00473711	0.0110646	0.98565	0.993055	no	CDS		WP_001284922.1	Nif3-like dinuclear metal center hexameric protein
ACX60_RS05830	NZ_CP012004.1:1257747-1258923	OK	325.509	115.841	-1.49055	-3.49085	5e-05	0.000250416	yes	CDS		WP_001254962.1	2-alkenal reductase
ACX60_RS05835	NZ_CP012004.1:1258972-1260211	OK	173.214	322.578	0.897096	2.09938	0.00035	0.00148498	yes	CDS	cca	WP_001198542.1	multifunctional CCA protein
ACX60_RS05840	NZ_CP012004.1:1260302-1262573	OK	785.082	641.109	-0.292273	-0.617611	0.26765	0.428294	no	CDS		WP_000342684.1	malic enzyme
ACX60_RS05845	NZ_CP012004.1:1262809-1265659	OK	94.6399	96.7343	0.0315781	0.0750036	0.89445	0.943322	no	CDS		WP_000016038.1	histidine kinase
ACX60_RS05850	NZ_CP012004.1:1265793-1266516	OK	233.207	169.754	-0.458171	-1.07743	0.0602	0.130392	no	CDS		WP_001078589.1	RNA methyltransferase
ACX60_RS05855	NZ_CP012004.1:1266534-1267371	OK	355.999	242.128	-0.556107	-1.32041	0.0218	0.0555722	no	CDS		WP_000167018.1	5,10-methylenetetrahydrofolate reductase
ACX60_RS05860	NZ_CP012004.1:1267442-1268825	OK	1000.87	729.17	-0.456933	-1.00994	0.0763	0.158569	no	CDS		WP_000994845.1	adenosylhomocysteinase
ACX60_RS05865	NZ_CP012004.1:1269046-1269583	OK	27.2399	20.1398	-0.43567	-1.04836	0.0662	0.140665	no	CDS		WP_001196988.1	hypothetical protein
ACX60_RS05870	NZ_CP012004.1:1269621-1270005	OK	82.4041	100.128	0.281058	0.702357	0.21745	0.365652	no	CDS		WP_000043121.1	4-carboxymuconolactone decarboxylase
ACX60_RS05875	NZ_CP012004.1:1270108-1272574	OK	17.8411	17.0913	-0.0619408	-0.147484	0.7945	0.883783	no	CDS		WP_049594817.1	acyl-CoA dehydrogenase
ACX60_RS05880	NZ_CP012004.1:1272857-1273871	OK	778.602	709.076	-0.134945	-0.306772	0.58505	0.740316	no	CDS		WP_001289259.1	lipoyl synthase
ACX60_RS05885	NZ_CP012004.1:1274067-1275480	OK	470.898	445.528	-0.079897	-0.18201	0.7477	0.855491	no	CDS		WP_001137505.1	pyridine nucleotide-disulfide oxidoreductase
ACX60_RS05890	NZ_CP012004.1:1275599-1276938	OK	181.407	333.004	0.876306	0.487217	0.47745	0.648177	no	CDS		WP_000149480.1	hypothetical protein
ACX60_RS05895	NZ_CP012004.1:1275599-1276938	OK	24.4334	31.561	0.369288	0.871628	0.1288	0.242134	no	CDS		WP_000169415.1	MFS transporter
ACX60_RS05900	NZ_CP012004.1:1277112-1278459	OK	4.84126	8.97436	0.890426	2.11351	0.00055	0.00222337	yes	CDS		WP_000097620.1	MFS transporter
ACX60_RS05905	NZ_CP012004.1:1278871-1279990	OK	49.7205	11.9178	-2.06073	-4.94786	5e-05	0.000250416	yes	CDS	ompW	WP_000976525.1	membrane protein
ACX60_RS05910	NZ_CP012004.1:1280194-1281022	OK	390.434	216.436	-0.851134	-1.97166	0.00105	0.0039592	yes	CDS		WP_001089491.1	methionine aminopeptidase
ACX60_RS05915	NZ_CP012004.1:1281231-1281984	OK	8704.51	5545.49	-0.650449	-1.32238	0.02165	0.0552784	no	CDS		WP_001982118.1	30S ribosomal protein S2
ACX60_RS05920	NZ_CP012004.1:1282121-1282997	OK	2046.51	1508.94	-0.439628	-0.961573	0.09055	0.182874	no	CDS		WP_000125378.1	elongation factor Ts
ACX60_RS05925	NZ_CP012004.1:1283062-1283548	OK	88.7254	41.6581	-1.09075	-2.6103	5e-05	0.000250416	yes	CDS		WP_000182520.1	hypothetical protein
ACX60_RS05930	NZ_CP012004.1:1283645-1284470	OK	51.7458	101.482	0.971709	2.30012	0.0002	0.00090002	yes	CDS		WP_000554500.1	AraC family transcriptional regulator
ACX60_RS05935	NZ_CP012004.1:1284693-1285281	OK	9.64814	20.5574	1.09134	2.52167	5e-05	0.000250416	yes	CDS		WP_000974323.1	branched-chain amino acid ABC transporter permease
ACX60_RS05940	NZ_CP012004.1:1285282-1285600	OK	14.2784	25.5851	0.841473	1.74091	0.00415	0.01332	yes	CDS		WP_000118659.1	hypothetical protein
ACX60_RS05945	NZ_CP012004.1:1285640-1286093	OK	50.2578	95.6453	0.928345	2.28146	0.0001	0.000475785	yes	CDS		WP_000836402.1	hypothetical protein
ACX60_RS05950	NZ_CP012004.1:1286649-1287267	OK	780.057	417.732	-0.901002	-1.9828	0.00025	0.00109665	yes	CDS	rlpA	WP_001177236.1	hypothetical protein
ACX60_RS05955	NZ_CP012004.1:1287557-1288559	OK	380.648	143.915	-1.40324	-3.19331	5e-05	0.000250416	yes	CDS	mltB	WP_000951085.1	murein transglycosylase
ACX60_RS05960	NZ_CP012004.1:1288578-1289721	OK	210.484	55.3397	-1.92732	-4.33537	5e-05	0.000250416	yes	CDS	rodA	WP_000075224.1	cell wall shape-determining protein
ACX60_RS05965	NZ_CP012004.1:1289849-1290500	OK	706.412	269.301	-1.39129	-3.22441	5e-05	0.000250416	yes	CDS		WP_001115740.1	hypothetical protein
ACX60_RS05970	NZ_CP012004.1:1290523-1293038	OK	302.824	111.341	-1.44349	-2.13273	0.00055	0.00222337	yes	CDS		WP_000110164.1	NADPH-dependent 7-cyano-7-deazaguanine reductase
ACX60_RS05975	NZ_CP012004.1:1290523-1293038	OK	201.285	93.1469	-1.11166	-1.35166	0.01895	0.0493525	yes	CDS		WP_001010536.1	membrane protein
ACX60_RS05980	NZ_CP012004.1:1290523-1293038	OK	192.736	69.5248	-1.47103	-1.8731	0.00185	0.00653414	yes	CDS		WP_000128669.1	ABC transporter
ACX60_RS05985	NZ_CP012004.1:1293155-1293232	OK	51.0016	201.192	1.97996	1.27279	0.3152	0.48353	no	tRNA			tRNA-Arg
ACX60_RS05990	NZ_CP012004.1:1293331-1293964	OK	22.9896	30.8678	0.425124	1.0586	0.0631	0.13537	no	CDS		WP_000896955.1	hypothetical protein
ACX60_RS05995	NZ_CP012004.1:1294111-1294798	OK	109.557	90.0212	-0.283343	-0.650611	0.2512	0.408608	no	CDS		WP_001147935.1	DNA exonuclease
ACX60_RS06000	NZ_CP012004.1:1295047-1296277	OK	27.2916	72.1101	1.40175	3.34058	5e-05	0.000250416	yes	CDS		WP_000782590.1	hypothetical protein
ACX60_RS06005	NZ_CP012004.1:1296522-1297776	OK	1075.62	744.517	-0.530799	-1.11149	0.0532	0.117669	no	CDS	glyA	WP_000457893.1	serine hydroxymethyltransferase
ACX60_RS06010	NZ_CP012004.1:1297816-1299265	OK	9.21431	10.1123	0.134162	0.335029	0.55785	0.718476	no	CDS		WP_000633135.1	RND transporter
ACX60_RS06015	NZ_CP012004.1:1299277-1302457	OK	4.24286	5.96215	0.490794	1.21567	0.03395	0.0807473	no	CDS		WP_001027060.1	multidrug efflux RND transporter permease subunit
ACX60_RS06020	NZ_CP012004.1:1302463-1303681	OK	4.00889	5.49002	0.453608	1.0621	0.0659	0.140174	no	CDS		WP_000010635.1	MexE family multidrug efflux RND transporter periplasmic adaptor subunit
ACX60_RS06025	NZ_CP012004.1:1303878-1304910	OK	31.194	40.9107	0.391211	0.953001	0.0993	0.196657	no	CDS		WP_002000718.1	transcriptional regulator
ACX60_RS06030	NZ_CP012004.1:1305084-1305870	OK	22.1954	19.1925	-0.209718	-0.522003	0.35465	0.525682	no	CDS		WP_000135840.1	ABC transporter substrate-binding protein
ACX60_RS06035	NZ_CP012004.1:1305961-1307361	OK	8.11843	8.62788	0.0878055	0.1303	0.81785	0.897691	no	CDS		WP_000010369.1	nickel transporter
ACX60_RS06040	NZ_CP012004.1:1305961-1307361	OK	10.6144	9.96105	-0.0916524	-0.155985	0.78725	0.879422	no	CDS		WP_000569990.1	histidine/lysine/arginine/ornithine ABC transporter permease HisM
ACX60_RS06045	NZ_CP012004.1:1307370-1308147	OK	15.9114	18.0182	0.179392	0.437015	0.43385	0.606491	no	CDS		WP_000438618.1	histidine ABC transporter ATP-binding protein
ACX60_RS06050	NZ_CP012004.1:1308219-1308549	OK	31.8909	48.8693	0.615782	1.40809	0.01685	0.044561	yes	CDS		WP_000121130.1	DMT superfamily multidrug transporter EmrE
ACX60_RS06055	NZ_CP012004.1:1308784-1309048	OK	736.67	1109.69	0.591062	1.39445	0.0141	0.0382425	yes	CDS		WP_001196306.1	(4Fe-4S)-binding protein
ACX60_RS06060	NZ_CP012004.1:1309050-1310421	OK	315.022	607.06	0.946386	2.16296	5e-05	0.000250416	yes	CDS		WP_000845865.1	protease
ACX60_RS06065	NZ_CP012004.1:1310477-1311938	OK	18.2122	44.5161	1.28942	2.99264	5e-05	0.000250416	yes	CDS		WP_000280070.1	GntR family transcriptional regulator
ACX60_RS06070	NZ_CP012004.1:1312173-1313043	OK	15.2381	38.6045	1.34109	3.21976	5e-05	0.000250416	yes	CDS		WP_000117587.1	phenazine biosynthesis protein PhzF
ACX60_RS06075	NZ_CP012004.1:1313097-1313877	OK	656.642	250.188	-1.39209	-3.04007	5e-05	0.000250416	yes	CDS		WP_000718711.1	ferredoxin--NADP(+) reductase
ACX60_RS06080	NZ_CP012004.1:1314014-1314710	OK	53.7844	71.8056	0.416908	1.00587	0.082	0.168449	no	CDS		WP_000337223.1	tRNA-Thr(GGU) m(6)t(6)A37 methyltransferase TsaA
ACX60_RS06085	NZ_CP012004.1:1314719-1315988	OK	24.0722	74.0078	1.62031	3.78872	5e-05	0.000250416	yes	CDS		WP_001052949.1	hypothetical protein
ACX60_RS06090	NZ_CP012004.1:1316275-1318033	OK	5.24715	30.3242	2.53086	6.00743	5e-05	0.000250416	yes	CDS		WP_001020917.1	type II secretion system protein E
ACX60_RS06095	NZ_CP012004.1:1318114-1318474	OK	192.204	228.728	0.250993	0.585728	0.311	0.479134	no	CDS		WP_000781557.1	hypothetical protein
ACX60_RS06100	NZ_CP012004.1:1318581-1320599	OK	64.6737	77.8484	0.267489	0.40378	0.4749	0.645829	no	CDS		WP_001221454.1	DNA-binding response regulator
ACX60_RS06105	NZ_CP012004.1:1318581-1320599	OK	32.6499	41.9641	0.362074	0.636891	0.27255	0.434417	no	CDS		WP_001257353.1	two-component sensor histidine kinase
ACX60_RS06110	NZ_CP012004.1:1320664-1320835	OK	821.614	3858.02	2.23133	4.70705	5e-05	0.000250416	yes	CDS		WP_000993415.1	hypothetical protein
ACX60_RS06115	NZ_CP012004.1:1320971-1321871	OK	85.4615	52.3588	-0.706843	-1.66272	0.00405	0.0130404	yes	CDS		WP_001125745.1	hypothetical protein
ACX60_RS06120	NZ_CP012004.1:1321892-1322444	OK	231.085	104.292	-1.14779	-2.73608	5e-05	0.000250416	yes	CDS		WP_000913439.1	hypothetical protein
ACX60_RS06125	NZ_CP012004.1:1322464-1324861	OK	246.271	160.356	-0.618971	-1.43389	0.01275	0.035068	yes	CDS	pbp1B	WP_000667412.1	penicillin-binding protein 1B
ACX60_RS06130	NZ_CP012004.1:1325046-1326224	OK	254.551	248.032	-0.0374267	-0.0677035	0.9066	0.949962	no	CDS	ppnK	WP_001167242.1	NAD(+) kinase
ACX60_RS06135	NZ_CP012004.1:1325046-1326224	OK	1634.84	1513.09	-0.111644	-0.167305	0.76975	0.868886	no	CDS		WP_001019667.1	hypothetical protein
ACX60_RS06140	NZ_CP012004.1:1326425-1327439	OK	77.0933	210.45	1.4488	3.40296	5e-05	0.000250416	yes	CDS		WP_001093407.1	hypothetical protein
ACX60_RS06145	NZ_CP012004.1:1327937-1329296	OK	290.891	201.745	-0.527943	-1.2076	0.03555	0.0840053	no	CDS		WP_001085436.1	C4-dicarboxylate ABC transporter
ACX60_RS06150	NZ_CP012004.1:1329459-1330605	OK	82.7893	143.48	0.793336	1.85373	0.00125	0.00462558	yes	CDS		WP_000881864.1	acyl-CoA dehydrogenase
ACX60_RS06155	NZ_CP012004.1:1330648-1331527	OK	34.8864	35.3841	0.0204337	0.0497589	0.93155	0.962462	no	CDS		WP_000035924.1	alpha/beta hydrolase
ACX60_RS06160	NZ_CP012004.1:1331778-1332888	OK	241.751	205.778	-0.232428	-0.549825	0.3392	0.509292	no	CDS		WP_000606364.1	prephenate dehydratase
ACX60_RS06165	NZ_CP012004.1:1332996-1335243	OK	435.343	297.44	-0.549555	-1.23071	0.03105	0.0748576	no	CDS		WP_000082052.1	cyclohexadienyl dehydrogenase
ACX60_RS06170	NZ_CP012004.1:1335370-1335754	OK	380.394	302.672	-0.329742	-0.775251	0.1728	0.305574	no	CDS		WP_000735999.1	hypothetical protein
ACX60_RS06175	NZ_CP012004.1:1335924-1337385	OK	81.8767	153.242	0.904289	2.1155	0.00055	0.00222337	yes	CDS		WP_000195395.1	aminoacyl-histidine dipeptidase
ACX60_RS06180	NZ_CP012004.1:1337420-1338467	OK	34.4684	45.6854	0.406462	0.983585	0.0827	0.169621	no	CDS		WP_049594818.1	RNA 3'-phosphate cyclase
ACX60_RS06185	NZ_CP012004.1:1338726-1339185	OK	28.4028	47.7042	0.748081	1.8425	0.00155	0.00558803	yes	CDS		WP_000761355.1	hypothetical protein
ACX60_RS06190	NZ_CP012004.1:1339197-1339581	OK	19.0994	41.3522	1.11443	2.59362	5e-05	0.000250416	yes	CDS		WP_000409701.1	hypothetical protein
ACX60_RS06195	NZ_CP012004.1:1339583-1340852	OK	15.7425	37.8795	1.26675	2.99203	5e-05	0.000250416	yes	CDS		WP_000110894.1	RNA-splicing ligase RtcB
ACX60_RS06200	NZ_CP012004.1:1341107-1342082	OK	66.1954	42.3213	-0.645346	-1.5408	0.0072	0.0214487	yes	CDS		WP_000902244.1	MBL fold metallo-hydrolase
ACX60_RS06205	NZ_CP012004.1:1342149-1343751	OK	56.872	65.2859	0.199055	0.468808	0.40845	0.58217	no	CDS		WP_000650525.1	Fis family transcriptional regulator
ACX60_RS06210	NZ_CP012004.1:1343808-1344441	OK	145.731	93.989	-0.632745	-1.49745	0.0094	0.027054	yes	CDS		WP_000003115.1	hydrolase
ACX60_RS06215	NZ_CP012004.1:1344567-1345341	OK	77.4763	88.9819	0.199757	0.470663	0.40955	0.58329	no	CDS		WP_000880407.1	hypothetical protein
ACX60_RS06220	NZ_CP012004.1:1345360-1345984	OK	73.311	82.5357	0.170989	0.407888	0.47415	0.645085	no	CDS		WP_000928988.1	hypothetical protein
ACX60_RS06225	NZ_CP012004.1:1346120-1346906	OK	419.376	253.224	-0.72783	-1.67658	0.0043	0.0137164	yes	CDS		WP_001154366.1	thiazole synthase
ACX60_RS06230	NZ_CP012004.1:1346919-1347117	OK	1654.1	917.596	-0.850114	-1.98872	0.0006	0.00240108	yes	CDS		WP_001167820.1	thiamine biosynthesis protein ThiS
ACX60_RS06235	NZ_CP012004.1:1347130-1347496	OK	247.468	157.899	-0.64824	-1.52111	0.00845	0.0246707	yes	CDS		WP_000264715.1	membrane protein
ACX60_RS06240	NZ_CP012004.1:1347607-1348474	OK	1075.53	802.554	-0.422373	-0.942436	0.0951	0.19008	no	CDS		WP_001285359.1	RNA polymerase factor sigma-32
ACX60_RS06245	NZ_CP012004.1:1348607-1348853	OK	1132.47	1134.23	0.00224318	0.00522001	0.9931	0.997131	no	CDS		WP_000108398.1	oxidoreductase
ACX60_RS06250	NZ_CP012004.1:1349227-1349440	OK	17188.3	11301.3	-0.604937	-1.20032	0.03665	0.0860747	no	CDS	cspC	WP_000126912.1	cold-shock protein
ACX60_RS06255	NZ_CP012004.1:1349543-1350695	OK	440.934	256.675	-0.780619	-1.78824	0.00195	0.00684175	yes	CDS		WP_000200418.1	DEAD/DEAH box helicase
ACX60_RS06260	NZ_CP012004.1:1350731-1351112	OK	221.105	100.347	-1.13973	-2.68215	5e-05	0.000250416	yes	CDS		WP_000720482.1	hypothetical protein
ACX60_RS06265	NZ_CP012004.1:1351315-1351891	OK	463.734	262.777	-0.819459	-1.89057	0.00165	0.00590362	yes	CDS		WP_000132181.1	nitroreductase
ACX60_RS06270	NZ_CP012004.1:1351926-1353000	OK	358.8	216.605	-0.728113	-1.69585	0.00235	0.00804115	yes	CDS		WP_000807316.1	glycerol-3-phosphate dehydrogenase (NAD(P)(+))
ACX60_RS06275	NZ_CP012004.1:1353056-1353512	OK	576.784	335.919	-0.779918	-1.81652	0.00165	0.00590362	yes	CDS		WP_001177595.1	phosphohistidine phosphatase
ACX60_RS06280	NZ_CP012004.1:1353534-1355153	OK	235.89	164.716	-0.518135	-1.06088	0.06455	0.137869	no	CDS		WP_005134980.1	type II secretion system protein L
ACX60_RS06285	NZ_CP012004.1:1353534-1355153	OK	241.19	181.113	-0.413282	-0.468252	0.4231	0.596596	no	CDS		WP_000782994.1	hypothetical protein
ACX60_RS06290	NZ_CP012004.1:1355242-1356247	OK	331.146	183.653	-0.850486	-2.00796	0.0006	0.00240108	yes	CDS		WP_000966986.1	dihydroorotate dehydrogenase 2
ACX60_RS06295	NZ_CP012004.1:1356253-1356841	OK	183.478	148.775	-0.302472	-0.711606	0.217	0.365116	no	CDS		WP_001091966.1	colicin V biosynthesis protein
ACX60_RS06300	NZ_CP012004.1:1356866-1358408	OK	415.577	286.845	-0.534843	-1.2336	0.0281	0.0688642	no	CDS		WP_000334670.1	amidophosphoribosyltransferase
ACX60_RS06305	NZ_CP012004.1:1358543-1360376	OK	64.2373	92.3749	0.524089	1.23985	0.03015	0.0730915	no	CDS		WP_000335877.1	peptidase M48
ACX60_RS06310	NZ_CP012004.1:1360476-1361127	OK	168.375	143.739	-0.228231	-0.52052	0.34825	0.519238	no	CDS		WP_000580188.1	hypothetical protein
ACX60_RS06315	NZ_CP012004.1:1361138-1362104	OK	216.839	227.388	0.0685325	0.160477	0.77725	0.873719	no	CDS		WP_000758320.1	D-glycerate dehydrogenase
ACX60_RS06320	NZ_CP012004.1:1362242-1363679	OK	58.8341	47.3067	-0.314607	-0.739886	0.1961	0.33771	no	CDS		WP_000670572.1	hypothetical protein
ACX60_RS06325	NZ_CP012004.1:1363769-1364216	OK	10020.7	5125.03	-0.96735	-2.03801	0.00065	0.00257938	yes	CDS		WP_000209410.1	aspartyl-tRNA amidotransferase subunit B
ACX60_RS06330	NZ_CP012004.1:1364242-1364458	OK	16655.2	8945.54	-0.896733	-2.06006	0.0003	0.00129405	yes	CDS	rpsU	WP_001136722.1	30S ribosomal protein S21
ACX60_RS06335	NZ_CP012004.1:1364603-1365614	OK	131.286	60.0294	-1.12898	-2.59152	5e-05	0.000250416	yes	CDS		WP_000636264.1	N(6)-L-threonylcarbamoyladenine synthase TsaD
ACX60_RS06340	NZ_CP012004.1:1365616-1366721	OK	38.3834	25.3836	-0.596587	-1.43448	0.01155	0.0322456	yes	CDS			hypothetical protein
ACX60_RS06345	NZ_CP012004.1:1366824-1367706	OK	59.2099	113.028	0.932768	2.21618	5e-05	0.000250416	yes	CDS		WP_000190819.1	ATPase
ACX60_RS06350	NZ_CP012004.1:1367884-1370183	OK	95.9392	151.896	0.66289	1.48032	0.00865	0.0251721	yes	CDS		WP_000461855.1	hypothetical protein
ACX60_RS06355	NZ_CP012004.1:1367884-1370183	OK	27.6209	39.9056	0.530828	0.37208	0.5208	0.685309	no	CDS		WP_000912065.1	protein kinase
ACX60_RS06360	NZ_CP012004.1:1370288-1370373	NOTEST	0	0	0	0	1	1	no	tRNA			tRNA-Leu
ACX60_RS06365	NZ_CP012004.1:1370429-1370503	NOTEST	0	0	0	0	1	1	no	tRNA			tRNA-Trp
ACX60_RS06370	NZ_CP012004.1:1370530-1370615	NOTEST	0	0	0	0	1	1	no	tRNA			tRNA-Leu
ACX60_RS06375	NZ_CP012004.1:1370680-1370754	NOTEST	0	0	0	0	1	1	no	tRNA			tRNA-Trp
ACX60_RS06380	NZ_CP012004.1:1370811-1371729	OK	39.5921	96.4725	1.28491	3.05845	5e-05	0.000250416	yes	CDS		WP_000802856.1	LuxR family transcriptional regulator
ACX60_RS06385	NZ_CP012004.1:1371832-1373209	OK	4.26646	19.668	2.20474	5.13199	5e-05	0.000250416	yes	CDS		WP_005134986.1	hypothetical protein
ACX60_RS06390	NZ_CP012004.1:1373319-1374888	OK	20.1933	46.8486	1.21413	2.87225	5e-05	0.000250416	yes	CDS		WP_000181270.1	methylmalonate-semialdehyde dehydrogenase
ACX60_RS06395	NZ_CP012004.1:1374990-1376388	OK	8.05985	16.5618	1.03904	2.52387	5e-05	0.000250416	yes	CDS		WP_001058170.1	amino acid ABC transporter permease
ACX60_RS06400	NZ_CP012004.1:1376536-1376770	OK	63.7549	79.6547	0.321221	0.723217	0.211	0.357072	no	CDS		WP_001094391.1	hypothetical protein
ACX60_RS06405	NZ_CP012004.1:1377029-1380040	OK	4.66236	7.1003	0.606819	0.895815	0.12275	0.233122	no	CDS		WP_049594819.1	acyl-CoA dehydrogenase
ACX60_RS06410	NZ_CP012004.1:1377029-1380040	OK	5.00536	5.92622	0.243637	0.286699	0.6156	0.762547	no	CDS		WP_000536986.1	hypothetical protein
ACX60_RS06415	NZ_CP012004.1:1377029-1380040	OK	4.92065	6.90746	0.489307	0.497279	0.40165	0.575127	no	CDS		WP_000581924.1	methyltransferase
ACX60_RS06420	NZ_CP012004.1:1377029-1380040	OK	4.80148	8.38219	0.803847	0.882801	0.13135	0.245972	no	CDS		WP_000690470.1	glycosyl transferase
ACX60_RS06425	NZ_CP012004.1:1380326-1380689	OK	26.1183	17.0783	-0.6129	-1.35627	0.02005	0.0518112	no	CDS		WP_000721827.1	DNA-binding protein
ACX60_RS06430	NZ_CP012004.1:1380852-1381646	OK	20.7264	88.1061	2.08777	3.79208	5e-05	0.000250416	yes	CDS		WP_001102889.1	hypothetical protein
ACX60_RS06435	NZ_CP012004.1:1380852-1381646	OK	40.3308	57.0826	0.501171	0.589847	0.2616	0.421277	no	CDS		WP_005134990.1	hypothetical protein
ACX60_RS06440	NZ_CP012004.1:1382212-1382818	OK	6.99934	11.1175	0.667536	1.5097	0.00835	0.0244203	yes	CDS		WP_000429458.1	threonine transporter
ACX60_RS06445	NZ_CP012004.1:1382868-1383705	OK	23.6757	25.4944	0.106774	0.26738	0.63735	0.779213	no	CDS		WP_000097865.1	AraC family transcriptional regulator
ACX60_RS06450	NZ_CP012004.1:1383862-1385011	OK	8.22224	10.5379	0.357986	0.866911	0.13325	0.248944	no	CDS		WP_000054914.1	alpha/beta hydrolase
ACX60_RS06455	NZ_CP012004.1:1385371-1386607	OK	778.059	46.8724	-4.05307	-9.21903	5e-05	0.000250416	yes	CDS		WP_000397471.1	sodium:glutamate symporter
ACX60_RS06460	NZ_CP012004.1:1386659-1387562	OK	33.0351	19.906	-0.730795	-1.74029	0.0023	0.00789676	yes	CDS		WP_000423653.1	ATPase AAA
ACX60_RS06465	NZ_CP012004.1:1387658-1388357	OK	40.1888	24.062	-0.740033	-1.79584	0.002	0.00699183	yes	CDS		WP_000572517.1	GntR family transcriptional regulator
ACX60_RS06470	NZ_CP012004.1:1388384-1388576	OK	101.513	93.7118	-0.11536	-0.248895	0.66455	0.797876	no	CDS		WP_000637306.1	hypothetical protein
ACX60_RS06475	NZ_CP012004.1:1388644-1389283	OK	2.48842	2.91668	0.229093	0.410045	0.4779	0.648522	no	CDS		WP_000590082.1	hypothetical protein
ACX60_RS06480	NZ_CP012004.1:1389866-1390403	OK	13.9419	10.062	-0.470513	-1.07351	0.0595	0.129165	no	CDS		WP_000790104.1	protein CsuA/B
ACX60_RS06485	NZ_CP012004.1:1390477-1391026	OK	1.67356	1.32142	-0.34083	-0.448495	0.4297	0.602695	no	CDS		WP_000577016.1	protein CsuA
ACX60_RS06490	NZ_CP012004.1:1391031-1391550	OK	2.75004	2.24638	-0.291847	-0.450503	0.43065	0.603724	no	CDS		WP_005134997.1	hypothetical protein
ACX60_RS06495	NZ_CP012004.1:1391555-1395888	OK	4.32101	5.44542	0.333674	0.262489	0.6581	0.793384	no	CDS		WP_001065479.1	protein CsuC
ACX60_RS06500	NZ_CP012004.1:1391555-1395888	OK	6.30905	5.25282	-0.264331	-0.463077	0.40935	0.583117	no	CDS		WP_000603315.1	protein CsuD
ACX60_RS06505	NZ_CP012004.1:1391555-1395888	OK	8.66526	13.14	0.600651	0.853274	0.141	0.26032	no	CDS		WP_005135000.1	hypothetical protein
ACX60_RS06510	NZ_CP012004.1:1395945-1396179	OK	177.069	80.5587	-1.1362	-2.67288	5e-05	0.000250416	yes	CDS		WP_000437833.1	hypothetical protein
ACX60_RS06515	NZ_CP012004.1:1396604-1398092	OK	66.4207	10.7231	-2.63091	-6.3514	5e-05	0.000250416	yes	CDS	proP	WP_001260521.1	glycine/betaine ABC transporter
ACX60_RS06520	NZ_CP012004.1:1398482-1399103	OK	29.3683	25.0119	-0.231647	-0.574718	0.3131	0.481403	no	CDS		WP_001000112.1	hypothetical protein
ACX60_RS06525	NZ_CP012004.1:1399238-1399997	OK	8.83912	31.7729	1.84582	4.46949	5e-05	0.000250416	yes	CDS		WP_000790133.1	hypothetical protein
ACX60_RS06530	NZ_CP012004.1:1400109-1400619	OK	23.9006	45.7926	0.938066	2.31947	0.0001	0.000475785	yes	CDS		WP_000174421.1	acetyltransferase
ACX60_RS06535	NZ_CP012004.1:1401348-1401903	OK	6.16668	9.34716	0.600034	1.29146	0.0272	0.0670646	no	CDS		WP_000792931.1	hypothetical protein
ACX60_RS06540	NZ_CP012004.1:1402137-1403028	OK	65.746	67.4203	0.0362799	0.0865821	0.8809	0.936514	no	CDS		WP_000340888.1	membrane protein
ACX60_RS06545	NZ_CP012004.1:1403260-1407047	OK	39.7428	91.4006	1.20151	0.691745	0.2303	0.382893	no	CDS		WP_000768105.1	paraquat-inducible protein A
ACX60_RS06550	NZ_CP012004.1:1403260-1407047	OK	37.6129	72.1201	0.939173	0.722929	0.21025	0.356101	no	CDS		WP_001062700.1	paraquat-inducible protein A
ACX60_RS06555	NZ_CP012004.1:1403260-1407047	OK	82.4405	128.178	0.636727	1.09356	0.05865	0.127694	no	CDS		WP_000612480.1	mammalian cell entry protein
ACX60_RS06560	NZ_CP012004.1:1403260-1407047	OK	118.659	135.539	0.191882	0.209808	0.7127	0.833305	no	CDS		WP_000791362.1	hypothetical protein
ACX60_RS06565	NZ_CP012004.1:1407126-1407621	OK	39.359	67.4262	0.776614	1.93746	0.0006	0.00240108	yes	CDS		WP_000894315.1	hypothetical protein
ACX60_RS06570	NZ_CP012004.1:1407760-1408489	OK	25.8481	71.0556	1.45889	3.55874	5e-05	0.000250416	yes	CDS	racX	WP_000848685.1	racemase
ACX60_RS06575	NZ_CP012004.1:1408503-1409415	OK	26.9721	50.2496	0.897644	2.18353	0.0002	0.00090002	yes	CDS		WP_000042000.1	hypothetical protein
ACX60_RS06580	NZ_CP012004.1:1409765-1411133	OK	55.7677	24.864	-1.16537	-2.76203	5e-05	0.000250416	yes	CDS		WP_000957796.1	sorbosone dehydrogenase
ACX60_RS06585	NZ_CP012004.1:1411160-1411613	OK	127.559	63.2418	-1.01222	-2.49065	5e-05	0.000250416	yes	CDS		WP_001166574.1	acetyltransferase
ACX60_RS06590	NZ_CP012004.1:1411671-1412874	OK	16.1297	11.9369	-0.434295	-1.07825	0.05695	0.124798	no	CDS		WP_005135012.1	hypothetical protein
ACX60_RS06595	NZ_CP012004.1:1413012-1413579	OK	33.4	49.1384	0.557004	1.38696	0.01655	0.0439033	yes	CDS		WP_001151695.1	TetR family transcriptional regulator
ACX60_RS06600	NZ_CP012004.1:1414007-1415306	OK	74.7577	291.003	1.96074	4.27961	5e-05	0.000250416	yes	CDS		WP_000347180.1	C4-dicarboxylate ABC transporter
ACX60_RS06605	NZ_CP012004.1:1415541-1415745	OK	1226.24	2714.69	1.14654	2.59736	5e-05	0.000250416	yes	CDS		WP_000758190.1	hypothetical protein
ACX60_RS06610	NZ_CP012004.1:1416101-1416833	OK	84.8926	170.821	1.00877	2.34092	5e-05	0.000250416	yes	CDS		WP_001270558.1	hydroxyacylglutathione hydrolase
ACX60_RS06615	NZ_CP012004.1:1416990-1418708	OK	399.458	206.994	-0.948457	-1.2087	0.0362	0.0851796	no	CDS		WP_001205190.1	methionine ABC transporter permease
ACX60_RS06620	NZ_CP012004.1:1416990-1418708	OK	446.134	239.34	-0.898413	-1.6404	0.00415	0.01332	yes	CDS		WP_000614025.1	methionine ABC transporter ATP-binding protein
ACX60_RS06625	NZ_CP012004.1:1418783-1419650	OK	463.078	510.154	0.139678	0.328388	0.56425	0.723121	no	CDS		WP_000733779.1	hypothetical protein
ACX60_RS06630	NZ_CP012004.1:1419898-1421185	OK	489.497	554.578	0.180092	0.406514	0.4756	0.646426	no	CDS		WP_001024112.1	phosphoribosylamine--glycine ligase
ACX60_RS06635	NZ_CP012004.1:1421310-1422885	OK	726.237	548.16	-0.405844	-0.877706	0.1242	0.235094	no	CDS	purH	WP_049594882.1	bifunctional phosphoribosylaminoimidazolecarboxamide formyltransferase/inosine monophosphate cyclohydrolase
ACX60_RS06640	NZ_CP012004.1:1422974-1423244	OK	2255.22	867.958	-1.37757	-2.85014	5e-05	0.000250416	yes	CDS		WP_001086304.1	DNA-binding protein
ACX60_RS06645	NZ_CP012004.1:1423620-1424463	OK	156.559	137.818	-0.183934	-0.429072	0.45145	0.623925	no	CDS		WP_001003277.1	hypothetical protein
ACX60_RS06650	NZ_CP012004.1:1424476-1425382	OK	555.635	310.975	-0.837338	-1.90712	0.00105	0.0039592	yes	CDS	prmA	WP_000871703.1	ribosomal protein L11 methyltransferase
ACX60_RS06655	NZ_CP012004.1:1425538-1425769	OK	1284.44	1048.51	-0.292797	-0.672883	0.244	0.399818	no	CDS		WP_000859008.1	hypothetical protein
ACX60_RS06660	NZ_CP012004.1:1426001-1427882	OK	535.66	106.012	-2.33709	-5.23647	5e-05	0.000250416	yes	CDS	gidA	WP_000559185.1	tRNA uridine 5-carboxymethylaminomethyl modification enzyme MnmG
ACX60_RS06665	NZ_CP012004.1:1428269-1429277	OK	81.3694	114.936	0.498273	1.15814	0.04255	0.0976444	no	CDS		WP_000117148.1	WYL domain-containing protein
ACX60_RS06670	NZ_CP012004.1:1429502-1431053	OK	59.1971	152.52	1.3654	3.12376	5e-05	0.000250416	yes	CDS		WP_001295018.1	hypothetical protein
ACX60_RS06675	NZ_CP012004.1:1431075-1431672	OK	63.668	77.2704	0.279347	0.673784	0.2425	0.397975	no	CDS		WP_000243524.1	hypothetical protein
ACX60_RS06680	NZ_CP012004.1:1431674-1432454	OK	79.2243	102.035	0.365054	0.852837	0.1375	0.255107	no	CDS		WP_000772592.1	transglutaminase
ACX60_RS06685	NZ_CP012004.1:1432470-1433205	OK	132.233	274.82	1.05541	2.34265	5e-05	0.000250416	yes	CDS		WP_000220477.1	peptidase
ACX60_RS06690	NZ_CP012004.1:1433256-1434327	OK	159.243	102.514	-0.635415	-1.48627	0.01105	0.0310561	yes	CDS	alr	WP_001248167.1	alanine racemase
ACX60_RS06695	NZ_CP012004.1:1434359-1435805	OK	196.724	129.197	-0.606603	-1.40828	0.0136	0.037067	yes	CDS		WP_000075891.1	DNA helicase
ACX60_RS06700	NZ_CP012004.1:1436005-1436452	OK	7489.09	6407.41	-0.225049	-0.475908	0.41025	0.58395	no	CDS	rplI	WP_000382591.1	50S ribosomal protein L9
ACX60_RS06705	NZ_CP012004.1:1436460-1436688	OK	37798.2	30345.8	-0.316821	-0.67905	0.23805	0.392437	no	CDS	rpsR	WP_000090661.1	30S ribosomal protein S18
ACX60_RS06710	NZ_CP012004.1:1436699-1437083	OK	15766.6	13408.2	-0.233757	-0.481546	0.4055	0.579152	no	CDS		WP_001216679.1	30S ribosomal protein S6
ACX60_RS06715	NZ_CP012004.1:1437267-1438146	OK	731.837	588.254	-0.315083	-0.7295	0.202	0.345253	no	CDS		WP_000915319.1	protoheme IX farnesyltransferase
ACX60_RS06720	NZ_CP012004.1:1438156-1439106	OK	3967.45	3358.66	-0.240324	-0.21076	0.70855	0.830415	no	CDS		WP_000094534.1	cytochrome O ubiquinol oxidase
ACX60_RS06725	NZ_CP012004.1:1438156-1439106	OK	4450.58	3840.24	-0.212798	-0.394767	0.49625	0.665179	no	CDS		WP_000852577.1	cytochrome O ubiquinol oxidase
ACX60_RS06730	NZ_CP012004.1:1439110-1441102	OK	3182.58	2910.53	-0.128914	-0.256196	0.6517	0.789258	no	CDS		WP_000367186.1	cytochrome ubiquinol oxidase subunit I
ACX60_RS06735	NZ_CP012004.1:1441105-1442158	OK	5680.48	4930.92	-0.204155	-0.406517	0.47815	0.648743	no	CDS		WP_001250043.1	cytochrome C oxidase subunit II
ACX60_RS06740	NZ_CP012004.1:1442473-1443229	OK	290.368	253.553	-0.195596	-0.459539	0.4234	0.59683	no	CDS		WP_001167811.1	hypothetical protein
ACX60_RS06745	NZ_CP012004.1:1443293-1445672	OK	1015	1038.74	0.0333598	0.0697193	0.9057	0.949458	no	CDS		WP_000388264.1	phosphoenolpyruvate synthase
ACX60_RS06750	NZ_CP012004.1:1445827-1446664	OK	165.538	222.1	0.424054	0.992868	0.08365	0.171286	no	CDS		WP_000004354.1	phosphoenolpyruvate synthase regulatory protein
ACX60_RS06755	NZ_CP012004.1:1447049-1453025	OK	76.8416	27.1825	-1.49921	-2.356	5e-05	0.000250416	yes	CDS		WP_000913293.1	poly-beta-1,6 N-acetyl-D-glucosamine export porin PgaA
ACX60_RS06760	NZ_CP012004.1:1447049-1453025	OK	61.9593	25.8962	-1.25858	-1.57913	0.00785	0.0231466	yes	CDS		WP_001061313.1	poly-beta-1,6-N-acetyl-D-glucosamine N-deacetylase PgaB
ACX60_RS06765	NZ_CP012004.1:1447049-1453025	OK	61.564	23.4448	-1.39282	-1.36651	0.02015	0.0519971	no	CDS		WP_000866240.1	poly-beta-1,6 N-acetyl-D-glucosamine synthase
ACX60_RS06770	NZ_CP012004.1:1447049-1453025	OK	80.2057	33.0089	-1.28085	-0.714304	0.22635	0.377623	no	CDS		WP_000786639.1	poly-beta-1,6-N-acetyl-D-glucosamine biosynthesis protein PgaD
ACX60_RS06775	NZ_CP012004.1:1453065-1453629	OK	45.3042	99.5352	1.13556	2.78872	5e-05	0.000250416	yes	CDS		WP_000020760.1	flavoprotein
ACX60_RS06780	NZ_CP012004.1:1453775-1454780	OK	11.6502	25.0258	1.10305	2.69482	5e-05	0.000250416	yes	CDS		WP_001257205.1	monooxygenase
ACX60_RS06785	NZ_CP012004.1:1454914-1455418	OK	33.0408	23.076	-0.517858	-1.2365	0.03335	0.0794986	no	CDS		WP_000783724.1	hypothetical protein
ACX60_RS06790	NZ_CP012004.1:1455652-1456075	OK	157.535	105.026	-0.58492	-1.41827	0.01315	0.0360213	yes	CDS		WP_000772604.1	hypothetical protein
ACX60_RS06795	NZ_CP012004.1:1456273-1457176	OK	17.1709	34.6793	1.01411	2.50769	5e-05	0.000250416	yes	CDS		WP_000089870.1	LuxR family transcriptional regulator
ACX60_RS06800	NZ_CP012004.1:1457295-1458135	OK	5.74901	12.7717	1.15157	2.73642	5e-05	0.000250416	yes	CDS		WP_005135025.1	hypothetical protein
ACX60_RS06805	NZ_CP012004.1:1458325-1460235	OK	244.866	110.457	-1.14851	-2.1509	0.00035	0.00148498	yes	CDS	prfA	WP_000648005.1	peptide chain release factor 1
ACX60_RS06810	NZ_CP012004.1:1458325-1460235	OK	165.216	88.8838	-0.894361	-1.16814	0.041	0.094673	no	CDS		WP_001017486.1	N5-glutamine S-adenosyl-L-methionine-dependent methyltransferase
ACX60_RS06815	NZ_CP012004.1:1460242-1461271	OK	36.0304	35.1037	-0.0375926	-0.0907447	0.87405	0.932393	no	CDS		WP_005135026.1	hypothetical protein
ACX60_RS06820	NZ_CP012004.1:1461436-1462207	OK	16.0366	428.184	4.73879	11.1234	5e-05	0.000250416	yes	CDS		WP_000701535.1	3-hydroxy-2-methylbutyryl-CoA dehydrogenase
ACX60_RS06825	NZ_CP012004.1:1462225-1463362	OK	14.0748	231.204	4.03798	9.62147	5e-05	0.000250416	yes	CDS		WP_000602459.1	butyryl-CoA dehydrogenase
ACX60_RS06830	NZ_CP012004.1:1463582-1465226	OK	4.51111	94.9169	4.39511	10.2399	5e-05	0.000250416	yes	CDS		WP_000853307.1	AMP-binding protein
ACX60_RS06835	NZ_CP012004.1:1465270-1465849	OK	61.6531	81.3317	0.399645	0.977813	0.0908	0.183279	no	CDS		WP_000083686.1	flavin reductase
ACX60_RS06840	NZ_CP012004.1:1466018-1466795	OK	106.502	49.603	-1.10238	-2.56011	5e-05	0.000250416	yes	CDS		WP_000137900.1	molybdopterin biosynthesis protein
ACX60_RS06845	NZ_CP012004.1:1466853-1468152	OK	282.895	198.692	-0.509737	-1.20064	0.0328	0.078448	no	CDS		WP_005135027.1	hypothetical protein
ACX60_RS06850	NZ_CP012004.1:1468167-1468957	OK	684.084	450.936	-0.601252	-1.13836	0.05085	0.11318	no	CDS		WP_000338783.1	dihydroneopterin aldolase
ACX60_RS06855	NZ_CP012004.1:1468167-1468957	OK	265.333	150.53	-0.817753	-1.06478	0.0657	0.139869	no	CDS		WP_000993403.1	2-amino-4-hydroxy-6- hydroxymethyldihydropteridine pyrophosphokinase
ACX60_RS06860	NZ_CP012004.1:1469201-1470911	OK	5.36529	7.55835	0.494416	1.22601	0.0329	0.0786449	no	CDS		WP_000891208.1	potassium-transporting ATPase subunit A
ACX60_RS06865	NZ_CP012004.1:1470925-1472959	OK	4.71803	6.90734	0.549946	1.36371	0.0173	0.0455563	yes	CDS		WP_001097171.1	potassium-transporting ATPase subunit B
ACX60_RS06870	NZ_CP012004.1:1472972-1473578	OK	13.5244	17.8917	0.403724	0.966629	0.09215	0.18545	no	CDS		WP_000860562.1	Potassium-transporting ATPase C chain
ACX60_RS06875	NZ_CP012004.1:1473616-1476271	OK	20.7242	37.3526	0.849893	2.00654	0.00045	0.0018593	yes	CDS		WP_001191625.1	hypothetical protein
ACX60_RS06880	NZ_CP012004.1:1476282-1476999	OK	62.9686	53.2304	-0.242383	-0.586374	0.31165	0.479869	no	CDS		WP_000625743.1	DNA-binding response regulator
ACX60_RS06885	NZ_CP012004.1:1477076-1478501	OK	8.80457	14.5514	0.72483	1.81013	0.0016	0.00574225	yes	CDS		WP_000105622.1	gamma-glutamylputrescine synthetase
ACX60_RS06890	NZ_CP012004.1:1478908-1479457	OK	86.3982	97.2088	0.170086	0.403619	0.4717	0.643038	no	CDS		WP_000789247.1	hypothetical protein
ACX60_RS06895	NZ_CP012004.1:1479504-1480140	OK	170.731	239.018	0.485393	1.12721	0.04735	0.106734	no	CDS		WP_001216787.1	2-nonaprenyl-3-methyl-6-methoxy-1,4-benzoquinol hydroxylase
ACX60_RS06900	NZ_CP012004.1:1480143-1481463	OK	74.0967	95.9875	0.373438	0.877637	0.1229	0.233308	no	CDS		WP_031944846.1	acyltransferase
ACX60_RS06905	NZ_CP012004.1:1481631-1484352	OK	241.188	350.159	0.537852	1.21429	0.03605	0.0848805	no	CDS		WP_001139444.1	membrane protein
ACX60_RS06910	NZ_CP012004.1:1484378-1488884	OK	296.825	238.768	-0.314004	-0.69094	0.21515	0.362826	no	CDS		WP_000852513.1	hypothetical protein
ACX60_RS06915	NZ_CP012004.1:1489026-1489389	OK	334.411	177.936	-0.91026	-2.11226	0.0002	0.00090002	yes	CDS		WP_000976735.1	hypothetical protein
ACX60_RS06920	NZ_CP012004.1:1489647-1492287	OK	1218.07	1411.44	0.212566	0.421291	0.4716	0.643038	no	CDS		WP_000888596.1	aconitate hydratase B
ACX60_RS06925	NZ_CP012004.1:1492514-1492949	OK	163.131	301.178	0.884586	2.07098	0.00035	0.00148498	yes	CDS		WP_000920883.1	hypothetical protein
ACX60_RS06930	NZ_CP012004.1:1493087-1494071	OK	47.6732	81.7749	0.778479	1.8385	0.00145	0.00526331	yes	CDS		WP_001221040.1	VIC family potassium channel protein
ACX60_RS06935	NZ_CP012004.1:1494096-1495296	OK	87.8528	59.3604	-0.565588	-1.30918	0.0208	0.0534391	no	CDS		WP_049594820.1	MFS transporter
ACX60_RS06940	NZ_CP012004.1:1495524-1495953	OK	181.569	224.511	0.306273	0.723374	0.2066	0.351443	no	CDS		WP_001228338.1	membrane protein
ACX60_RS06945	NZ_CP012004.1:1496110-1496905	OK	24.416	44.6568	0.871052	2.07349	0.0003	0.00129405	yes	CDS		WP_001080970.1	hypothetical protein
ACX60_RS06950	NZ_CP012004.1:1497130-1498051	OK	118.055	104.786	-0.172009	-0.403518	0.4726	0.644	no	CDS		WP_000890088.1	transcriptional regulator
ACX60_RS06955	NZ_CP012004.1:1498101-1498554	OK	73.5328	111.748	0.60379	1.44339	0.0118	0.0328364	yes	CDS		WP_000880860.1	membrane protein
ACX60_RS06960	NZ_CP012004.1:1498807-1499026	OK	228.693	315.032	0.462088	1.15093	0.04515	0.102554	no	CDS		WP_000351255.1	hypothetical protein
ACX60_RS06965	NZ_CP012004.1:1499126-1500267	OK	151.3	161.675	0.0956831	0.197871	0.7276	0.842365	no	CDS		WP_000923627.1	16S rRNA pseudouridine(516) synthase
ACX60_RS06970	NZ_CP012004.1:1499126-1500267	OK	87.2132	93.4466	0.0995957	0.0983067	0.86135	0.925452	no	CDS		WP_000637090.1	acetyltransferase
ACX60_RS06975	NZ_CP012004.1:1500364-1500673	OK	308.727	250.679	-0.300492	-0.71532	0.21	0.355758	no	CDS		WP_001232531.1	XRE family transcriptional regulator
ACX60_RS06980	NZ_CP012004.1:1500784-1501693	OK	98.6627	45.2187	-1.12559	-2.61553	5e-05	0.000250416	yes	CDS		WP_000097960.1	pseudouridylate synthase
ACX60_RS06985	NZ_CP012004.1:1501812-1504231	OK	275.502	190.537	-0.531995	-0.571947	0.3253	0.494424	no	CDS		WP_002049012.1	tRNA threonylcarbamoyladenosine biosynthesis protein TsaE
ACX60_RS06990	NZ_CP012004.1:1501812-1504231	OK	133.957	98.5841	-0.442339	-0.917533	0.10425	0.204603	no	CDS		WP_000129003.1	DNA mismatch repair protein MutL
ACX60_RS06995	NZ_CP012004.1:1504236-1505181	OK	223.191	156.625	-0.510958	-1.20885	0.03445	0.0817793	no	CDS		WP_000070779.1	tRNA dimethylallyltransferase
ACX60_RS07000	NZ_CP012004.1:1505275-1505782	OK	1288.37	1174.14	-0.133952	-0.312405	0.593	0.746557	no	CDS		WP_000033651.1	RNA-binding protein hfq
ACX60_RS07005	NZ_CP012004.1:1505913-1506771	OK	42.22	18.6279	-1.18046	-2.92268	5e-05	0.000250416	yes	CDS		WP_005135040.1	hypothetical protein
ACX60_RS07010	NZ_CP012004.1:1506809-1507463	OK	102.686	184.08	0.8421	1.87626	0.00195	0.00684175	yes	CDS		WP_000365040.1	NAD(P)H-dependent oxidoreductase
ACX60_RS07015	NZ_CP012004.1:1507602-1507821	OK	25.8273	15.223	-0.762643	-1.10444	0.06	0.13006	no	CDS		WP_000462400.1	hypothetical protein
ACX60_RS07020	NZ_CP012004.1:1507828-1508548	OK	103.392	56.4391	-0.873354	-2.0299	0.0002	0.00090002	yes	CDS		WP_000221675.1	UDP-2,3-diacylglucosamine hydrolase
ACX60_RS07025	NZ_CP012004.1:1508563-1509073	OK	1694.09	851.487	-0.992457	-2.22705	0.00015	0.000691653	yes	CDS		WP_000009660.1	cyclophilin
ACX60_RS07030	NZ_CP012004.1:1509241-1510969	OK	392.263	245.084	-0.678548	-1.54707	0.0074	0.0219798	yes	CDS		WP_000803938.1	glutaminyl-tRNA synthetase
ACX60_RS07035	NZ_CP012004.1:1511368-1512091	OK	102.802	41.9241	-1.29401	-3.08662	5e-05	0.000250416	yes	CDS		WP_001098467.1	glutamine amidotransferase
ACX60_RS07040	NZ_CP012004.1:1512255-1513071	OK	8.60836	13.8284	0.68382	1.658	0.00375	0.0121801	yes	CDS		WP_000774021.1	ethanolamine ammonia-lyase small subunit
ACX60_RS07045	NZ_CP012004.1:1513081-1514467	OK	4.80259	8.79546	0.872945	2.13752	0.00025	0.00109665	yes	CDS		WP_000122153.1	ethanolamine ammonia lyase large subunit
ACX60_RS07050	NZ_CP012004.1:1514483-1515920	OK	8.17465	13.8415	0.759769	1.87986	0.00085	0.00327609	yes	CDS		WP_001075430.1	ethanolamine transporter
ACX60_RS07055	NZ_CP012004.1:1516141-1517653	OK	441.484	610.341	0.467253	1.02723	0.0707	0.148778	no	CDS		WP_001269055.1	aldehyde dehydrogenase
ACX60_RS07060	NZ_CP012004.1:1517796-1519952	OK	37.4327	87.4873	1.22478	1.53471	0.00955	0.027429	yes	CDS		WP_000494374.1	transcriptional regulator
ACX60_RS07065	NZ_CP012004.1:1517796-1519952	OK	111.681	183.287	0.71472	1.30894	0.02455	0.0615325	no	CDS		WP_001098142.1	alpha/beta hydrolase
ACX60_RS07070	NZ_CP012004.1:1520147-1521320	OK	339.325	722.933	1.0912	2.35215	5e-05	0.000250416	yes	CDS		WP_000874704.1	alcohol dehydrogenase
ACX60_RS07075	NZ_CP012004.1:1521550-1523263	OK	158.021	110.984	-0.509768	-1.19288	0.0384	0.0895142	no	CDS		WP_000808295.1	helicase
ACX60_RS07080	NZ_CP012004.1:1523306-1523666	OK	490.754	391.285	-0.326778	-0.756022	0.18055	0.316663	no	CDS		WP_001120986.1	5-carboxymethyl-2-hydroxymuconate delta isomerase
ACX60_RS07085	NZ_CP012004.1:1523787-1524615	OK	144.967	126.113	-0.201001	-0.472573	0.40145	0.575028	no	CDS		WP_000204871.1	hydroxyethylthiazole kinase
ACX60_RS07090	NZ_CP012004.1:1524648-1525806	OK	83.9474	56.6751	-0.566772	-1.33254	0.0209	0.0536403	no	CDS		WP_001207852.1	hypothetical protein
ACX60_RS07095	NZ_CP012004.1:1525957-1526215	OK	33.1025	115.625	1.80444	4.04236	5e-05	0.000250416	yes	CDS		WP_000420540.1	hypothetical protein
ACX60_RS07100	NZ_CP012004.1:1526533-1529140	OK	782.091	591.611	-0.402687	-0.838153	0.14455	0.265378	no	CDS		WP_001017228.1	aminopeptidase N
ACX60_RS07105	NZ_CP012004.1:1529778-1530222	OK	16.3437	28.2616	0.79011	1.85218	0.00205	0.00714307	yes	CDS		WP_001983675.1	spore Coat protein U domain family
ACX60_RS07110	NZ_CP012004.1:1530294-1530999	OK	19.6867	20.7954	0.07904	0.19291	0.7389	0.849395	no	CDS		WP_000739319.1	hypothetical protein
ACX60_RS07115	NZ_CP012004.1:1531008-1534478	OK	14.7986	16.0397	0.116188	0.212236	0.71435	0.834358	no	CDS		WP_000873967.1	fimbrial protein
ACX60_RS07120	NZ_CP012004.1:1531008-1534478	OK	22.6386	31.8179	0.491054	0.689902	0.2316	0.384394	no	CDS		WP_000055764.1	hypothetical protein
ACX60_RS07125	NZ_CP012004.1:1534704-1535391	OK	17.533	25.645	0.548604	1.3509	0.0191	0.049685	yes	CDS		WP_001279998.1	glutathione S-transferase
ACX60_RS07130	NZ_CP012004.1:1535398-1536160	OK	24.6171	38.8296	0.657495	1.62932	0.00575	0.0176366	yes	CDS		WP_000135426.1	short-chain dehydrogenase
ACX60_RS07135	NZ_CP012004.1:1536169-1536853	OK	19.4465	26.8589	0.465893	1.16407	0.04185	0.0963558	no	CDS		WP_000920701.1	hypothetical protein
ACX60_RS07140	NZ_CP012004.1:1536930-1537488	OK	65.9813	87.511	0.407406	0.985715	0.08025	0.165373	no	CDS		WP_000932088.1	chorismate mutase
ACX60_RS07145	NZ_CP012004.1:1537516-1538002	OK	49.7354	54.5367	0.132955	0.333258	0.5603	0.720154	no	CDS		WP_001089197.1	AsnC family transcriptional regulator
ACX60_RS07150	NZ_CP012004.1:1538611-1538950	OK	17.6735	18.4631	0.0630562	0.134685	0.81495	0.896375	no	CDS		WP_001243511.1	hypothetical protein
ACX60_RS07155	NZ_CP012004.1:1539888-1540443	OK	5.00146	11.493	1.20034	2.51995	0.0001	0.000475785	yes	CDS		WP_001133117.1	TetR family transcriptional regulator
ACX60_RS07160	NZ_CP012004.1:1540505-1542776	OK	18.1658	116.278	2.67828	5.54923	5e-05	0.000250416	yes	CDS		WP_049594821.1	membrane protein
ACX60_RS07165	NZ_CP012004.1:1543227-1544463	OK	143.732	12.9488	-3.47249	-8.38052	5e-05	0.000250416	yes	CDS	mcsS	WP_000345328.1	mechanosensitive ion channel protein MscS
ACX60_RS07170	NZ_CP012004.1:1544761-1545013	OK	348.672	454.237	0.381574	0.919853	0.10815	0.210623	no	CDS		WP_000179474.1	hypothetical protein
ACX60_RS07175	NZ_CP012004.1:1545425-1545896	OK	5.49969	6.07312	0.143088	0.276545	0.63015	0.77381	no	CDS		WP_001123839.1	hypothetical protein
ACX60_RS07180	NZ_CP012004.1:1546084-1546366	OK	40.3327	20.4941	-0.976742	-2.03639	0.0006	0.00240108	yes	CDS		WP_000650375.1	hypothetical protein
ACX60_RS07185	NZ_CP012004.1:1546540-1546924	OK	26.4511	22.2248	-0.251159	-0.580308	0.31225	0.480561	no	CDS		WP_000825561.1	hypothetical protein
ACX60_RS07190	NZ_CP012004.1:1546956-1547463	OK	14.1349	43.2218	1.6125	3.77421	5e-05	0.000250416	yes	CDS		WP_001019948.1	GCN5 family N-acetyltransferase
ACX60_RS07195	NZ_CP012004.1:1547655-1549812	OK	7.32744	41.1181	2.48839	5.2341	5e-05	0.000250416	yes	CDS		WP_049594822.1	porin
ACX60_RS07200	NZ_CP012004.1:1550117-1551230	OK	5.98058	9.45364	0.660584	1.59224	0.00585	0.0178989	yes	CDS		WP_049594823.1	membrane protein
ACX60_RS07205	NZ_CP012004.1:1551409-1551541	OK	690.807	748.53	0.115779	0.267577	0.63615	0.778509	no	CDS		WP_000161254.1	hypothetical protein
ACX60_RS07210	NZ_CP012004.1:1551964-1552390	OK	5.2077	9.07039	0.800518	1.49459	0.01335	0.0364794	yes	CDS		WP_000720309.1	hypothetical protein
ACX60_RS07215	NZ_CP012004.1:1552463-1554047	OK	22.3252	24.6155	0.140897	0.3386	0.55035	0.71174	no	CDS		WP_000193584.1	ABC transporter ATP-binding protein
ACX60_RS07220	NZ_CP012004.1:1554306-1554750	OK	797.632	1994.99	1.32258	3.06893	5e-05	0.000250416	yes	CDS		WP_001109442.1	universal stress protein
ACX60_RS07225	NZ_CP012004.1:1555037-1555265	OK	4.95149	14.6399	1.56397	2.49525	0.03715	0.087047	no	CDS		WP_000774578.1	hypothetical protein
ACX60_RS07230	NZ_CP012004.1:1555443-1555617	OK	15.6506	56.8731	1.86153	2.00189	0.00555	0.0171056	yes	CDS		WP_001139332.1	hypothetical protein
ACX60_RS07235	NZ_CP012004.1:1555889-1556333	OK	30.5796	91.0559	1.57418	3.8192	5e-05	0.000250416	yes	CDS		WP_000221476.1	hypothetical protein
ACX60_RS07240	NZ_CP012004.1:1556896-1559653	OK	8.71318	9.60031	0.139882	0.343395	0.5464	0.707906	no	CDS		WP_000675115.1	magnesium-translocating P-type ATPase
ACX60_RS07245	NZ_CP012004.1:1559668-1560388	OK	20.6021	42.3427	1.03932	2.55198	5e-05	0.000250416	yes	CDS		WP_000775746.1	methyltransferase
ACX60_RS07250	NZ_CP012004.1:1560461-1561634	OK	27.7438	61.4974	1.14836	2.74732	5e-05	0.000250416	yes	CDS		WP_001169535.1	membrane protein
ACX60_RS07255	NZ_CP012004.1:1561820-1562294	OK	44.293	37.8143	-0.228148	-0.566547	0.318	0.486217	no	CDS		WP_000344223.1	AsnC family transcriptional regulator
ACX60_RS07260	NZ_CP012004.1:1562330-1562981	OK	53.1722	77.7648	0.548447	1.32573	0.0217	0.0553743	no	CDS		WP_000467074.1	leucine efflux protein
ACX60_RS07265	NZ_CP012004.1:1563053-1564043	OK	543.072	478.816	-0.181672	-0.425139	0.45535	0.627756	no	CDS		WP_000149846.1	transaldolase
ACX60_RS07270	NZ_CP012004.1:1564173-1565067	OK	20.6028	21.7174	0.0760147	0.190223	0.7427	0.852237	no	CDS		WP_001024733.1	LysR family transcriptional regulator
ACX60_RS07275	NZ_CP012004.1:1565157-1565592	OK	24.4779	23.3245	-0.0696374	-0.166376	0.7805	0.875496	no	CDS		WP_005135057.1	hypothetical protein
ACX60_RS07280	NZ_CP012004.1:1565659-1567228	OK	267.459	269.575	0.0113648	0.0261609	0.9642	0.980362	no	CDS		WP_000047940.1	acetyl-CoA acetyltransferase
ACX60_RS07285	NZ_CP012004.1:1567463-1568855	OK	84.0761	74.4233	-0.175942	-0.405517	0.4783	0.648828	no	CDS	fabG	WP_000132118.1	3-ketoacyl-ACP reductase
ACX60_RS07290	NZ_CP012004.1:1568929-1569784	OK	142.503	144.285	0.0179305	0.0421153	0.9385	0.966932	no	CDS		WP_001097350.1	dehydratase
ACX60_RS07295	NZ_CP012004.1:1569855-1571115	OK	98.6325	113.502	0.202586	0.468808	0.39595	0.569458	no	CDS		WP_000588778.1	esterase
ACX60_RS07300	NZ_CP012004.1:1571162-1571741	OK	91.9329	216.416	1.23515	2.91998	5e-05	0.000250416	yes	CDS		WP_000323813.1	TetR family transcriptional regulator
ACX60_RS07305	NZ_CP012004.1:1571865-1573344	OK	215.821	316.316	0.551532	1.27945	0.0259	0.0643367	no	CDS		WP_001170327.1	methyl viologen resistance protein SmvA
ACX60_RS07310	NZ_CP012004.1:1573517-1575638	OK	138.658	103.069	-0.427921	-1.01596	0.07715	0.160022	no	CDS		WP_005135060.1	DNA polymerase III subunit gamma/tau
ACX60_RS07315	NZ_CP012004.1:1575961-1578190	OK	21.4384	9.93561	-1.10951	-2.69814	5e-05	0.000250416	yes	CDS		WP_000632988.1	phospholipase C
ACX60_RS07320	NZ_CP012004.1:1578238-1579830	OK	72.5023	101.315	0.482755	0.471618	0.4094	0.583151	no	CDS		WP_000165801.1	thioesterase
ACX60_RS07325	NZ_CP012004.1:1578238-1579830	OK	68.3778	105.748	0.629026	1.30656	0.0233	0.0588234	no	CDS		WP_000017873.1	alcohol dehydrogenase
ACX60_RS07330	NZ_CP012004.1:1580055-1581300	OK	103.876	144.566	0.476869	1.07734	0.05835	0.127227	no	CDS		WP_005135062.1	hypothetical protein
ACX60_RS07335	NZ_CP012004.1:1581600-1582104	OK	339.384	270.632	-0.326589	-0.751773	0.189	0.328225	no	CDS		WP_000388074.1	phosphotyrosine protein phosphatase
ACX60_RS07340	NZ_CP012004.1:1582123-1583158	OK	196.529	134.396	-0.548251	-1.27886	0.02415	0.0606871	no	CDS	murB	WP_001166918.1	UDP-N-acetylenolpyruvoylglucosamine reductase
ACX60_RS07345	NZ_CP012004.1:1583162-1585321	OK	148.793	138.725	-0.101083	-0.160053	0.7848	0.877862	no	CDS		WP_001127151.1	hypothetical protein
ACX60_RS07350	NZ_CP012004.1:1583162-1585321	OK	208.356	176.377	-0.240384	-0.417071	0.4679	0.639631	no	CDS		WP_001290023.1	lysophospholipase
ACX60_RS07355	NZ_CP012004.1:1585362-1587036	OK	98.3684	41.418	-1.24794	-2.89669	5e-05	0.000250416	yes	CDS		WP_000157981.1	glutamate synthase
ACX60_RS07360	NZ_CP012004.1:1587200-1588538	OK	22.3962	14.4656	-0.630631	-1.56307	0.00635	0.0192044	yes	CDS		WP_000075463.1	iron-regulated membrane protein
ACX60_RS07365	NZ_CP012004.1:1589149-1589722	OK	37.3609	84.4111	1.17591	2.8711	5e-05	0.000250416	yes	CDS		WP_000043926.1	TetR family transcriptional regulator
ACX60_RS07370	NZ_CP012004.1:1590045-1590909	OK	53.1477	423.977	2.99591	6.23357	5e-05	0.000250416	yes	CDS		WP_000037357.1	hypothetical protein
ACX60_RS07375	NZ_CP012004.1:1591407-1592670	OK	33.4742	34.1272	0.0278734	0.0673967	0.90825	0.951191	no	CDS		WP_000773628.1	phage integrase
ACX60_RS07380	NZ_CP012004.1:1592675-1592945	OK	23.3732	39.288	0.74923	1.56882	0.0084	0.0245472	yes	CDS		WP_000910238.1	hypothetical protein
ACX60_RS07385	NZ_CP012004.1:1592945-1593203	OK	56.5413	59.0545	0.0627422	0.143503	0.8	0.887341	no	CDS		WP_000005652.1	hypothetical protein
ACX60_RS07390	NZ_CP012004.1:1593206-1593895	OK	20.5562	21.7742	0.0830461	0.160049	0.7813	0.875864	no	CDS		WP_000048748.1	hypothetical protein
ACX60_RS07395	NZ_CP012004.1:1593206-1593895	OK	1.41419	2.52942	0.838834	0.67002	0.26415	0.424157	no	CDS		WP_000147327.1	hypothetical protein
ACX60_RS07400	NZ_CP012004.1:1593895-1594147	OK	11.1878	17.0829	0.610629	0.965541	0.0941	0.18859	no	CDS		WP_000654848.1	hypothetical protein
ACX60_RS07405	NZ_CP012004.1:1594148-1596475	OK	6.07843	10.6334	0.806832	1.50273	0.00885	0.0256769	yes	CDS		WP_001061220.1	hypothetical protein
ACX60_RS07410	NZ_CP012004.1:1594148-1596475	OK	4.32323	10.2943	1.25167	2.01138	0.0005	0.00204164	yes	CDS		WP_001207475.1	ATPase AAA
ACX60_RS07415	NZ_CP012004.1:1596485-1596809	OK	4.5428	16.6732	1.87587	2.94534	5e-05	0.000250416	yes	CDS		WP_000181044.1	hypothetical protein
ACX60_RS07420	NZ_CP012004.1:1596811-1597252	OK	4.56691	13.7179	1.58677	3.09171	5e-05	0.000250416	yes	CDS		WP_001101042.1	hypothetical protein
ACX60_RS07425	NZ_CP012004.1:1597454-1598321	OK	166.447	202.544	0.283172	0.668601	0.23595	0.389696	no	CDS		WP_000054453.1	hypothetical protein
ACX60_RS07430	NZ_CP012004.1:1598321-1599212	OK	211.47	263.156	0.315466	0.745544	0.19145	0.331678	no	CDS		WP_000029179.1	hypothetical protein
ACX60_RS07435	NZ_CP012004.1:1599284-1599974	OK	95.8137	96.888	0.0160859	0.0382198	0.94555	0.970933	no	CDS		WP_000105766.1	LexA family transcriptional regulator
ACX60_RS07440	NZ_CP012004.1:1600274-1600538	OK	5.90187	23.5473	1.99632	2.92314	0.0001	0.000475785	yes	CDS		WP_000051076.1	hypothetical protein
ACX60_RS07445	NZ_CP012004.1:1600581-1605082	OK	15.5196	42.379	1.44925	0.760903	0.2104	0.356246	no	CDS		WP_001095599.1	hypothetical protein
ACX60_RS07450	NZ_CP012004.1:1600581-1605082	OK	14.7178	33.912	1.20423	0.596702	0.3244	0.493528	no	CDS		WP_000102847.1	hypothetical protein
ACX60_RS07455	NZ_CP012004.1:1600581-1605082	OK	3.93671	10.469	1.41106	1.86988	0.00175	0.00621943	yes	CDS		WP_001091618.1	multidrug DMT transporter
ACX60_RS07460	NZ_CP012004.1:1600581-1605082	OK	3.99305	7.41754	0.893448	0.766507	0.1925	0.332927	no	CDS		WP_001110402.1	hypothetical protein
ACX60_RS07465	NZ_CP012004.1:1600581-1605082	OK	6.78434	13.4805	0.990594	0.972928	0.09675	0.192721	no	CDS		WP_000544508.1	hypothetical protein
ACX60_RS07470	NZ_CP012004.1:1600581-1605082	OK	25.6167	26.6793	0.0586362	0.0461657	0.93105	0.962213	no	CDS		WP_000647824.1	hypothetical protein
ACX60_RS07475	NZ_CP012004.1:1600581-1605082	OK	13.1705	15.9409	0.275426	0.181472	0.72715	0.842047	no	CDS			HNH endonuclease
ACX60_RS07480	NZ_CP012004.1:1605175-1605373	OK	33.8975	42.7146	0.333552	0.575478	0.31915	0.487473	no	CDS			hypothetical protein
ACX60_RS07490	NZ_CP012004.1:1605397-1605990	OK	20.1094	23.8714	0.247414	0.566194	0.3211	0.489612	no	CDS		WP_000097328.1	hypothetical protein
ACX60_RS07495	NZ_CP012004.1:1605992-1606430	OK	9.76429	12.1343	0.313499	0.677399	0.246	0.402296	no	CDS		WP_000992310.1	hypothetical protein
ACX60_RS07500	NZ_CP012004.1:1606690-1607491	OK	31.5905	62.2824	0.979333	2.3994	5e-05	0.000250416	yes	CDS		WP_000991752.1	hypothetical protein
ACX60_RS07505	NZ_CP012004.1:1608244-1608478	OK	1588.36	966.368	-0.716891	-1.5909	0.00535	0.016558	yes	CDS		WP_000401165.1	hypothetical protein
ACX60_RS07510	NZ_CP012004.1:1608889-1609108	OK	77.47	75.9571	-0.0284525	-0.0625045	0.91875	0.956562	no	CDS		WP_000469283.1	hypothetical protein
ACX60_RS07515	NZ_CP012004.1:1609366-1609780	OK	35.8443	51.7832	0.530742	1.2561	0.02925	0.0713213	no	CDS		WP_000766227.1	hypothetical protein
ACX60_RS07520	NZ_CP012004.1:1609832-1610871	OK	1.07002	1.49592	0.483398	0.326063	0.57885	0.735334	no	CDS		WP_000341081.1	hypothetical protein
ACX60_RS07525	NZ_CP012004.1:1609832-1610871	OK	2.41512	3.20488	0.408176	0.683954	0.2361	0.389886	no	CDS		WP_000435236.1	hypothetical protein
ACX60_RS07530	NZ_CP012004.1:1610929-1614265	OK	2.25257	3.86457	0.778738	0.63785	0.2749	0.437161	no	CDS		WP_000729376.1	hypothetical protein
ACX60_RS07535	NZ_CP012004.1:1610929-1614265	OK	1.00162	2.38068	1.24904	1.46739	0.0159	0.042386	yes	CDS		WP_000102084.1	hypothetical protein
ACX60_RS07540	NZ_CP012004.1:1610929-1614265	OK	1.77329	4.09962	1.20906	1.95722	0.00085	0.00327609	yes	CDS		WP_001286363.1	hypothetical protein
ACX60_RS07545	NZ_CP012004.1:1614266-1615370	OK	3.42055	6.19755	0.857472	1.98587	0.0006	0.00240108	yes	CDS		WP_000179750.1	head morphogenesis protein
ACX60_RS07550	NZ_CP012004.1:1615378-1615807	OK	125.753	274.88	1.12821	2.64007	5e-05	0.000250416	yes	CDS		WP_000965191.1	hypothetical protein
ACX60_RS07555	NZ_CP012004.1:1615905-1616142	OK	21.3434	66.8424	1.64697	3.16674	5e-05	0.000250416	yes	CDS		WP_000004365.1	hypothetical protein
ACX60_RS07560	NZ_CP012004.1:1616365-1616557	OK	53.7311	43.525	-0.303912	-0.544532	0.3413	0.51172	no	CDS		WP_001139861.1	hypothetical protein
ACX60_RS07565	NZ_CP012004.1:1616670-1617438	OK	3.15504	4.87571	0.627956	1.31895	0.0229	0.057945	no	CDS		WP_000770049.1	hypothetical protein
ACX60_RS07570	NZ_CP012004.1:1617465-1618422	OK	5.55744	13.2782	1.25657	3.01243	5e-05	0.000250416	yes	CDS		WP_049594824.1	major capsid protein
ACX60_RS07575	NZ_CP012004.1:1618487-1619153	OK	2.4991	4.8223	0.948315	1.84651	0.0029	0.00968058	yes	CDS		WP_000692542.1	hypothetical protein
ACX60_RS07580	NZ_CP012004.1:1619157-1619547	OK	2.71656	5.88507	1.11528	1.66962	0.0082	0.0240385	yes	CDS		WP_000008486.1	hypothetical protein
ACX60_RS07585	NZ_CP012004.1:1619548-1619917	OK	3.05817	5.02793	0.717293	1.03181	0.0864	0.176026	no	CDS		WP_000524217.1	glutamate 5-kinase
ACX60_RS07590	NZ_CP012004.1:1619925-1620673	OK	6.83659	15.701	1.19951	1.45226	0.0122	0.0337933	yes	CDS		WP_000247953.1	hypothetical protein
ACX60_RS07595	NZ_CP012004.1:1619925-1620673	OK	15.4292	43.3295	1.48969	2.69309	5e-05	0.000250416	yes	CDS		WP_000539743.1	hypothetical protein
ACX60_RS07600	NZ_CP012004.1:1620674-1621073	OK	7.39712	18.7466	1.3416	2.74858	5e-05	0.000250416	yes	CDS		WP_001251846.1	hypothetical protein
ACX60_RS07605	NZ_CP012004.1:1621074-1621293	OK	55.4292	157.56	1.50718	3.35655	5e-05	0.000250416	yes	CDS		WP_001277696.1	hypothetical protein
ACX60_RS07610	NZ_CP012004.1:1621401-1621923	OK	101.745	500.425	2.29819	5.28138	5e-05	0.000250416	yes	CDS		WP_000749906.1	hypothetical protein
ACX60_RS07615	NZ_CP012004.1:1622019-1623551	OK	4.31385	6.70306	0.635842	0.451715	0.434	0.606656	no	CDS		WP_000064603.1	hypothetical protein
ACX60_RS07620	NZ_CP012004.1:1622019-1623551	OK	6.31525	12.0238	0.928979	2.18402	5e-05	0.000250416	yes	CDS		WP_000002414.1	hypothetical protein
ACX60_RS07625	NZ_CP012004.1:1623603-1624521	OK	1.31425	3.74471	1.51061	2.81807	5e-05	0.000250416	yes	CDS		WP_000094261.1	hypothetical protein
ACX60_RS07630	NZ_CP012004.1:1624590-1625106	OK	1.62064	3.77184	1.2187	1.84554	0.00515	0.0160349	yes	CDS		WP_001185604.1	hypothetical protein
ACX60_RS07635	NZ_CP012004.1:1625431-1625614	OK	320.65	766.08	1.2565	2.86434	5e-05	0.000250416	yes	CDS		WP_000838146.1	hypothetical protein
ACX60_RS07640	NZ_CP012004.1:1625706-1626111	OK	67.97	198.745	1.54795	3.6334	5e-05	0.000250416	yes	CDS		WP_000966688.1	hypothetical protein
ACX60_RS07645	NZ_CP012004.1:1626395-1626719	OK	210.701	462.363	1.13383	2.72234	5e-05	0.000250416	yes	CDS		WP_000523932.1	hypothetical protein
ACX60_RS07650	NZ_CP012004.1:1626752-1627142	OK	291.794	567.437	0.95951	2.25074	0.00025	0.00109665	yes	CDS		WP_031977960.1	lipoprotein
ACX60_RS07655	NZ_CP012004.1:1627234-1632130	OK	8.9369	12.9414	0.534142	1.25957	0.02745	0.0675538	no	CDS		WP_000046542.1	tape measure domain-containing protein
ACX60_RS07660	NZ_CP012004.1:1632179-1636882	OK	2.83754	5.51757	0.959394	0.403552	0.64095	0.781554	no	CDS		WP_000277431.1	hypothetical protein
ACX60_RS07665	NZ_CP012004.1:1632179-1636882	OK	2.06317	5.14019	1.31696	0.618766	0.38255	0.554954	no	CDS		WP_000368392.1	hypothetical protein
ACX60_RS07670	NZ_CP012004.1:1632179-1636882	OK	9.05438	22.037	1.28324	0.757379	0.21545	0.363222	no	CDS		WP_000835157.1	hypothetical protein
ACX60_RS07675	NZ_CP012004.1:1632179-1636882	OK	5.30194	8.76144	0.724646	1.61469	0.00515	0.0160349	yes	CDS		WP_049594825.1	bacteriophage protein
ACX60_RS07680	NZ_CP012004.1:1636948-1638085	OK	2.73958	5.44199	0.990177	0.768697	0.2208	0.370279	no	CDS		WP_000005350.1	hypothetical protein
ACX60_RS07685	NZ_CP012004.1:1636948-1638085	OK	1.49389	2.06458	0.46678	0.465643	0.4138	0.587276	no	CDS		WP_000066825.1	hypothetical protein
ACX60_RS07690	NZ_CP012004.1:1636948-1638085	OK	4.07718	5.21847	0.356055	0.444707	0.4592	0.631568	no	CDS		WP_000265239.1	hypothetical protein
ACX60_RS07695	NZ_CP012004.1:1638248-1638671	OK	85.0324	62.1331	-0.452649	-1.12242	0.04965	0.110863	no	CDS		WP_000071917.1	hypothetical protein
ACX60_RS07700	NZ_CP012004.1:1638699-1639992	OK	8.56882	9.15913	0.0961148	0.238859	0.6774	0.807858	no	CDS		WP_000829046.1	Putative UV-damage repair protein uvrX
ACX60_RS07705	NZ_CP012004.1:1640107-1640746	OK	44.021	82.5007	0.906212	2.2158	0.0002	0.00090002	yes	CDS			ACR protein
ACX60_RS07710	NZ_CP012004.1:1640841-1641549	OK	41.4226	83.3813	1.00931	2.42384	5e-05	0.000250416	yes	CDS		WP_000849926.1	hypothetical protein
ACX60_RS07715	NZ_CP012004.1:1642138-1643230	OK	27.0845	24.3377	-0.15427	-0.376916	0.5165	0.682191	no	CDS		WP_001147188.1	MFS transporter
ACX60_RS07720	NZ_CP012004.1:1643377-1643881	OK	307.91	188.514	-0.707833	-1.63352	0.0049	0.0153574	yes	CDS		WP_001238661.1	hypothetical protein
ACX60_RS07725	NZ_CP012004.1:1643935-1645306	OK	1902.84	1002.33	-0.924793	-1.94551	0.0009	0.00344554	yes	CDS		WP_000939648.1	acetyl-CoA carboxylase biotin carboxylase subunit
ACX60_RS07730	NZ_CP012004.1:1645322-1645742	OK	2186.13	1114.89	-0.971475	-2.2016	0.00025	0.00109665	yes	CDS		WP_000354611.1	acetyl-CoA carboxylase biotin carboxyl carrier protein subunit
ACX60_RS07735	NZ_CP012004.1:1645759-1646215	OK	1461.66	678.965	-1.1062	-2.40447	5e-05	0.000250416	yes	CDS		WP_000099415.1	3-dehydroquinate dehydratase
ACX60_RS07740	NZ_CP012004.1:1646450-1647779	OK	9.32103	26.1116	1.48613	3.63285	5e-05	0.000250416	yes	CDS		WP_000652013.1	DNA methylase
ACX60_RS07745	NZ_CP012004.1:1648110-1649121	OK	9.00117	16.1042	0.839252	2.05269	0.0005	0.00204164	yes	CDS		WP_000039915.1	nitrate transport protein (NasF)
ACX60_RS07750	NZ_CP012004.1:1649121-1649712	OK	2.48652	4.69922	0.918295	1.68618	0.0043	0.0137164	yes	CDS		WP_001125253.1	hisitidine kinase
ACX60_RS07755	NZ_CP012004.1:1650096-1650438	OK	2.07781	1.47181	-0.497474	-0.398796	0.4803	0.650986	no	CDS		WP_000114559.1	hypothetical protein
ACX60_RS07760	NZ_CP012004.1:1650449-1652996	OK	3.42898	7.37943	1.10573	2.67082	5e-05	0.000250416	yes	CDS		WP_000780168.1	nitrite reductase large subunit
ACX60_RS07765	NZ_CP012004.1:1653008-1654631	OK	3.42465	6.62251	0.951423	2.2768	5e-05	0.000250416	yes	CDS		WP_005135146.1	nitrite reductase [NAD(P)H], large subunit
ACX60_RS07770	NZ_CP012004.1:1654649-1658056	OK	8.30644	15.615	0.910626	1.85006	0.00135	0.00493979	yes	CDS		WP_001084794.1	nitrate reductase
ACX60_RS07775	NZ_CP012004.1:1654649-1658056	OK	13.7231	42.1388	1.61855	1.92181	0.00175	0.00621943	yes	CDS		WP_001032658.1	molybdenum cofactor guanylyltransferase
ACX60_RS07780	NZ_CP012004.1:1658206-1660480	OK	8.5032	11.6005	0.448115	1.10174	0.05465	0.120386	no	CDS		WP_000968532.1	hypothetical protein
ACX60_RS07785	NZ_CP012004.1:1660712-1661747	OK	24.9509	44.322	0.828935	2.01934	0.0006	0.00240108	yes	CDS		WP_005135148.1	cyclic pyranopterin phosphate synthase MoaA
ACX60_RS07790	NZ_CP012004.1:1661747-1662002	OK	97.5257	124.135	0.348053	0.840543	0.1491	0.272182	no	CDS		WP_001187658.1	hypothetical protein
ACX60_RS07795	NZ_CP012004.1:1662005-1662494	OK	95.0653	100.827	0.0848878	0.204748	0.72505	0.841162	no	CDS		WP_000657202.1	molybdenum cofactor biosynthesis protein MoaE
ACX60_RS07800	NZ_CP012004.1:1662517-1664676	OK	110.086	98.1058	-0.166225	-0.267484	0.6362	0.778509	no	CDS		WP_000799985.1	molybdopterin-guanine dinucleotide biosynthesis protein MoaC
ACX60_RS07805	NZ_CP012004.1:1662517-1664676	OK	106.376	65.4452	-0.70081	-1.19218	0.03815	0.0890247	no	CDS		WP_000012049.1	molybdopterin molybdenumtransferase MoeA
ACX60_RS07810	NZ_CP012004.1:1664884-1666803	OK	196.621	256.647	0.384363	0.632838	0.26475	0.424783	no	CDS		WP_000870671.1	HxlR family transcriptional regulator
ACX60_RS07815	NZ_CP012004.1:1664884-1666803	OK	44.8854	62.4018	0.475343	0.795034	0.168	0.298747	no	CDS		WP_049594826.1	GntR family transcriptional regulator
ACX60_RS07820	NZ_CP012004.1:1666889-1667753	OK	21.5371	34.6874	0.687584	1.70249	0.0035	0.0114516	yes	CDS		WP_001168995.1	transporter
ACX60_RS07825	NZ_CP012004.1:1667757-1668069	OK	242.194	214.905	-0.172467	-0.419589	0.46385	0.635734	no	CDS	tusE	WP_001047539.1	sulfite reductase
ACX60_RS07830	NZ_CP012004.1:1668088-1668373	OK	122.771	114.565	-0.0998084	-0.245998	0.6683	0.800651	no	CDS		WP_000194629.1	hypothetical protein
ACX60_RS07835	NZ_CP012004.1:1668390-1668741	OK	209.155	185.993	-0.169319	-0.404866	0.47005	0.641703	no	CDS		WP_000859774.1	hypothetical protein
ACX60_RS07840	NZ_CP012004.1:1668785-1669154	OK	451.028	227.134	-0.989675	-2.30696	0.0001	0.000475785	yes	CDS	tusD	WP_000105719.1	sulfurtransferase
ACX60_RS07845	NZ_CP012004.1:1669219-1670227	OK	96.3266	56.1209	-0.779396	-1.81758	0.00205	0.00714307	yes	CDS		WP_000604788.1	UDP-glucose 4-epimerase
ACX60_RS07850	NZ_CP012004.1:1670341-1671736	OK	74.7985	103.276	0.465417	1.03092	0.07105	0.14943	no	CDS		WP_001194768.1	class II fumarate hydratase
ACX60_RS07855	NZ_CP012004.1:1671869-1672166	OK	31.7147	38.3677	0.274741	0.618623	0.28405	0.448508	no	CDS		WP_000701849.1	hypothetical protein
ACX60_RS07860	NZ_CP012004.1:1672347-1672809	OK	120.679	439.461	1.86456	4.36465	5e-05	0.000250416	yes	CDS		WP_001081040.1	hypothetical protein
ACX60_RS07865	NZ_CP012004.1:1673120-1673612	OK	284.039	80.974	-1.81056	-4.16437	5e-05	0.000250416	yes	CDS		WP_000949167.1	hypothetical protein
ACX60_RS07870	NZ_CP012004.1:1674022-1675267	OK	91.1168	68.6669	-0.408102	-0.936474	0.10025	0.198203	no	CDS		WP_001120919.1	D-amino-acid dehydrogenase
ACX60_RS07875	NZ_CP012004.1:1675313-1675958	OK	101.574	113.775	0.163659	0.388733	0.4933	0.662515	no	CDS		WP_001139838.1	hypothetical protein
ACX60_RS07880	NZ_CP012004.1:1676061-1677065	OK	162.036	127.913	-0.341144	-0.582077	0.3099	0.478034	no	CDS	ispF	WP_000226512.1	2-C-methyl-D-erythritol 2,4-cyclodiphosphate synthase
ACX60_RS07885	NZ_CP012004.1:1676061-1677065	OK	102.756	88.7147	-0.211973	-0.310346	0.5984	0.750764	no	CDS		WP_000209134.1	hypothetical protein
ACX60_RS07890	NZ_CP012004.1:1677259-1678180	OK	338.87	247.271	-0.454638	-1.05292	0.0669	0.141895	no	CDS		WP_001207983.1	ornithine carbamoyltransferase
ACX60_RS07895	NZ_CP012004.1:1678292-1678946	OK	310.644	191.576	-0.697344	-1.62513	0.00495	0.0154989	yes	CDS		WP_000543879.1	TetR family transcriptional regulator
ACX60_RS07900	NZ_CP012004.1:1679221-1681811	OK	451.747	174.185	-1.37489	-2.62769	5e-05	0.000250416	yes	CDS	glnG	WP_000089274.1	nitrogen regulation protein NR(I)
ACX60_RS07905	NZ_CP012004.1:1679221-1681811	OK	216.493	106.516	-1.02325	-1.14456	0.0471	0.106257	no	CDS		WP_000371970.1	PAS domain-containing sensor histidine kinase
ACX60_RS07910	NZ_CP012004.1:1682152-1683496	OK	496.262	114.541	-2.11524	-4.75109	5e-05	0.000250416	yes	CDS	rimO	WP_000856678.1	ribosomal protein S12 methylthiotransferase RimO
ACX60_RS07915	NZ_CP012004.1:1683547-1684276	OK	1391.79	613.189	-1.18254	-2.64624	5e-05	0.000250416	yes	CDS		WP_000852257.1	uridine monophosphate kinase
ACX60_RS07920	NZ_CP012004.1:1684361-1684916	OK	1197.67	623.177	-0.942521	-2.19129	0.0001	0.000475785	yes	CDS		WP_000606428.1	ribosome recycling factor
ACX60_RS07925	NZ_CP012004.1:1684921-1686498	OK	871.649	337.362	-1.36945	-1.95598	0.00045	0.0018593	yes	CDS	uppS	WP_000132219.1	UDP pyrophosphate synthase
ACX60_RS07930	NZ_CP012004.1:1684921-1686498	OK	959.213	404.504	-1.2457	-2.02469	0.00045	0.0018593	yes	CDS		WP_000893489.1	phosphatidate cytidylyltransferase
ACX60_RS07935	NZ_CP012004.1:1686498-1687695	OK	455.794	227.685	-1.00134	-2.29438	5e-05	0.000250416	yes	CDS		WP_000194641.1	1-deoxy-D-xylulose-5-phosphate reductoisomerase
ACX60_RS07940	NZ_CP012004.1:1687696-1689052	OK	409.623	296.555	-0.465996	-1.07852	0.0591	0.128422	no	CDS		WP_000992586.1	zinc metalloprotease
ACX60_RS07945	NZ_CP012004.1:1689089-1691600	OK	549.312	343.511	-0.677271	-1.4997	0.0094	0.027054	yes	CDS	bamA	WP_005135154.1	outer membrane assembly protein YaeT
ACX60_RS07950	NZ_CP012004.1:1691641-1692145	OK	1421.47	1000.16	-0.507154	-1.19035	0.03715	0.087047	no	CDS		WP_001037943.1	membrane protein
ACX60_RS07955	NZ_CP012004.1:1692149-1693220	OK	574.412	278.105	-1.04646	-2.43847	5e-05	0.000250416	yes	CDS		WP_000868103.1	UDP-3-O-(3-hydroxymyristoyl)glucosamine N-acyltransferase
ACX60_RS07960	NZ_CP012004.1:1693226-1694497	OK	1917.45	1065.93	-0.847072	-1.08476	0.06275	0.134762	no	CDS		WP_000140523.1	beta-hydroxyacyl-ACP dehydratase
ACX60_RS07965	NZ_CP012004.1:1693226-1694497	OK	1528.32	815.638	-0.905951	-1.51509	0.0072	0.0214487	yes	CDS		WP_000064877.1	UDP-N-acetylglucosamine O-acyltransferase
ACX60_RS07970	NZ_CP012004.1:1694551-1695436	OK	726.121	296.142	-1.29392	-2.9585	5e-05	0.000250416	yes	CDS	ybgF	WP_001178074.1	hypothetical protein
ACX60_RS07975	NZ_CP012004.1:1695862-1696345	OK	72.1755	75.9226	0.0730185	0.180605	0.75465	0.8596	no	CDS		WP_000476756.1	hypothetical protein
ACX60_RS07980	NZ_CP012004.1:1696398-1697448	OK	1947.91	1466.74	-0.40931	-0.88928	0.12125	0.230864	no	CDS		WP_000344169.1	DNA recombination/repair protein RecA
ACX60_RS07985	NZ_CP012004.1:1697593-1698704	OK	1815.05	953.745	-0.928337	-2.05642	0.00015	0.000691653	yes	CDS		WP_000040959.1	RNA-binding protein
ACX60_RS07990	NZ_CP012004.1:1697593-1698704	OK	51.9412	54.1451	0.059951	0.0372718	0.9455	0.970933	no	CDS		WP_001045484.1	hypothetical protein
ACX60_RS07995	NZ_CP012004.1:1698876-1699236	OK	33.2122	113.552	1.77357	4.27665	5e-05	0.000250416	yes	CDS		WP_000798362.1	hypothetical protein
ACX60_RS08000	NZ_CP012004.1:1699334-1699571	OK	296.129	783.023	1.40283	3.33965	5e-05	0.000250416	yes	CDS		WP_000525037.1	hypothetical protein
ACX60_RS08005	NZ_CP012004.1:1699685-1699979	OK	194.629	181.667	-0.0994253	-0.23905	0.6685	0.800718	no	CDS		WP_000689659.1	hypothetical protein
ACX60_RS08010	NZ_CP012004.1:1700030-1700567	OK	31.6482	32.5845	0.0420612	0.103957	0.8568	0.922657	no	CDS		WP_000573229.1	acetyltransferase
ACX60_RS08015	NZ_CP012004.1:1700613-1701063	OK	30.509	41.5965	0.447229	1.09276	0.05705	0.12498	no	CDS		WP_001099948.1	transcriptional regulator
ACX60_RS08020	NZ_CP012004.1:1701209-1702460	OK	8.0865	15.46	0.934952	2.29676	0.00015	0.000691653	yes	CDS		WP_000632779.1	kynureninase
ACX60_RS08025	NZ_CP012004.1:1702500-1703907	OK	8.3984	12.4682	0.570063	1.41969	0.01295	0.0355434	yes	CDS		WP_000093795.1	APC family amino acid permease
ACX60_RS08030	NZ_CP012004.1:1703914-1704661	OK	16.6982	27.4201	0.715539	1.74939	0.00255	0.00863262	yes	CDS		WP_005135157.1	hypothetical protein
ACX60_RS08035	NZ_CP012004.1:1705891-1707070	OK	20.4534	50.5533	1.30546	3.11687	5e-05	0.000250416	yes	CDS		WP_005135159.1	hypothetical protein
ACX60_RS08040	NZ_CP012004.1:1707116-1708571	OK	27.8016	23.7429	-0.227673	-0.551162	0.34185	0.512234	no	CDS		WP_000957165.1	sodium-independent anion transporter
ACX60_RS08045	NZ_CP012004.1:1708817-1709447	OK	8.80945	15.2366	0.790421	1.82951	0.00155	0.00558803	yes	CDS		WP_000332532.1	hypothetical protein
ACX60_RS08050	NZ_CP012004.1:1709801-1711244	OK	157.333	51.7321	-1.60469	-3.76197	5e-05	0.000250416	yes	CDS		WP_001032866.1	quinoprotein glucose dehydrogenase
ACX60_RS08055	NZ_CP012004.1:1711298-1711742	OK	45.2231	28.9182	-0.64508	-1.48027	0.0106	0.0299312	yes	CDS		WP_000120225.1	universal stress protein
ACX60_RS08060	NZ_CP012004.1:1711867-1713961	OK	64.1437	33.6232	-0.931849	-2.17046	0.0002	0.00090002	yes	CDS		WP_000203149.1	diguanylate cyclase
ACX60_RS08065	NZ_CP012004.1:1714568-1714784	OK	1493.64	373.957	-1.99789	-4.56223	5e-05	0.000250416	yes	CDS		WP_001129188.1	hypothetical protein
ACX60_RS08070	NZ_CP012004.1:1714974-1715439	OK	66.101	204.422	1.62881	3.90119	5e-05	0.000250416	yes	CDS		WP_000163427.1	MarR family transcriptional regulator
ACX60_RS08075	NZ_CP012004.1:1716106-1718759	OK	240.329	89.9241	-1.41823	-2.7705	5e-05	0.000250416	yes	CDS		WP_001192464.1	PTS fructose transporter subunit IIBC
ACX60_RS08080	NZ_CP012004.1:1716106-1718759	OK	181.405	91.6123	-0.985604	-1.24694	0.0347	0.0823201	no	CDS		WP_001062809.1	1-phosphofructokinase
ACX60_RS08085	NZ_CP012004.1:1718773-1721632	OK	168.593	88.9062	-0.923189	-2.15578	0.0001	0.000475785	yes	CDS		WP_000880350.1	PTS fructose transporter subunit IIA
ACX60_RS08090	NZ_CP012004.1:1721856-1722717	OK	15.0101	50.8873	1.76138	3.73854	5e-05	0.000250416	yes	CDS		WP_000361720.1	alpha/beta hydrolase
ACX60_RS08095	NZ_CP012004.1:1722854-1723310	OK	61.3082	300.868	2.29498	4.74355	5e-05	0.000250416	yes	CDS		WP_049594887.1	membrane protein
ACX60_RS08100	NZ_CP012004.1:1723343-1723589	OK	799.666	2646.21	1.72646	3.93421	5e-05	0.000250416	yes	CDS		WP_000949688.1	membrane protein
ACX60_RS08105	NZ_CP012004.1:1723848-1724268	OK	869.027	606.052	-0.519958	-1.21941	0.0321	0.0769888	no	CDS		WP_000838057.1	hypothetical protein
ACX60_RS08110	NZ_CP012004.1:1724459-1725761	OK	228.215	155.989	-0.548948	-1.29096	0.02745	0.0675538	no	CDS		WP_001186685.1	branched-chain amino acid transporter 2 carrier protein BrnQ
ACX60_RS08115	NZ_CP012004.1:1726113-1726908	OK	323.718	642.838	0.989719	2.29186	5e-05	0.000250416	yes	CDS		WP_001202782.1	methionine aminopeptidase
ACX60_RS08120	NZ_CP012004.1:1726960-1727863	OK	238.171	88.5827	-1.4269	-3.32302	5e-05	0.000250416	yes	CDS		WP_000954520.1	LysR family transcriptional regulator
ACX60_RS08125	NZ_CP012004.1:1728106-1728430	OK	153.227	105.854	-0.533593	-1.30123	0.0238	0.0599023	no	CDS		WP_000121842.1	hypothetical protein
ACX60_RS08130	NZ_CP012004.1:1728476-1728818	OK	2823.79	1284.55	-1.13637	-2.55731	5e-05	0.000250416	yes	CDS		WP_000138830.1	glutaredoxin
ACX60_RS08135	NZ_CP012004.1:1729045-1730254	OK	107.148	99.4792	-0.107145	-0.250499	0.663	0.796848	no	CDS		WP_000129946.1	acetylornithine aminotransferase
ACX60_RS08140	NZ_CP012004.1:1730302-1730734	OK	790.319	826.701	0.0649315	0.15237	0.79035	0.88159	no	CDS		WP_000156920.1	histidine kinase
ACX60_RS08145	NZ_CP012004.1:1730874-1731300	OK	642.286	248.386	-1.37063	-3.10572	5e-05	0.000250416	yes	CDS		WP_000264360.1	hypothetical protein
ACX60_RS08150	NZ_CP012004.1:1731584-1731818	OK	1159.09	3612.35	1.63995	3.8393	5e-05	0.000250416	yes	CDS		WP_000616034.1	hypothetical protein
ACX60_RS08155	NZ_CP012004.1:1732033-1732393	OK	227.924	87.5864	-1.37977	-3.2225	5e-05	0.000250416	yes	CDS		WP_000185571.1	hypothetical protein
ACX60_RS08160	NZ_CP012004.1:1732493-1732820	OK	189.319	147.447	-0.360627	-0.872005	0.1231	0.233648	no	CDS		WP_000955083.1	hypothetical protein
ACX60_RS08165	NZ_CP012004.1:1732927-1734034	OK	319.019	189.064	-0.754765	-1.76333	0.00245	0.00834484	yes	CDS		WP_001187342.1	signal recognition particle-docking protein FtsY
ACX60_RS08170	NZ_CP012004.1:1734221-1734818	OK	137.07	144.261	0.0737626	0.171083	0.76355	0.865002	no	CDS		WP_000102943.1	oxidoreductase
ACX60_RS08175	NZ_CP012004.1:1735043-1735715	OK	25.1377	18.3246	-0.456074	-1.12409	0.0507	0.112902	no	CDS		WP_000175347.1	hypothetical protein
ACX60_RS08180	NZ_CP012004.1:1735787-1736312	OK	34.6247	29.7291	-0.219929	-0.542726	0.3409	0.511189	no	CDS		WP_000593799.1	acetyltransferase
ACX60_RS08185	NZ_CP012004.1:1736324-1736621	OK	3137.89	2269.01	-0.467733	-1.09247	0.05375	0.118709	no	CDS		WP_000179560.1	hypothetical protein
ACX60_RS08190	NZ_CP012004.1:1736624-1736726	OK	17153.8	11265.1	-0.606666	-1.465	0.0095	0.0272995	yes	CDS		WP_000270276.1	membrane protein
ACX60_RS08195	NZ_CP012004.1:1736739-1739662	OK	1440.13	1254.3	-0.199309	-0.253025	0.65605	0.792156	no	CDS		WP_000575166.1	cytochrome bd-II oxidase subunit 2
ACX60_RS08200	NZ_CP012004.1:1736739-1739662	OK	903.124	1377.38	0.608934	0.887791	0.12085	0.2303	no	CDS		WP_000622640.1	cytochrome bd-II oxidase subunit 1
ACX60_RS08205	NZ_CP012004.1:1736739-1739662	OK	1751.22	6574.95	1.90862	0.623881	0.40895	0.582659	no	CDS		WP_000053889.1	hypothetical protein
ACX60_RS08210	NZ_CP012004.1:1740044-1740653	OK	77.2782	77.0701	-0.00388973	-0.00938789	0.98665	0.993523	no	CDS		WP_000753034.1	membrane protein
ACX60_RS08215	NZ_CP012004.1:1740678-1741002	OK	1398.22	835.882	-0.742218	-1.74317	0.0035	0.0114516	yes	CDS		WP_049594827.1	hypothetical protein
ACX60_RS08220	NZ_CP012004.1:1741003-1742008	OK	421.049	285.57	-0.560143	-1.32272	0.0199	0.0514773	no	CDS		WP_000246666.1	sugar kinase
ACX60_RS08225	NZ_CP012004.1:1742245-1744345	OK	37.7423	94.9803	1.33145	2.87261	5e-05	0.000250416	yes	CDS		WP_000831249.1	fatty-acyl-CoA synthase
ACX60_RS08230	NZ_CP012004.1:1744596-1747536	OK	183.504	177.44	-0.0484857	-0.111026	0.8456	0.915823	no	CDS		WP_000215280.1	peptidase M16
ACX60_RS08235	NZ_CP012004.1:1747556-1748708	OK	236.953	144.365	-0.714883	-1.69668	0.0034	0.0111622	yes	CDS		WP_000885655.1	phospholipase
ACX60_RS08240	NZ_CP012004.1:1748749-1750087	OK	77.8788	39.8585	-0.966344	-2.29256	5e-05	0.000250416	yes	CDS	trkH	WP_000053911.1	potassium uptake protein (TrkH)
ACX60_RS08245	NZ_CP012004.1:1750105-1750756	OK	149.233	55.9766	-1.41467	-3.36871	5e-05	0.000250416	yes	CDS	trkA	WP_001983728.1	potassium transporter TrkA
ACX60_RS08250	NZ_CP012004.1:1750900-1752442	OK	278.429	226.456	-0.298081	-0.698471	0.21775	0.366102	no	CDS		WP_000952789.1	PLP-dependent threonine dehydratase
ACX60_RS08255	NZ_CP012004.1:1752549-1755418	OK	526.631	417.131	-0.336293	-0.604224	0.2883	0.453386	no	CDS		WP_000061057.1	ribose-5-phosphate isomerase
ACX60_RS08260	NZ_CP012004.1:1752549-1755418	OK	165.614	128.792	-0.36278	-0.337796	0.55985	0.719844	no	CDS		WP_000110630.1	hypothetical protein
ACX60_RS08265	NZ_CP012004.1:1752549-1755418	OK	49.7835	61.5102	0.305158	0.305186	0.5879	0.742403	no	CDS		WP_000886879.1	hypothetical protein
ACX60_RS08270	NZ_CP012004.1:1755606-1756656	OK	224.469	165.82	-0.436901	-1.02646	0.07535	0.15699	no	CDS		WP_000626439.1	N-acetyl-gamma-glutamyl-phosphate reductase
ACX60_RS08275	NZ_CP012004.1:1756737-1757490	OK	376.476	189.001	-0.994163	-2.3296	5e-05	0.000250416	yes	CDS		WP_001181536.1	hypothetical protein
ACX60_RS08280	NZ_CP012004.1:1757499-1757913	OK	534.698	272.232	-0.973888	-2.28279	5e-05	0.000250416	yes	CDS		WP_001260033.1	ATP-dependent Clp protease adaptor ClpS
ACX60_RS08285	NZ_CP012004.1:1757922-1760199	OK	324.153	369.832	0.190198	0.42386	0.45705	0.629437	no	CDS	clpA	WP_000952702.1	ATP-dependent Clp protease ATP-binding subunit ClpA
ACX60_RS08290	NZ_CP012004.1:1760202-1760565	OK	137.456	86.2581	-0.672241	-1.64908	0.0043	0.0137164	yes	CDS		WP_000904308.1	hypothetical protein
ACX60_RS08295	NZ_CP012004.1:1760991-1762047	OK	94.6803	157.783	0.736806	1.73389	0.0025	0.00848917	yes	CDS		WP_000993014.1	phospho-2-dehydro-3-deoxyheptonate aldolase
ACX60_RS08300	NZ_CP012004.1:1762090-1763008	OK	63.0684	119.567	0.922834	2.16929	0.00025	0.00109665	yes	CDS		WP_001147226.1	peroxidase
ACX60_RS08305	NZ_CP012004.1:1763010-1763571	OK	32.68	56.5111	0.790126	1.96722	0.0008	0.00310218	yes	CDS		WP_000056571.1	hypothetical protein
ACX60_RS08310	NZ_CP012004.1:1763706-1765731	OK	22.9539	37.8865	0.722947	1.65536	0.00425	0.013588	yes	CDS	fadH	WP_000061158.1	NADPH-dependent 2,4-dienoyl-CoA reductase
ACX60_RS08315	NZ_CP012004.1:1765801-1766209	OK	31.2597	47.6844	0.609213	1.45729	0.01195	0.0332123	yes	CDS		WP_000171423.1	polyketide cyclase
ACX60_RS08320	NZ_CP012004.1:1766247-1766964	OK	31.4603	49.4592	0.652708	1.58772	0.0054	0.0167011	yes	CDS		WP_000266299.1	hypothetical protein
ACX60_RS08325	NZ_CP012004.1:1766983-1768078	OK	25.5092	35.7401	0.486523	1.18947	0.0389	0.0904808	no	CDS		WP_000513052.1	hypothetical protein
ACX60_RS08330	NZ_CP012004.1:1768131-1768977	OK	12.5509	34.965	1.47812	3.39795	5e-05	0.000250416	yes	CDS		WP_000844947.1	metal-dependent hydrolase
ACX60_RS08335	NZ_CP012004.1:1769212-1769701	OK	2097.44	1776.33	-0.239728	-0.545244	0.3456	0.516047	no	CDS		WP_001284535.1	hypothetical protein
ACX60_RS08340	NZ_CP012004.1:1769924-1771562	OK	1039.92	561.783	-0.888389	-1.93512	0.00125	0.00462558	yes	CDS	pyrG	WP_000148658.1	CTP synthetase
ACX60_RS08345	NZ_CP012004.1:1771593-1772451	OK	904.487	446.679	-1.01786	-2.29445	0.0001	0.000475785	yes	CDS		WP_000080538.1	2-dehydro-3-deoxyphosphooctonate aldolase
ACX60_RS08350	NZ_CP012004.1:1772496-1773786	OK	1035.54	628.464	-0.720484	-1.56485	0.006	0.018285	yes	CDS	eno	WP_000078452.1	enolase
ACX60_RS08355	NZ_CP012004.1:1773882-1774560	OK	22.2246	30.4155	0.452648	1.1185	0.04975	0.111042	no	CDS		WP_000366082.1	hypothetical protein
ACX60_RS08360	NZ_CP012004.1:1775187-1776259	OK	670.552	483.093	-0.473049	-0.902091	0.11845	0.226677	no	CDS	ftsB	WP_000895057.1	hypothetical protein
ACX60_RS08365	NZ_CP012004.1:1775187-1776259	OK	132.19	71.0239	-0.896238	-1.13201	0.0476	0.107189	no	CDS		WP_001216207.1	2-C-methyl-D-erythritol 4-phosphate cytidylyltransferase
ACX60_RS08370	NZ_CP012004.1:1776608-1777280	OK	13.3135	13.5163	0.0218009	0.0516238	0.9298	0.961546	no	CDS		WP_000565984.1	3-oxoadipate CoA-transferase subunit A
ACX60_RS08375	NZ_CP012004.1:1777298-1777952	OK	23.4151	20.3283	-0.20395	-0.498842	0.3764	0.54929	no	CDS		WP_000121790.1	3-oxoadipate CoA-transferase subunit B
ACX60_RS08380	NZ_CP012004.1:1777964-1779176	OK	19.1594	17.2691	-0.149858	-0.367867	0.5222	0.686785	no	CDS		WP_005135170.1	beta-ketoadipyl-CoA thiolase
ACX60_RS08385	NZ_CP012004.1:1779178-1781316	OK	21.2996	13.487	-0.659249	-1.18657	0.03985	0.0923624	no	CDS		WP_000080966.1	3-carboxy-cis,cis-muconate cycloisomerase
ACX60_RS08390	NZ_CP012004.1:1779178-1781316	OK	27.0747	18.8621	-0.521453	-0.766875	0.17875	0.314274	no	CDS		WP_000814775.1	3-oxoadipate enol-lactonase
ACX60_RS08395	NZ_CP012004.1:1781358-1782714	OK	8.62478	11.5858	0.425797	1.05181	0.07235	0.15172	no	CDS		WP_000168125.1	4-hydroxybenzoate transporter
ACX60_RS08400	NZ_CP012004.1:1782729-1783143	OK	35.6363	64.9273	0.865477	2.13754	0.00015	0.000691653	yes	CDS		WP_000997505.1	4-carboxymuconolactone decarboxylase
ACX60_RS08405	NZ_CP012004.1:1783153-1783879	OK	15.3917	25.3043	0.717228	1.77362	0.00255	0.00863262	yes	CDS		WP_000077916.1	protocatechuate 3,4-dioxygenase subunit beta
ACX60_RS08410	NZ_CP012004.1:1783893-1784523	OK	33.3809	53.2017	0.672451	1.65594	0.0038	0.0123263	yes	CDS		WP_001067206.1	protocatechuate 3,4-dioxygenase subunit alpha
ACX60_RS08415	NZ_CP012004.1:1784585-1785419	OK	15.849	19.5877	0.305554	0.746065	0.19525	0.336663	no	CDS		WP_001056527.1	3-dehydroquinase
ACX60_RS08420	NZ_CP012004.1:1785438-1786890	OK	17.9274	18.6254	0.055101	0.133196	0.81575	0.896668	no	CDS		WP_000209786.1	3-dehydroshikimate dehydratase
ACX60_RS08425	NZ_CP012004.1:1786949-1788269	OK	12.4382	21.3125	0.776917	1.91113	0.0012	0.0044576	yes	CDS		WP_001134236.1	porin
ACX60_RS08430	NZ_CP012004.1:1788351-1790781	OK	17.6858	35.5485	1.0072	2.37472	5e-05	0.000250416	yes	CDS		WP_000004224.1	quinate dehydrogenase
ACX60_RS08435	NZ_CP012004.1:1791411-1791879	OK	1113.26	1270.74	0.190871	0.44082	0.4289	0.601915	no	CDS		WP_001211835.1	hypothetical protein
ACX60_RS08440	NZ_CP012004.1:1792014-1792428	OK	30.4713	43.6721	0.519262	1.25473	0.0296	0.0720012	no	CDS		WP_000095350.1	hypothetical protein
ACX60_RS08445	NZ_CP012004.1:1792432-1792846	OK	46.5234	71.1733	0.613381	1.52318	0.0091	0.0263165	yes	CDS		WP_000789135.1	hypothetical protein
ACX60_RS08450	NZ_CP012004.1:1792850-1793717	OK	26.9229	39.7842	0.56336	1.38684	0.01685	0.044561	yes	CDS		WP_001187023.1	MBL fold metallo-hydrolase
ACX60_RS08455	NZ_CP012004.1:1793809-1794622	OK	32.1103	28.34	-0.180194	-0.4502	0.43065	0.603724	no	CDS		WP_000030967.1	IclR family transcriptional regulator
ACX60_RS08460	NZ_CP012004.1:1794664-1795585	OK	22.4748	22.8716	0.0252436	0.0615616	0.91325	0.953511	no	CDS		WP_001059571.1	LysR family transcriptional regulator
ACX60_RS08465	NZ_CP012004.1:1795673-1796918	OK	46.0698	42.2222	-0.125821	-0.300013	0.5974	0.749933	no	CDS		WP_005135175.1	hypothetical protein
ACX60_RS08470	NZ_CP012004.1:1796937-1798754	OK	85.6333	89.3701	0.0616196	0.113985	0.84255	0.913409	no	CDS		WP_000110884.1	aminoglycoside phosphotransferase
ACX60_RS08475	NZ_CP012004.1:1796937-1798754	OK	101.465	86.9333	-0.223005	-0.312042	0.5865	0.741519	no	CDS		WP_000208327.1	histidine phosphatase family protein
ACX60_RS08480	NZ_CP012004.1:1798769-1799513	OK	97.4179	79.0521	-0.301382	-0.708016	0.2234	0.373682	no	CDS		WP_001140455.1	short-chain dehydrogenase
ACX60_RS08485	NZ_CP012004.1:1799549-1800806	OK	3.33478	4.49894	0.431991	1.00189	0.08065	0.16609	no	CDS		WP_005135181.1	hypothetical protein
ACX60_RS08490	NZ_CP012004.1:1800915-1802265	OK	3.61024	8.40571	1.21927	2.86699	5e-05	0.000250416	yes	CDS		WP_001076610.1	MFStransporter
ACX60_RS08495	NZ_CP012004.1:1802665-1803133	OK	388.166	330.906	-0.230253	-0.53693	0.34995	0.520796	no	CDS		WP_000884020.1	MarR family transcriptional regulator
ACX60_RS08500	NZ_CP012004.1:1803282-1804392	OK	1.27439	6.6898	2.39215	4.88504	5e-05	0.000250416	yes	CDS		WP_001028549.1	Glu-tRNA amidotransferase
ACX60_RS08505	NZ_CP012004.1:1804410-1805577	OK	2.54741	12.3988	2.2831	5.14784	5e-05	0.000250416	yes	CDS		WP_001038169.1	acyl-CoA dehydrogenase
ACX60_RS08510	NZ_CP012004.1:1805605-1805965	OK	7.6884	15.5095	1.01239	1.97857	0.0013	0.00478436	yes	CDS		WP_000387550.1	hypothetical protein
ACX60_RS08515	NZ_CP012004.1:1805975-1806503	OK	3.41545	7.69018	1.17094	2.23107	0.0004	0.00167352	yes	CDS		WP_000130495.1	hypothetical protein
ACX60_RS08520	NZ_CP012004.1:1806532-1807810	OK	5.55359	15.7591	1.50469	3.54451	5e-05	0.000250416	yes	CDS		WP_049594828.1	Rieske (2Fe-2S) protein
ACX60_RS08525	NZ_CP012004.1:1807820-1808306	OK	8.87206	26.2511	1.56504	3.55452	5e-05	0.000250416	yes	CDS		WP_001056937.1	aromatic-ring-hydroxylating dioxygenase subunit beta
ACX60_RS08530	NZ_CP012004.1:1808316-1809054	OK	5.31525	16.219	1.60947	3.73199	5e-05	0.000250416	yes	CDS		WP_000815905.1	3-oxoacyl-ACP reductase
ACX60_RS08535	NZ_CP012004.1:1809088-1810042	OK	5.06628	11.7778	1.21708	2.88713	5e-05	0.000250416	yes	CDS		WP_000210282.1	Vanillate O-demethylase oxidoreductase
ACX60_RS08540	NZ_CP012004.1:1810090-1811044	OK	8.72355	18.5264	1.08659	2.63637	5e-05	0.000250416	yes	CDS		WP_001101825.1	flavin oxidoreductase
ACX60_RS08545	NZ_CP012004.1:1811242-1812157	OK	7.03687	12.179	0.791391	1.88206	0.0013	0.00478436	yes	CDS		WP_001077865.1	AraC family transcriptional regulator
ACX60_RS08550	NZ_CP012004.1:1812374-1814681	OK	3.55717	6.50002	0.869714	2.14309	0.0003	0.00129405	yes	CDS	tynA	WP_001231347.1	tyramine oxidase
ACX60_RS08555	NZ_CP012004.1:1814765-1816043	OK	2.57613	5.77079	1.16357	2.66324	5e-05	0.000250416	yes	CDS		WP_000792924.1	hypothetical protein
ACX60_RS08560	NZ_CP012004.1:1816076-1817564	OK	8.67205	11.3632	0.38993	0.973624	0.09025	0.182417	no	CDS		WP_000005756.1	NAD-dependent phenylacetaldehyde dehydrogenase
ACX60_RS08565	NZ_CP012004.1:1817635-1820098	OK	2.58678	5.31535	1.03901	2.52759	5e-05	0.000250416	yes	CDS		WP_000935114.1	penicillin G amidase
ACX60_RS08570	NZ_CP012004.1:1820359-1821139	OK	26.1017	26.7739	0.0366835	0.0916673	0.8726	0.931756	no	CDS		WP_001138968.1	3-oxoadipate enol-lactonase
ACX60_RS08575	NZ_CP012004.1:1821149-1822364	OK	16.8426	16.3314	-0.0444616	-0.111522	0.83925	0.91094	no	CDS		WP_005135190.1	beta-ketoadipyl-CoA thiolase
ACX60_RS08580	NZ_CP012004.1:1822868-1823519	OK	9.25726	7.98875	-0.212615	-0.487565	0.39685	0.570198	no	CDS		WP_005135192.1	3-oxoadipate CoA-transferase subunit B
ACX60_RS08585	NZ_CP012004.1:1823537-1824209	OK	8.73733	6.19597	-0.495861	-1.12834	0.04895	0.10963	no	CDS		WP_000566012.1	3-oxoadipate CoA-transferase subunit A
ACX60_RS08590	NZ_CP012004.1:1824343-1825264	OK	33.6142	48.583	0.531383	1.27311	0.027	0.0666749	no	CDS		WP_001081619.1	catechol 1,2-dioxygenase
ACX60_RS08595	NZ_CP012004.1:1825425-1825716	OK	17.0277	25.979	0.609458	1.25601	0.02895	0.0706827	no	CDS		WP_000897235.1	muconolactone delta-isomerase
ACX60_RS08600	NZ_CP012004.1:1825739-1826846	OK	7.93577	13.1991	0.733993	1.79747	0.0022	0.00760739	yes	CDS		WP_001986121.1	muconate cycloisomerase
ACX60_RS08605	NZ_CP012004.1:1826946-1827861	OK	56.2975	81.8519	0.539945	1.26571	0.02775	0.0681715	no	CDS		WP_000423293.1	LysR family transcriptional regulator
ACX60_RS08610	NZ_CP012004.1:1827942-1828737	OK	72.7708	69.7741	-0.0606685	-0.144936	0.7997	0.88713	no	CDS		WP_001226550.1	hypothetical protein
ACX60_RS08615	NZ_CP012004.1:1828804-1829521	OK	196.475	238.159	0.277582	0.648828	0.25065	0.407914	no	CDS		WP_000029961.1	GntR family transcriptional regulator
ACX60_RS08620	NZ_CP012004.1:1829604-1831338	OK	2.35742	4.00997	0.766384	1.77952	0.0021	0.00729674	yes	CDS		WP_001060808.1	dihydroxy-acid dehydratase
ACX60_RS08625	NZ_CP012004.1:1831507-1832812	OK	2.99226	9.14481	1.61172	3.74132	5e-05	0.000250416	yes	CDS		WP_000345069.1	MFS transporter
ACX60_RS08630	NZ_CP012004.1:1832822-1833821	OK	7.11054	11.7692	0.72698	1.72525	0.00285	0.00953369	yes	CDS		WP_001165788.1	GguC protein
ACX60_RS08635	NZ_CP012004.1:1833832-1835407	OK	8.98175	13.4511	0.582651	1.41312	0.0137	0.0372848	yes	CDS		WP_000234449.1	2,5-dioxovalerate dehydrogenase/2-oxoglutarate semialdehyde dehydrogenase
ACX60_RS08640	NZ_CP012004.1:1835458-1836355	OK	7.87908	19.3221	1.29415	3.06948	5e-05	0.000250416	yes	CDS		WP_000351947.1	hypothetical protein
ACX60_RS08645	NZ_CP012004.1:1836684-1837515	OK	105.168	105.115	-0.000728693	-0.00171022	0.99755	0.998761	no	CDS		WP_000542605.1	alpha/beta hydrolase
ACX60_RS08650	NZ_CP012004.1:1837676-1838915	OK	4.22966	11.1267	1.39541	3.26839	5e-05	0.000250416	yes	CDS		WP_000862295.1	2,4-dienoyl-CoA reductase
ACX60_RS08655	NZ_CP012004.1:1838930-1839998	OK	10.6892	19.3064	0.85292	2.08742	0.0001	0.000475785	yes	CDS		WP_000180172.1	membrane protein
ACX60_RS08660	NZ_CP012004.1:1840207-1840783	OK	28.9123	46.0841	0.672585	1.61556	0.00545	0.0168277	yes	CDS		WP_001228605.1	dihydrofolate reductase
ACX60_RS08665	NZ_CP012004.1:1840850-1841657	OK	9.61292	16.3972	0.770406	1.89306	0.00135	0.00493979	yes	CDS		WP_000477543.1	dimethyl sulfoxide reductase subunit C
ACX60_RS08670	NZ_CP012004.1:1841732-1842149	OK	60.4369	119.538	0.983969	2.43543	5e-05	0.000250416	yes	CDS		WP_001026795.1	MerR family transcriptional regulator
ACX60_RS08675	NZ_CP012004.1:1842304-1842997	OK	16.0363	61.284	1.93417	4.52451	5e-05	0.000250416	yes	CDS		WP_000044219.1	hypothetical protein
ACX60_RS08680	NZ_CP012004.1:1843088-1844294	OK	37.4479	23.6043	-0.665834	-1.61242	0.00515	0.0160349	yes	CDS		WP_000044138.1	pyridine nucleotide-disulfide oxidoreductase
ACX60_RS08685	NZ_CP012004.1:1844452-1845001	OK	52.3597	49.5994	-0.0781355	-0.194693	0.735	0.846836	no	CDS		WP_000323486.1	transcriptional regulator
ACX60_RS08690	NZ_CP012004.1:1845199-1846219	OK	33.6593	57.8303	0.780818	1.84985	0.00175	0.00621943	yes	CDS		WP_000155962.1	hydrolase
ACX60_RS08695	NZ_CP012004.1:1846357-1846927	OK	41.2055	42.4427	0.0426791	0.103165	0.8593	0.924321	no	CDS		WP_000113714.1	TetR family transcriptional regulator
ACX60_RS08700	NZ_CP012004.1:1847020-1847956	OK	30.334	34.2284	0.174255	0.429898	0.44425	0.616923	no	CDS		WP_001004589.1	transcriptional regulator
ACX60_RS08705	NZ_CP012004.1:1848135-1848900	OK	9.09015	17.3764	0.934748	2.26609	5e-05	0.000250416	yes	CDS		WP_000190709.1	short-chain dehydrogenase
ACX60_RS08710	NZ_CP012004.1:1848912-1849668	OK	17.6536	25.9993	0.55851	1.39282	0.0161	0.0428474	yes	CDS		WP_000272926.1	3-oxoacyl-ACP reductase
ACX60_RS08715	NZ_CP012004.1:1849712-1850624	OK	25.8537	26.0642	0.0117002	0.028712	0.9596	0.978366	no	CDS		WP_000154574.1	3-hydroxyacyl-CoA dehydrogenase
ACX60_RS08720	NZ_CP012004.1:1850626-1851088	OK	30.9649	33.711	0.122586	0.299818	0.6056	0.755244	no	CDS		WP_000164987.1	Nodulation protein N
ACX60_RS08725	NZ_CP012004.1:1851097-1852921	OK	38.7935	34.4511	-0.171265	-0.397596	0.48135	0.651695	no	CDS		WP_000064139.1	acyl-CoA dehydrogenase
ACX60_RS08730	NZ_CP012004.1:1853078-1854452	OK	8.49167	11.6722	0.458952	1.1054	0.05705	0.12498	no	CDS		WP_005135203.1	hypothetical protein
ACX60_RS08735	NZ_CP012004.1:1854589-1856230	OK	8.18667	12.7068	0.634248	1.54383	0.00585	0.0178989	yes	CDS		WP_000166092.1	long-chain-fatty-acid--CoA ligase
ACX60_RS08740	NZ_CP012004.1:1856304-1857207	OK	5.85183	9.62845	0.718416	1.6722	0.004	0.0129018	yes	CDS		WP_005135204.1	hypothetical protein
ACX60_RS08745	NZ_CP012004.1:1857442-1857679	OK	232.506	391.919	0.753291	1.88075	0.0008	0.00310218	yes	CDS		WP_000225300.1	hypothetical protein
ACX60_RS08750	NZ_CP012004.1:1857971-1858550	OK	3.07797	6.2788	1.02851	1.96374	0.00155	0.00558803	yes	CDS		WP_001180450.1	TetR family transcriptional regulator
ACX60_RS08755	NZ_CP012004.1:1858629-1859145	OK	101.839	163.575	0.683657	1.58521	0.006	0.018285	yes	CDS		WP_001179599.1	hypothetical protein
ACX60_RS08760	NZ_CP012004.1:1859204-1859909	OK	21.4622	27.2956	0.346874	0.823062	0.1456	0.267085	no	CDS		WP_000543946.1	hypothetical protein
ACX60_RS08765	NZ_CP012004.1:1859934-1860414	OK	94.2211	101.425	0.106286	0.257546	0.6537	0.790734	no	CDS		WP_001257128.1	hypothetical protein
ACX60_RS08770	NZ_CP012004.1:1860513-1861020	OK	92.4259	94.3431	0.02962	0.0721957	0.8961	0.944018	no	CDS		WP_001055428.1	hypothetical protein
ACX60_RS08775	NZ_CP012004.1:1861086-1861566	OK	180.528	187.88	0.05759	0.13523	0.8212	0.89986	no	CDS		WP_000938695.1	hypothetical protein
ACX60_RS08780	NZ_CP012004.1:1861684-1862146	OK	188.146	166.105	-0.179756	-0.417525	0.47365	0.644838	no	CDS		WP_000605044.1	hypothetical protein
ACX60_RS08785	NZ_CP012004.1:1862212-1863070	OK	70.0881	61.9891	-0.177153	-0.416819	0.4633	0.635371	no	CDS		WP_001084622.1	hypothetical protein
ACX60_RS08790	NZ_CP012004.1:1863272-1863413	OK	104.967	121.429	0.21017	0.339297	0.54985	0.711217	no	CDS		WP_000770264.1	hypothetical protein
ACX60_RS08795	NZ_CP012004.1:1863559-1863871	OK	401.904	315.593	-0.348788	-0.78844	0.16285	0.291733	no	CDS		WP_025470163.1	hypothetical protein
ACX60_RS08800	NZ_CP012004.1:1864078-1864825	OK	170.182	139.073	-0.291238	-0.653351	0.2549	0.413268	no	CDS		WP_001038396.1	hypothetical protein
ACX60_RS08805	NZ_CP012004.1:1864939-1866280	OK	21.362	26.1845	0.293667	0.716372	0.2071	0.351997	no	CDS		WP_000786785.1	membrane protein
ACX60_RS08810	NZ_CP012004.1:1866289-1867102	OK	6.12195	9.67077	0.65964	1.53873	0.0093	0.0268009	yes	CDS		WP_000995636.1	hydrolase
ACX60_RS08815	NZ_CP012004.1:1867109-1868399	OK	3.0795	4.37178	0.505523	1.16274	0.044	0.100434	no	CDS		WP_000126041.1	hypothetical protein
ACX60_RS08820	NZ_CP012004.1:1868510-1869242	OK	91.0741	111.217	0.288259	0.671094	0.23525	0.388829	no	CDS		WP_000883496.1	GntR family transcriptional regulator
ACX60_RS08825	NZ_CP012004.1:1869335-1870214	OK	18.1419	29.0286	0.678145	1.67309	0.00355	0.0115999	yes	CDS		WP_000404158.1	calcium-binding protein
ACX60_RS08830	NZ_CP012004.1:1870510-1871854	OK	4.87375	10.0271	1.04079	2.52958	5e-05	0.000250416	yes	CDS		WP_000053789.1	MFS transporter
ACX60_RS08835	NZ_CP012004.1:1871955-1872888	OK	18.1794	24.4173	0.425601	1.06518	0.0622	0.133826	no	CDS		WP_001054781.1	LysR family transcriptional regulator
ACX60_RS08840	NZ_CP012004.1:1872987-1873422	OK	5.72601	11.4194	0.995887	1.99038	0.00105	0.0039592	yes	CDS		WP_001166494.1	hypothetical protein
ACX60_RS08845	NZ_CP012004.1:1873431-1873890	OK	6.4148	14.7655	1.20276	2.54607	0.00015	0.000691653	yes	CDS		WP_000153882.1	membrane protein
ACX60_RS08850	NZ_CP012004.1:1873989-1876649	OK	34.0012	36.9808	0.121188	0.217347	0.70705	0.829312	no	CDS		WP_000105395.1	hemolysin D
ACX60_RS08855	NZ_CP012004.1:1873989-1876649	OK	15.0857	16.9501	0.168116	0.255341	0.64905	0.787463	no	CDS		WP_001026281.1	MFS transporter
ACX60_RS08860	NZ_CP012004.1:1876815-1877436	OK	70.5108	124.881	0.824635	1.90979	0.0009	0.00344554	yes	CDS		WP_001278389.1	TetR family transcriptional regulator
ACX60_RS08865	NZ_CP012004.1:1877514-1879092	OK	8.61168	14.1407	0.715491	1.75356	0.0027	0.0090879	yes	CDS		WP_005135215.1	hypothetical protein
ACX60_RS08870	NZ_CP012004.1:1879108-1880896	OK	10.7813	13.7826	0.354311	0.864081	0.13295	0.248487	no	CDS		WP_000999636.1	dihydroxy-acid dehydratase
ACX60_RS08875	NZ_CP012004.1:1880983-1882159	OK	2.94532	4.43411	0.59022	1.32824	0.0217	0.0553743	no	CDS		WP_001011893.1	fumarylacetoacetate hydrolase
ACX60_RS08880	NZ_CP012004.1:1882270-1883206	OK	16.8549	18.6728	0.147768	0.363299	0.52265	0.687093	no	CDS		WP_000774594.1	LysR family transcriptional regulator
ACX60_RS08885	NZ_CP012004.1:1883417-1884389	OK	2.28673	5.25957	1.20166	2.58064	5e-05	0.000250416	yes	CDS		WP_001101634.1	hypothetical protein
ACX60_RS08890	NZ_CP012004.1:1884422-1886671	OK	3.26029	5.24209	0.685142	1.03063	0.08065	0.16609	no	CDS		WP_000389457.1	MFS transporter
ACX60_RS08895	NZ_CP012004.1:1884422-1886671	OK	5.82344	11.2908	0.955203	1.51914	0.0104	0.0294598	yes	CDS		WP_000190902.1	2-hydroxy-3-oxopropionate reductase
ACX60_RS08900	NZ_CP012004.1:1886766-1887651	OK	17.1315	40.6606	1.24698	3.0588	5e-05	0.000250416	yes	CDS		WP_000013631.1	AraC family transcriptional regulator
ACX60_RS08905	NZ_CP012004.1:1887936-1888989	OK	8.89598	13.7569	0.628931	1.53204	0.00845	0.0246707	yes	CDS		WP_000206303.1	hydroxyacid dehydrogenase
ACX60_RS08910	NZ_CP012004.1:1889418-1893483	OK	9.31525	7.48731	-0.315147	-0.301506	0.59955	0.751123	no	CDS		WP_000770283.1	iron transporter
ACX60_RS08915	NZ_CP012004.1:1889418-1893483	OK	13.697	11.4836	-0.254281	-0.29439	0.6128	0.760644	no	CDS		WP_001055690.1	iron transporter
ACX60_RS08920	NZ_CP012004.1:1889418-1893483	OK	20.3676	23.7467	0.221452	0.280123	0.61555	0.762527	no	CDS		WP_000614427.1	iron transporter
ACX60_RS08925	NZ_CP012004.1:1889418-1893483	OK	17.1267	14.2675	-0.263516	-0.203741	0.72295	0.839776	no	CDS		WP_005135219.1	GNAT family N-acetyltransferase
ACX60_RS08930	NZ_CP012004.1:1889418-1893483	OK	10.1178	12.9662	0.357855	0.323386	0.57235	0.729512	no	CDS		WP_001244444.1	AraC family transcriptional regulator
ACX60_RS08935	NZ_CP012004.1:1893581-1894385	OK	3.28693	6.17797	0.91039	1.97557	0.0011	0.00412746	yes	CDS		WP_000965122.1	hypothetical protein
ACX60_RS08940	NZ_CP012004.1:1894566-1895451	OK	14.3428	36.1681	1.33439	3.15134	5e-05	0.000250416	yes	CDS		WP_001007519.1	hypothetical protein
ACX60_RS08945	NZ_CP012004.1:1895462-1896956	OK	33.7659	60.0158	0.829776	1.96401	0.0004	0.00167352	yes	CDS		WP_000152970.1	nicotinate phosphoribosyltransferase
ACX60_RS08950	NZ_CP012004.1:1897016-1897784	OK	36.0007	45.8078	0.347567	0.856029	0.13715	0.25467	no	CDS		WP_000155310.1	NUDIX hydrolase
ACX60_RS08955	NZ_CP012004.1:1897857-1899252	OK	24.658	10.5279	-1.22784	-2.98748	5e-05	0.000250416	yes	CDS		WP_049594829.1	methylenetetrahydrofolate reductase
ACX60_RS08960	NZ_CP012004.1:1899701-1900163	OK	32.2644	43.4522	0.429487	1.04394	0.0653	0.139191	no	CDS		WP_001033313.1	hypothetical protein
ACX60_RS08965	NZ_CP012004.1:1900449-1900788	OK	39.5918	111.986	1.50005	3.51787	5e-05	0.000250416	yes	CDS		WP_031945438.1	hypothetical protein
ACX60_RS08970	NZ_CP012004.1:1901015-1901444	OK	57.7319	106.869	0.888404	2.13146	0.0003	0.00129405	yes	CDS		WP_000532659.1	hypothetical protein
ACX60_RS08975	NZ_CP012004.1:1901643-1902363	OK	10.8111	22.6382	1.06624	2.54042	5e-05	0.000250416	yes	CDS		WP_005135226.1	helix-turn-helix transcriptional regulator
ACX60_RS08980	NZ_CP012004.1:1902454-1903915	OK	10.9655	48.92	2.15745	4.95533	5e-05	0.000250416	yes	CDS		WP_000063668.1	indole acetimide hydrolase
ACX60_RS08985	NZ_CP012004.1:1904610-1905672	OK	24.3415	137.99	2.50308	5.70111	5e-05	0.000250416	yes	CDS			RND transporter
ACX60_RS08990	NZ_CP012004.1:1905696-1907244	OK	3.77581	16.588	2.13528	5.06299	5e-05	0.000250416	yes	CDS		WP_005135229.1	hypothetical protein
ACX60_RS08995	NZ_CP012004.1:1907398-1912281	OK	42.8908	42.4135	-0.0161439	-0.0158486	0.9773	0.988355	no	CDS		WP_000611202.1	hypothetical protein
ACX60_RS09000	NZ_CP012004.1:1907398-1912281	OK	27.2505	24.7628	-0.138106	-0.16042	0.7736	0.871376	no	CDS		WP_000841515.1	hypothetical protein
ACX60_RS09005	NZ_CP012004.1:1907398-1912281	OK	36.993	22.3782	-0.725159	-0.811175	0.18375	0.321011	no	CDS		WP_000677746.1	RND transporter
ACX60_RS09010	NZ_CP012004.1:1907398-1912281	OK	24.1318	24.219	0.00520438	0.00496619	0.99305	0.997131	no	CDS		WP_001044492.1	hypothetical protein
ACX60_RS09015	NZ_CP012004.1:1912410-1913379	OK	4.65558	9.31247	1.0002	2.3306	5e-05	0.000250416	yes	CDS		WP_000749244.1	acid phosphatase
ACX60_RS09020	NZ_CP012004.1:1913390-1914035	OK	12.8747	15.9292	0.307139	0.742454	0.19335	0.334034	no	CDS		WP_000817301.1	hypothetical protein
ACX60_RS09025	NZ_CP012004.1:1914069-1914510	OK	55.648	61.7176	0.149354	0.372333	0.5105	0.677603	no	CDS		WP_000193135.1	hypothetical protein
ACX60_RS09030	NZ_CP012004.1:1914805-1916442	OK	9.12643	20.4867	1.16657	2.48938	5e-05	0.000250416	yes	CDS		WP_000737056.1	toxin HipA
ACX60_RS09035	NZ_CP012004.1:1914805-1916442	OK	27.2084	71.0361	1.3845	1.60074	0.0082	0.0240385	yes	CDS		WP_001101308.1	transcriptional regulator
ACX60_RS09040	NZ_CP012004.1:1917167-1917719	OK	6.98134	7.98623	0.19401	0.4213	0.4636	0.635656	no	CDS		WP_049594830.1	TetR family transcriptional regulator
ACX60_RS09045	NZ_CP012004.1:1917934-1918555	OK	60.6757	233.475	1.94408	4.62663	5e-05	0.000250416	yes	CDS		WP_000658761.1	hypothetical protein
ACX60_RS09050	NZ_CP012004.1:1918572-1919655	OK	132.644	205.418	0.631003	1.48804	0.00855	0.0249234	yes	CDS		WP_001095788.1	hypothetical protein
ACX60_RS09055	NZ_CP012004.1:1919696-1920212	OK	1.15718	2.56157	1.14642	1.51284	0.0161	0.0428474	yes	CDS		WP_000914805.1	hypothetical protein
ACX60_RS09060	NZ_CP012004.1:1920359-1920878	OK	57.8105	54.0179	-0.097892	-0.240201	0.67805	0.80833	no	CDS		WP_000651611.1	GCN5 family N-acetyltransferase
ACX60_RS09065	NZ_CP012004.1:1921066-1921741	OK	249.334	20.2176	-3.6244	-8.70176	5e-05	0.000250416	yes	CDS		WP_001037849.1	hypothetical protein
ACX60_RS09070	NZ_CP012004.1:1921747-1922563	OK	155.522	11.7706	-3.72386	-8.86004	5e-05	0.000250416	yes	CDS		WP_000235279.1	hypothetical protein
ACX60_RS09075	NZ_CP012004.1:1922738-1923724	OK	16.4238	23.1997	0.498318	0.980862	0.08995	0.182059	no	CDS		WP_001080411.1	hypothetical protein
ACX60_RS09080	NZ_CP012004.1:1922738-1923724	OK	55.0187	63.5345	0.207617	0.301296	0.59825	0.750662	no	CDS			hypothetical protein
ACX60_RS09085	NZ_CP012004.1:1923734-1924577	OK	10.2771	20.4245	0.990864	2.36804	5e-05	0.000250416	yes	CDS		WP_000049716.1	short-chain dehydrogenase
ACX60_RS09090	NZ_CP012004.1:1924622-1925477	OK	2.66069	5.38494	1.01713	2.16878	0.00055	0.00222337	yes	CDS		WP_000872849.1	short-chain dehydrogenase
ACX60_RS09095	NZ_CP012004.1:1925507-1926422	OK	2.70628	6.95969	1.36271	3.01126	5e-05	0.000250416	yes	CDS		WP_000520422.1	alpha/beta hydrolase
ACX60_RS09100	NZ_CP012004.1:1926613-1927639	OK	27.1528	32.0689	0.240072	0.590406	0.3021	0.469385	no	CDS		WP_001013805.1	AraC family transcriptional regulator
ACX60_RS09105	NZ_CP012004.1:1927714-1928710	OK	4.0701	9.41887	1.21049	2.81515	5e-05	0.000250416	yes	CDS		WP_000373595.1	hypothetical protein
ACX60_RS09110	NZ_CP012004.1:1928941-1929355	OK	25.6649	71.1152	1.47036	3.5684	5e-05	0.000250416	yes	CDS		WP_000742421.1	hypothetical protein
ACX60_RS09115	NZ_CP012004.1:1929380-1930466	OK	13.3919	27.4282	1.0343	2.56871	5e-05	0.000250416	yes	CDS		WP_000837456.1	two-component sensor histidine kinase
ACX60_RS09120	NZ_CP012004.1:1930497-1931241	OK	33.1864	52.6974	0.66714	1.63846	0.00315	0.0104198	yes	CDS		WP_000459546.1	DNA-binding response regulator
ACX60_RS09125	NZ_CP012004.1:1931386-1935684	OK	6.19282	10.3994	0.747832	0.781593	0.17815	0.313541	no	CDS		WP_005135238.1	AdeA/AdeI family multidrug efflux RND transporter periplasmic adaptor subunit
ACX60_RS09130	NZ_CP012004.1:1931386-1935684	OK	6.27218	13.9639	1.15467	2.37291	5e-05	0.000250416	yes	CDS		WP_000987595.1	AdeB family multidrug efflux RND transporter permease subunit
ACX60_RS09135	NZ_CP012004.1:1935831-1938093	OK	13.2882	12.5614	-0.0811535	-0.19429	0.7325	0.845093	no	CDS		WP_000166992.1	thiamine ABC transporter permease
ACX60_RS09140	NZ_CP012004.1:1938551-1938854	OK	28.3977	60.2713	1.0857	2.4466	5e-05	0.000250416	yes	CDS		WP_001177166.1	hypothetical protein
ACX60_RS09145	NZ_CP012004.1:1938869-1939463	OK	3.32978	12.7894	1.94145	3.93342	5e-05	0.000250416	yes	CDS		WP_053100969.1	hypothetical protein
ACX60_RS09150	NZ_CP012004.1:1939470-1939839	OK	20.5224	41.3713	1.01143	2.35965	5e-05	0.000250416	yes	CDS	antC		anthranilate dioxygenase reductase
ACX60_RS09155	NZ_CP012004.1:1940288-1941347	OK	7.68	28.0898	1.87087	4.54759	5e-05	0.000250416	yes	CDS		WP_001070647.1	AraC family transcriptional regulator
ACX60_RS09160	NZ_CP012004.1:1941403-1942351	OK	3.49197	7.63689	1.12894	2.56121	5e-05	0.000250416	yes	CDS		WP_000843236.1	hypothetical protein
ACX60_RS09165	NZ_CP012004.1:1942404-1942935	OK	3.08888	4.25572	0.46232	0.827859	0.1521	0.276367	no	CDS		WP_000379602.1	flavin reductase
ACX60_RS09170	NZ_CP012004.1:1942963-1944202	OK	1.20823	2.3043	0.931441	1.84857	0.0025	0.00848917	yes	CDS		WP_001252592.1	alanine-phosphoribitol ligase
ACX60_RS09175	NZ_CP012004.1:1944245-1945031	OK	1.23978	3.29982	1.4123	2.38409	0.00045	0.0018593	yes	CDS		WP_001017890.1	short-chain dehydrogenase
ACX60_RS09180	NZ_CP012004.1:1945043-1946294	OK	0.643355	1.23445	0.94018	1.51321	0.00945	0.0271733	yes	CDS		WP_000918651.1	carboxymethylenebutenolidase
ACX60_RS09185	NZ_CP012004.1:1946623-1947967	OK	4.4298	9.16058	1.0482	2.5439	5e-05	0.000250416	yes	CDS		WP_049594831.1	MFS transporter permease
ACX60_RS09190	NZ_CP012004.1:1948034-1949021	OK	20.0613	61.2375	1.61	3.88705	5e-05	0.000250416	yes	CDS		WP_005135290.1	hypothetical protein
ACX60_RS09195	NZ_CP012004.1:1949351-1950137	OK	34.1801	386.943	3.50089	8.19011	5e-05	0.000250416	yes	CDS		WP_000163845.1	3-hydroxybutyrate dehydrogenase
ACX60_RS09200	NZ_CP012004.1:1950170-1951592	OK	14.0823	189.375	3.74929	8.8142	5e-05	0.000250416	yes	CDS		WP_000263725.1	transporter
ACX60_RS09205	NZ_CP012004.1:1952058-1952475	OK	77.8259	93.2909	0.261487	0.654108	0.2491	0.406023	no	CDS		WP_000739329.1	hypothetical protein
ACX60_RS09210	NZ_CP012004.1:1952576-1953191	OK	58.8187	69.5206	0.241164	0.582493	0.30295	0.470378	no	CDS		WP_000622631.1	transcriptional regulator
ACX60_RS09215	NZ_CP012004.1:1953300-1953701	OK	16.8557	52.1802	1.63026	3.69469	5e-05	0.000250416	yes	CDS			hypothetical protein
ACX60_RS09220	NZ_CP012004.1:1953903-1954731	OK	40.7873	56.0264	0.457987	1.11394	0.05255	0.116428	no	CDS		WP_001044074.1	hypothetical protein
ACX60_RS09225	NZ_CP012004.1:1954928-1955318	OK	76.153	145.255	0.931618	2.27286	0.0003	0.00129405	yes	CDS		WP_005135299.1	hypothetical protein
ACX60_RS09230	NZ_CP012004.1:1955465-1956347	OK	58.7252	100.578	0.776263	1.79885	0.00195	0.00684175	yes	CDS		WP_000172956.1	LysR family transcriptional regulator
ACX60_RS09235	NZ_CP012004.1:1956592-1957297	OK	53.3998	1268.97	4.57068	10.3358	5e-05	0.000250416	yes	CDS		WP_001045563.1	succinyl-CoA--3-ketoacid-CoA transferase
ACX60_RS09240	NZ_CP012004.1:1957298-1957940	OK	32.5233	760.686	4.54776	10.0363	5e-05	0.000250416	yes	CDS		WP_000312584.1	succinyl-CoA--3-ketoacid-CoA transferase
ACX60_RS09245	NZ_CP012004.1:1958056-1959466	OK	19.9282	257.352	3.69086	8.08702	5e-05	0.000250416	yes	CDS		WP_000414929.1	hypothetical protein
ACX60_RS09250	NZ_CP012004.1:1959531-1960704	OK	81.2825	979.496	3.59102	7.93595	5e-05	0.000250416	yes	CDS		WP_000095308.1	acetyl-CoA acetyltransferase
ACX60_RS09255	NZ_CP012004.1:1960764-1961661	OK	178.154	183.685	0.0441074	0.102751	0.8526	0.919869	no	CDS		WP_001983834.1	LysR family transcriptional regulator
ACX60_RS09260	NZ_CP012004.1:1961898-1962795	OK	102.944	138.982	0.433037	1.00618	0.07915	0.16353	no	CDS		WP_001047843.1	LysR family transcriptional regulator
ACX60_RS09265	NZ_CP012004.1:1963572-1963800	OK	228.55	49.1993	-2.2158	-4.93335	5e-05	0.000250416	yes	CDS		WP_001242388.1	hypothetical protein
ACX60_RS09270	NZ_CP012004.1:1963885-1964071	OK	766.209	141.617	-2.43574	-5.58514	5e-05	0.000250416	yes	CDS		WP_000922092.1	hypothetical protein
ACX60_RS09275	NZ_CP012004.1:1964487-1965903	OK	210.78	232.695	0.142702	0.315716	0.5724	0.729534	no	CDS	aspA	WP_000990632.1	aspartate ammonia-lyase
ACX60_RS09280	NZ_CP012004.1:1965959-1968170	OK	50.0409	30.2063	-0.728258	-1.7122	0.003	0.00996657	yes	CDS		WP_000546106.1	TonB-dependent receptor
ACX60_RS09285	NZ_CP012004.1:1968688-1969975	OK	13.7707	23.6009	0.777237	1.89	0.00065	0.00257938	yes	CDS		WP_000222730.1	membrane protein
ACX60_RS09290	NZ_CP012004.1:1970014-1972114	OK	25.771	30.5521	0.245524	0.189467	0.7488	0.856354	no	CDS		WP_001167096.1	hypothetical protein
ACX60_RS09295	NZ_CP012004.1:1970014-1972114	OK	11.1948	13.6608	0.287216	0.476845	0.40365	0.577325	no	CDS		WP_000011846.1	photosystem I reaction center subunit VIII
ACX60_RS09300	NZ_CP012004.1:1970014-1972114	OK	13.0125	16.9496	0.381347	0.620054	0.28255	0.446806	no	CDS		WP_000028994.1	sulfonate ABC transporter ATP-binding lipoprotein
ACX60_RS09305	NZ_CP012004.1:1972115-1972970	OK	10.9396	13.418	0.29461	0.720358	0.21035	0.356189	no	CDS		WP_000096316.1	ABC transporter permease
ACX60_RS09310	NZ_CP012004.1:1973004-1974435	OK	13.6846	8.83993	-0.63045	-1.57669	0.0059	0.0180371	yes	CDS		WP_001249623.1	hypothetical protein
ACX60_RS09315	NZ_CP012004.1:1974454-1974700	OK	37.0795	19.9071	-0.897343	-1.72603	0.0044	0.0139973	yes	CDS		WP_000864076.1	4Fe-4S ferredoxin
ACX60_RS09320	NZ_CP012004.1:1974720-1976454	OK	9.8874	7.8402	-0.334701	-0.832286	0.1475	0.269992	no	CDS		WP_000428990.1	oxidoreductase
ACX60_RS09325	NZ_CP012004.1:1976482-1977226	OK	7.57457	7.05864	-0.101775	-0.232508	0.6851	0.813337	no	CDS		WP_000080816.1	GntR family transcriptional regulator
ACX60_RS09330	NZ_CP012004.1:1977467-1978817	OK	15.239	39.4641	1.37277	3.31395	5e-05	0.000250416	yes	CDS		WP_001186397.1	chromate transporter
ACX60_RS09335	NZ_CP012004.1:1978900-1979509	OK	55.5964	83.7659	0.591371	1.4026	0.01685	0.044561	yes	CDS		WP_000771640.1	FMN-dependent NADH-azoreductase
ACX60_RS09340	NZ_CP012004.1:1979772-1980851	OK	125.037	169.23	0.436636	0.294509	0.5973	0.74985	no	CDS		WP_000956550.1	transcriptional regulator
ACX60_RS09345	NZ_CP012004.1:1979772-1980851	OK	56.973	131.732	1.20926	2.68789	5e-05	0.000250416	yes	CDS		WP_000331400.1	AraC family transcriptional regulator
ACX60_RS09350	NZ_CP012004.1:1981017-1981935	OK	4.44705	11.8232	1.4107	3.29622	5e-05	0.000250416	yes	CDS		WP_001023738.1	DMT transporter permease
ACX60_RS09355	NZ_CP012004.1:1981967-1982972	OK	17.4473	24.2515	0.475072	1.18527	0.03695	0.0866422	no	CDS		WP_000822383.1	homoserine dehydrogenase
ACX60_RS09360	NZ_CP012004.1:1983081-1983873	OK	7.40259	23.6495	1.67571	3.92171	5e-05	0.000250416	yes	CDS		WP_000925658.1	hypothetical protein
ACX60_RS09365	NZ_CP012004.1:1984048-1985704	OK	5.61591	23.4752	2.06354	4.79836	5e-05	0.000250416	yes	CDS		WP_000421173.1	NAD(FAD)-dependent dehydrogenase
ACX60_RS09370	NZ_CP012004.1:1985713-1986409	OK	6.55283	26.6485	2.02386	4.57484	5e-05	0.000250416	yes	CDS		WP_000465448.1	Zn-dependent hydrolase
ACX60_RS09375	NZ_CP012004.1:1986601-1987873	OK	58.7493	51.83	-0.180783	-0.423774	0.4559	0.628281	no	CDS		WP_001096437.1	Fis family transcriptional regulator
ACX60_RS09380	NZ_CP012004.1:1987942-1988854	OK	41.174	29.8168	-0.465608	-1.13595	0.04925	0.110202	no	CDS		WP_005135313.1	hypothetical protein
ACX60_RS09385	NZ_CP012004.1:1988901-1989960	OK	35.6163	120.672	1.76049	4.11401	5e-05	0.000250416	yes	CDS		WP_000642313.1	2,3-butanediol dehydrogenase
ACX60_RS09390	NZ_CP012004.1:1989989-1990775	OK	12.7314	37.7272	1.56721	3.80767	5e-05	0.000250416	yes	CDS		WP_000238445.1	diacetyl reductase
ACX60_RS09395	NZ_CP012004.1:1990801-1992205	OK	12.431	56.0476	2.17271	5.05624	5e-05	0.000250416	yes	CDS		WP_005135314.1	dihydrolipoyl dehydrogenase
ACX60_RS09400	NZ_CP012004.1:1992215-1993751	OK	15.1169	97.1141	2.68352	6.2198	5e-05	0.000250416	yes	CDS		WP_005135315.1	pyruvate dehydrogenase complex dihydrolipoamide acetyltransferase
ACX60_RS09405	NZ_CP012004.1:1993752-1994772	OK	10.262	76.3352	2.89503	6.4945	5e-05	0.000250416	yes	CDS		WP_001133053.1	pyruvate dehydrogenase subunit beta
ACX60_RS09410	NZ_CP012004.1:1994785-1995748	OK	13.1593	117.158	3.1543	7.06166	5e-05	0.000250416	yes	CDS		WP_001177517.1	ABC transporter substrate-binding protein
ACX60_RS09415	NZ_CP012004.1:1996112-1997099	OK	22.7696	49.6835	1.12566	2.61236	5e-05	0.000250416	yes	CDS		WP_000364555.1	lipoyl synthase
ACX60_RS09420	NZ_CP012004.1:1997256-1998396	OK	27.5744	33.1766	0.266836	0.6444	0.26375	0.423728	no	CDS		WP_005135316.1	hypothetical protein
ACX60_RS09425	NZ_CP012004.1:1998442-1999195	OK	138.854	133.03	-0.0618175	-0.145074	0.799	0.88653	no	CDS		WP_000126118.1	hypothetical protein
ACX60_RS09430	NZ_CP012004.1:1999515-2000745	OK	15.0263	42.3321	1.49426	3.64539	5e-05	0.000250416	yes	CDS		WP_000775755.1	diguanylate cyclase
ACX60_RS09435	NZ_CP012004.1:2000841-2001933	OK	303.357	189.818	-0.676397	-1.57237	0.00655	0.0197342	yes	CDS		WP_000918444.1	chorismate synthase
ACX60_RS09440	NZ_CP012004.1:2001945-2002950	OK	255.72	88.9122	-1.52411	-3.36797	5e-05	0.000250416	yes	CDS	pmrB	WP_000441015.1	N5-glutamine S-adenosyl-L-methionine-dependent methyltransferase
ACX60_RS09445	NZ_CP012004.1:2003186-2004392	OK	173.242	126.205	-0.457017	-1.06749	0.0613	0.13226	no	CDS		WP_001164648.1	tryptophan synthase subunit beta
ACX60_RS09450	NZ_CP012004.1:2004428-2005616	OK	181.162	95.1641	-0.928789	-2.19482	0.0002	0.00090002	yes	CDS		WP_000498050.1	hypothetical protein
ACX60_RS09455	NZ_CP012004.1:2005631-2006483	OK	350.56	190.827	-0.877394	-2.04645	0.0005	0.00204164	yes	CDS		WP_001271631.1	ATPase AAA
ACX60_RS09460	NZ_CP012004.1:2006512-2007197	OK	549.347	394.782	-0.476661	-0.736146	0.2004	0.343151	no	CDS		WP_001176697.1	membrane protein
ACX60_RS09465	NZ_CP012004.1:2006512-2007197	OK	1268.01	1000.41	-0.341985	-0.583377	0.3054	0.473224	no	CDS		WP_000543500.1	hypothetical protein
ACX60_RS09470	NZ_CP012004.1:2007639-2007804	OK	204.822	562.634	1.45783	3.34465	5e-05	0.000250416	yes	CDS		WP_000086293.1	transcriptional regulator
ACX60_RS09475	NZ_CP012004.1:2007874-2008216	OK	212.563	475.913	1.16281	2.64935	5e-05	0.000250416	yes	CDS		WP_000367435.1	hypothetical protein
ACX60_RS09480	NZ_CP012004.1:2008346-2008613	OK	904.146	2215.64	1.2931	3.00061	5e-05	0.000250416	yes	CDS		WP_000183704.1	hypothetical protein
ACX60_RS09485	NZ_CP012004.1:2009115-2010240	OK	218.193	142.034	-0.619371	-1.43791	0.01405	0.0381208	yes	CDS		WP_000486122.1	ribonuclease D
ACX60_RS09490	NZ_CP012004.1:2010545-2011142	OK	633.331	355.644	-0.832524	-1.90912	0.00095	0.00362139	yes	CDS	recR	WP_000490551.1	recombinase RecR
ACX60_RS09495	NZ_CP012004.1:2011151-2011481	OK	1535.77	1374.09	-0.160489	-0.375985	0.5098	0.677037	no	CDS		WP_001024697.1	hypothetical protein
ACX60_RS09500	NZ_CP012004.1:2011746-2011983	OK	84.4792	61.5215	-0.457506	-1.03215	0.07245	0.151915	no	CDS		WP_000917295.1	hypothetical protein
ACX60_RS09505	NZ_CP012004.1:2012160-2013348	OK	189.216	168.799	-0.164727	-0.389758	0.4859	0.65586	no	CDS		WP_005135319.1	O-succinylhomoserine sulfhydrylase
ACX60_RS09510	NZ_CP012004.1:2013481-2014567	OK	19.0073	34.5172	0.860758	2.11169	0.0002	0.00090002	yes	CDS		WP_000825826.1	poly(R)-hydroxyalkanoic acid synthase
ACX60_RS09515	NZ_CP012004.1:2014647-2015415	OK	3.92361	10.0839	1.36181	3.03161	5e-05	0.000250416	yes	CDS		WP_000934176.1	methyltransferase
ACX60_RS09520	NZ_CP012004.1:2015589-2015964	OK	232.814	274.227	0.236191	0.53977	0.3464	0.517068	no	CDS		WP_000800035.1	energy transducer TonB
ACX60_RS09525	NZ_CP012004.1:2016142-2016367	OK	254.37	284.473	0.16136	0.363426	0.52055	0.685142	no	CDS		WP_000826149.1	hypothetical protein
ACX60_RS09530	NZ_CP012004.1:2016866-2017067	OK	245.402	266.182	0.117266	0.286722	0.6166	0.763148	no	CDS		WP_000564581.1	hypothetical protein
ACX60_RS09535	NZ_CP012004.1:2017197-2017623	OK	65.1459	105.224	0.691719	1.71758	0.0029	0.00968058	yes	CDS		WP_000065219.1	S-(hydroxymethyl)glutathione synthase
ACX60_RS09540	NZ_CP012004.1:2017887-2018157	OK	1049.85	1246.15	0.247299	0.580974	0.30985	0.478024	no	CDS		WP_001037927.1	YARHG domain-containing protein
ACX60_RS09545	NZ_CP012004.1:2018175-2018589	OK	1004.9	989.182	-0.0227441	-0.0540971	0.9236	0.958794	no	CDS		WP_000312749.1	hydrolase
ACX60_RS09550	NZ_CP012004.1:2018843-2019950	OK	15.4514	14.0167	-0.140592	-0.352132	0.53925	0.701952	no	CDS		WP_000734921.1	porin
ACX60_RS09555	NZ_CP012004.1:2020058-2020649	OK	384.302	84.8109	-2.17992	-5.22331	5e-05	0.000250416	yes	CDS		WP_000183456.1	hypothetical protein
ACX60_RS09560	NZ_CP012004.1:2020748-2021210	OK	44.5747	41.6109	-0.0992637	-0.24495	0.6676	0.800243	no	CDS		WP_000840537.1	hypothetical protein
ACX60_RS09565	NZ_CP012004.1:2021249-2022119	OK	292.325	175.565	-0.735566	-1.72616	0.0027	0.0090879	yes	CDS		WP_000422841.1	hypothetical protein
ACX60_RS09570	NZ_CP012004.1:2022168-2023287	OK	14.1449	27.6345	0.966188	2.36749	5e-05	0.000250416	yes	CDS		WP_000267848.1	antibiotic ABC transporter permease
ACX60_RS09575	NZ_CP012004.1:2023291-2024416	OK	11.7531	31.3248	1.41426	3.44371	5e-05	0.000250416	yes	CDS		WP_000006389.1	hypothetical protein
ACX60_RS09580	NZ_CP012004.1:2024426-2027199	OK	9.81367	48.1515	2.29472	4.20408	5e-05	0.000250416	yes	CDS		WP_000567294.1	ABC transporter ATP-binding protein
ACX60_RS09585	NZ_CP012004.1:2024426-2027199	OK	8.07978	73.2318	3.18008	4.16184	5e-05	0.000250416	yes	CDS		WP_001036885.1	membrane protein
ACX60_RS09590	NZ_CP012004.1:2027317-2029137	OK	57.9775	100.135	0.788382	1.08562	0.06115	0.131988	no	CDS		WP_000091623.1	TetR family transcriptional regulator
ACX60_RS09595	NZ_CP012004.1:2027317-2029137	OK	60.9689	42.0455	-0.536123	-0.894532	0.1181	0.226085	no	CDS		WP_000013434.1	lipid-A-disaccharide synthase
ACX60_RS09600	NZ_CP012004.1:2029358-2031494	OK	21.6882	38.0913	0.812546	1.89296	0.00085	0.00327609	yes	CDS		WP_001025115.1	ligand-gated channel protein
ACX60_RS09605	NZ_CP012004.1:2031580-2033704	OK	22.2171	36.7166	0.724767	0.488858	0.3987	0.57223	no	CDS		WP_000966876.1	hypothetical protein
ACX60_RS09610	NZ_CP012004.1:2031580-2033704	OK	13.0656	17.1909	0.395865	0.838695	0.15205	0.276344	no	CDS		WP_000548743.1	hypothetical protein
ACX60_RS09615	NZ_CP012004.1:2031580-2033704	OK	34.2846	38.7679	0.177302	0.15706	0.7787	0.874643	no	CDS		WP_000971114.1	hypothetical protein
ACX60_RS09620	NZ_CP012004.1:2033836-2034724	OK	129.897	57.3399	-1.17976	-2.60326	5e-05	0.000250416	yes	CDS		WP_000011876.1	hypothetical protein
ACX60_RS09625	NZ_CP012004.1:2034841-2035930	OK	735.7	565.56	-0.379437	-0.861972	0.13055	0.244824	no	CDS		WP_005128744.1	3-deoxy-7-phosphoheptulonate synthase
ACX60_RS09630	NZ_CP012004.1:2036006-2036750	OK	15.8124	25.0221	0.662142	1.61467	0.00515	0.0160349	yes	CDS		WP_000187500.1	cobalamin synthase
ACX60_RS09635	NZ_CP012004.1:2036856-2038425	OK	15.8907	15.0037	-0.082861	-0.204124	0.7244	0.840759	no	CDS		WP_001023037.1	hypothetical protein
ACX60_RS09640	NZ_CP012004.1:2038549-2040197	OK	56.125	62.2857	0.150257	0.152326	0.7911	0.882019	no	CDS		WP_001051580.1	fructose 2,6-bisphosphatase
ACX60_RS09645	NZ_CP012004.1:2038549-2040197	OK	101.117	136.003	0.427615	0.909132	0.112	0.216624	no	CDS		WP_001104726.1	nicotinate-nucleotide--dimethylbenzimidazole phosphoribosyltransferase
ACX60_RS09650	NZ_CP012004.1:2040198-2041331	OK	52.0153	57.7554	0.15102	0.284655	0.6199	0.765743	no	CDS		WP_000939714.1	adenosylcobinamide kinase
ACX60_RS09655	NZ_CP012004.1:2040198-2041331	OK	21.0375	21.1624	0.00853989	0.0111235	0.9845	0.99248	no	CDS		WP_000249280.1	hypothetical protein
ACX60_RS09660	NZ_CP012004.1:2041435-2043583	OK	56.324	80.1465	0.508888	1.1111	0.05435	0.119808	no	CDS		WP_000904464.1	haloacid dehalogenase
ACX60_RS09665	NZ_CP012004.1:2043913-2044534	OK	51.1159	84.6921	0.728455	1.51112	0.01195	0.0332123	yes	CDS		WP_000956973.1	siderophore biosynthesis protein
ACX60_RS09670	NZ_CP012004.1:2044669-2046528	OK	19.0874	39.7498	1.05832	0.53858	0.5139	0.679644	no	CDS		WP_000006595.1	hypothetical protein
ACX60_RS09675	NZ_CP012004.1:2044669-2046528	OK	29.7916	77.1094	1.372	2.99596	5e-05	0.000250416	yes	CDS		WP_001011364.1	hypothetical protein
ACX60_RS09680	NZ_CP012004.1:2046528-2046822	OK	36.4491	95.0648	1.38303	3.16895	5e-05	0.000250416	yes	CDS		WP_000018791.1	hypothetical protein
ACX60_RS09685	NZ_CP012004.1:2046906-2049225	OK	96.8888	499.692	2.36664	4.75022	5e-05	0.000250416	yes	CDS		WP_000413989.1	ligand-gated channel protein
ACX60_RS09690	NZ_CP012004.1:2049310-2050685	OK	44.0485	41.8524	-0.073784	-0.151467	0.78765	0.87968	no	CDS		WP_001071707.1	hypothetical protein
ACX60_RS09695	NZ_CP012004.1:2049310-2050685	OK	12.6432	14.1345	0.16086	0.213013	0.71165	0.832471	no	CDS		WP_049594832.1	(2Fe-2S)-binding protein
ACX60_RS09700	NZ_CP012004.1:2050697-2052608	OK	25.9561	49.7983	0.940026	2.11623	0.0004	0.00167352	yes	CDS		WP_000993051.1	hypothetical protein
ACX60_RS09705	NZ_CP012004.1:2052617-2054459	OK	22.8162	64.3367	1.49558	3.35657	5e-05	0.000250416	yes	CDS		WP_005135333.1	hypothetical protein
ACX60_RS09710	NZ_CP012004.1:2054470-2055910	OK	6.32468	36.4547	2.52704	5.38247	5e-05	0.000250416	yes	CDS		WP_000442381.1	RND transporter
ACX60_RS09715	NZ_CP012004.1:2055930-2059141	OK	8.11578	47.9574	2.56295	3.18423	5e-05	0.000250416	yes	CDS		WP_000883686.1	lysine/ornithine N-monooxygenase
ACX60_RS09720	NZ_CP012004.1:2055930-2059141	OK	9.69053	43.1121	2.15344	3.2106	5e-05	0.000250416	yes	CDS		WP_001156882.1	siderophore biosynthesis protein
ACX60_RS09725	NZ_CP012004.1:2059514-2059979	OK	161.966	122.771	-0.399725	-0.952287	0.09545	0.190575	no	CDS		WP_000186520.1	aminoacyl-tRNA deacylase
ACX60_RS09730	NZ_CP012004.1:2060169-2060472	OK	67.6239	131.439	0.958787	2.36332	0.0001	0.000475785	yes	CDS		WP_005135335.1	hypothetical protein
ACX60_RS09735	NZ_CP012004.1:2060708-2062082	OK	139.636	95.3631	-0.550165	-1.30266	0.0255	0.0634919	no	CDS		WP_000070800.1	hypothetical protein
ACX60_RS09740	NZ_CP012004.1:2062302-2063595	OK	8.81345	17.6828	1.00457	2.49761	5e-05	0.000250416	yes	CDS		WP_000183565.1	acyl-CoA dehydrogenase
ACX60_RS09745	NZ_CP012004.1:2063616-2064822	OK	10.3466	21.8801	1.08046	2.67869	5e-05	0.000250416	yes	CDS		WP_001053243.1	acyl-CoA dehydrogenase
ACX60_RS09750	NZ_CP012004.1:2064937-2066161	OK	22.6864	32.2233	0.506281	1.23553	0.0305	0.0737953	no	CDS		WP_000993544.1	alkane 1-monooxygenase
ACX60_RS09755	NZ_CP012004.1:2066350-2067298	OK	65.7204	87.3208	0.409984	0.971789	0.09015	0.182281	no	CDS		WP_000339571.1	AraC family transcriptional regulator
ACX60_RS09760	NZ_CP012004.1:2067336-2069202	OK	449.166	345.607	-0.378116	-0.843843	0.13365	0.249461	no	CDS			peptidylprolyl isomerase
ACX60_RS09765	NZ_CP012004.1:2069333-2069606	OK	13583.1	14198	0.0638731	0.139609	0.8052	0.89058	no	CDS		WP_001043034.1	DNA-binding protein HU-beta
ACX60_RS09770	NZ_CP012004.1:2069775-2070231	OK	451.42	423.988	-0.0904468	-0.207745	0.71525	0.835015	no	CDS		WP_000368000.1	poly(hydroxyalcanoate) granule associated protein
ACX60_RS09775	NZ_CP012004.1:2070441-2071089	OK	172.335	243.365	0.497906	1.1316	0.0498	0.111143	no	CDS		WP_000005343.1	hypothetical protein
ACX60_RS09780	NZ_CP012004.1:2071199-2071673	OK	994.016	807.347	-0.300081	-0.708995	0.2082	0.353462	no	CDS		WP_001241480.1	transcriptional regulator
ACX60_RS09785	NZ_CP012004.1:2071674-2072892	OK	481.179	445.197	-0.11213	-0.258602	0.64295	0.78322	no	CDS		WP_000828390.1	cysteine desulfurase
ACX60_RS09790	NZ_CP012004.1:2072958-2073345	OK	690.971	1070.71	0.631871	1.47785	0.0104	0.0294598	yes	CDS		WP_000331712.1	iron-sulfur cluster scaffold-like protein
ACX60_RS09795	NZ_CP012004.1:2073375-2073696	OK	647.986	965.301	0.575016	1.34325	0.0206	0.0529864	no	CDS	iscA	WP_000581597.1	FeS assembly scaffold SufA
ACX60_RS09800	NZ_CP012004.1:2073781-2074300	OK	380.5	283.694	-0.423562	-0.987854	0.084	0.171907	no	CDS		WP_001015254.1	Co-chaperone protein HscB homolog
ACX60_RS09805	NZ_CP012004.1:2074338-2076198	OK	307.088	199.945	-0.619048	-1.43725	0.01045	0.0295751	yes	CDS	hscA	WP_001196570.1	molecular chaperone HscA
ACX60_RS09810	NZ_CP012004.1:2076216-2076555	OK	454.093	300.727	-0.594534	-1.40662	0.0161	0.0428474	yes	CDS		WP_001137383.1	hypothetical protein
ACX60_RS09815	NZ_CP012004.1:2076601-2078071	OK	128.836	133.539	0.0517309	0.12242	0.8311	0.905671	no	CDS		WP_001175670.1	guanylate cyclase
ACX60_RS09820	NZ_CP012004.1:2078123-2078558	OK	542.874	448.46	-0.27564	-0.643834	0.2566	0.415389	no	CDS		WP_000492048.1	HIT domain-containing protein
ACX60_RS09825	NZ_CP012004.1:2078758-2082220	OK	84.1452	78.0138	-0.109151	-0.258796	0.65125	0.788963	no	CDS		WP_000487583.1	transcription-repair coupling factor
ACX60_RS09830	NZ_CP012004.1:2082354-2082711	OK	185.826	163.316	-0.186284	-0.454086	0.4191	0.592904	no	CDS		WP_000473797.1	hypothetical protein
ACX60_RS09835	NZ_CP012004.1:2082790-2083732	OK	151.252	136.505	-0.148009	-0.345388	0.53685	0.699851	no	CDS		WP_005135346.1	hypothetical protein
ACX60_RS09840	NZ_CP012004.1:2083868-2084648	OK	51.4497	90.8168	0.819797	1.97373	0.0004	0.00167352	yes	CDS		WP_000247141.1	hypothetical protein
ACX60_RS09845	NZ_CP012004.1:2084675-2085182	OK	265.991	431.62	0.698386	1.61501	0.0058	0.0177728	yes	CDS		WP_000108826.1	ribonuclease
ACX60_RS09850	NZ_CP012004.1:2085194-2085860	OK	19.4212	45.3275	1.22276	3.03482	5e-05	0.000250416	yes	CDS		WP_000156076.1	nucleoside-diphosphate sugar epimerase
ACX60_RS09855	NZ_CP012004.1:2086072-2086339	OK	10427	3561.67	-1.5497	-3.24737	5e-05	0.000250416	yes	CDS		WP_000013652.1	30S ribosomal protein S20
ACX60_RS09860	NZ_CP012004.1:2086395-2087130	OK	158.329	168.019	0.0857018	0.1984	0.71925	0.837838	no	CDS		WP_001162376.1	phosphoglycerate mutase
ACX60_RS09865	NZ_CP012004.1:2087187-2088045	OK	183.984	183.864	-0.000941513	-0.0022156	0.99685	0.998554	no	CDS		WP_000471051.1	3'(2'),5'-bisphosphate nucleotidase CysQ
ACX60_RS09870	NZ_CP012004.1:2088354-2088723	OK	112.208	259.097	1.20731	2.93337	5e-05	0.000250416	yes	CDS		WP_000979740.1	hypothetical protein
ACX60_RS09875	NZ_CP012004.1:2088776-2089436	OK	71.1784	133.968	0.912375	2.11029	0.00015	0.000691653	yes	CDS		WP_000332552.1	hypothetical protein
ACX60_RS09880	NZ_CP012004.1:2089543-2091274	OK	63.6743	141.771	1.15477	2.70611	5e-05	0.000250416	yes	CDS		WP_000138946.1	ABC transporter ATP-binding protein
ACX60_RS09885	NZ_CP012004.1:2091286-2092429	OK	96.9365	200.975	1.0519	2.4688	5e-05	0.000250416	yes	CDS		WP_000953834.1	peptide ABC transporter permease
ACX60_RS09890	NZ_CP012004.1:2092436-2093375	OK	104.831	183.722	0.809455	1.89685	0.0012	0.0044576	yes	CDS		WP_000881926.1	peptide ABC transporter permease
ACX60_RS09895	NZ_CP012004.1:2093387-2095400	OK	134.2	205.066	0.611704	1.42237	0.01255	0.0346077	yes	CDS		WP_005135353.1	hypothetical protein
ACX60_RS09900	NZ_CP012004.1:2095421-2097242	OK	94.1653	110.012	0.224395	0.525886	0.3534	0.524528	no	CDS		WP_000138431.1	heme-binding protein A
ACX60_RS09905	NZ_CP012004.1:2097260-2099045	OK	65.0455	96.3972	0.567541	1.33716	0.0185	0.0483332	yes	CDS		WP_001049744.1	heme-binding protein A
ACX60_RS09910	NZ_CP012004.1:2099826-2102526	OK	9.98273	19.0233	0.930259	2.25177	5e-05	0.000250416	yes	CDS		WP_005135355.1	hypothetical protein
ACX60_RS09915	NZ_CP012004.1:2102634-2103351	OK	13.2686	22.6703	0.772783	1.89123	0.001	0.0037867	yes	CDS		WP_000525879.1	biopolymer transporter TonB
ACX60_RS09920	NZ_CP012004.1:2103391-2104273	OK	30.9348	40.8428	0.400854	0.971901	0.0897	0.181636	no	CDS		WP_002009183.1	biopolymer transporter ExbB
[truncated: 1,813 more rows]
