# Supplementary material for: A global regulatory system links virulence and antibiotic resistance to envelope homeostasis in Acinetobacter baumannii
Source: PLoS Pathog. 2018 May 24;14(5):e1007030. doi: 10.1371/journal.ppat.1007030 (PMC5967708; doi:10.1371/journal.ppat.1007030)
Supplement: S3 Dataset — (XLSX) [file ppat.1007030.s016.xlsx]

## Sheet: S3 Dataset
gene_id	genome id & position	status	WT RPKMO	∆bfmS RPKMO	log2(fold_change)	test_stat	p_value	q_value	significant	Type	gene	protein_id	product	note
A1S_3461	NC_009083.1:0-1504	OK	338.308	276.475	-0.291188	-0.49105	0.3886	0.561608	no	CDS		YP_001083085.1	DNA replication protein
A1S_3462	NC_009083.1:2522-3437	OK	189.139	172.378	-0.133872	-0.315587	0.5757	0.732607	no	CDS		YP_001083086.1	hypothetical protein
A1S_3463	NC_009083.1:3537-4788	OK	110.631	126.771	0.196473	0.462675	0.40965	0.583358	no	CDS		YP_001083087.1	diaminopimelate decarboxylase
A1S_3464	NC_009083.1:5038-5629	OK	132.358	143.351	0.115103	0.271156	0.63335	0.776497	no	CDS		YP_001083088.1	Cro-like protein
A1S_3465	NC_009083.1:6339-6906	OK	156.012	142.01	-0.135667	-0.319876	0.57815	0.734801	no	CDS		YP_001083089.1	hypothetical protein
A1S_3466	NC_009083.1:7073-7685	OK	188.137	145.503	-0.370735	-0.865306	0.1319	0.246732	no	CDS		YP_001083090.1	resolvase
A1S_3467	NC_009083.1:8601-9732	OK	322.994	248.606	-0.377645	-0.895611	0.1146	0.220694	no	CDS		YP_001083091.1	hypothetical protein
A1S_3468	NC_009083.1:10071-10723	OK	379.914	463.739	0.28764	0.4672	0.41345	0.586929	no	CDS		YP_001083092.1	putative lipoprotein
A1S_3469	NC_009083.1:10071-10723	OK	270.144	332.039	0.297624	0.493791	0.3936	0.567141	no	CDS		YP_001083093.1	diaminopimelate decarboxylase
A1S_3470	NC_009083.1:12075-12444	OK	204.331	230.341	0.172863	0.417198	0.45835	0.630798	no	CDS		YP_001083094.1	regulatory protein LysR
A1S_3471	NC_009083.1:0-1504	OK	122.504	138.678	0.178912	0.291966	0.60915	0.757931	no	CDS		YP_001083084.1	hypothetical protein
A1S_3472	NC_009084.1:0-951	OK	134.692	134.703	0.000119653	0.000282508	0.9992	0.99938	no	CDS		YP_001083095.1	DNA replication protein
A1S_3473	NC_009084.1:3047-4262	OK	385.192	306.601	-0.329217	-0.755933	0.18575	0.323667	no	CDS		YP_001083096.1	hypothetical protein
A1S_3474	NC_009084.1:4356-5133	OK	294.859	189.236	-0.639839	-1.48643	0.0084	0.0245472	yes	CDS		YP_001083097.1	hypothetical protein
A1S_3475	NC_009084.1:6196-8608	OK	164.243	220.803	0.426927	0.988614	0.08125	0.16714	no	CDS		YP_001083098.1	hypothetical protein
A1S_3476	NC_009084.1:8704-9403	OK	45.5848	41.1828	-0.146512	-0.362412	0.52425	0.688221	no	CDS		YP_001083099.1	secretory lipase
ACX60_RS00005	NZ_CP012004.1:89-1487	OK	562.099	534.21	-0.0734159	-0.165757	0.77315	0.871134	no	CDS		WP_000964767.1	chromosomal replication initiator protein DnaA
ACX60_RS00010	NZ_CP012004.1:1584-2733	OK	903.398	818.211	-0.142889	-0.319958	0.5751	0.732179	no	CDS		WP_001237350.1	DNA polymerase III subunit beta
ACX60_RS00015	NZ_CP012004.1:2747-3830	OK	202.545	184.269	-0.136427	-0.324072	0.5703	0.727899	no	CDS		WP_000550808.1	DNA recombination protein RecF
ACX60_RS00020	NZ_CP012004.1:3882-6351	OK	696.795	637.526	-0.12825	-0.27784	0.62635	0.770717	no	CDS	gyrB	WP_000093728.1	DNA gyrase subunit B
ACX60_RS00025	NZ_CP012004.1:6388-6781	OK	1250.87	1026.22	-0.285597	-0.678214	0.243	0.398531	no	CDS		WP_000987637.1	cytochrome B
ACX60_RS00030	NZ_CP012004.1:6866-7424	OK	284.026	223.301	-0.34703	-0.814978	0.14785	0.270499	no	CDS		WP_001009202.1	membrane protein
ACX60_RS00035	NZ_CP012004.1:7674-9606	OK	130.53	106.373	-0.295247	-0.701486	0.22245	0.372429	no	CDS		WP_000613974.1	glutathione ABC transporter ATP-binding protein
ACX60_RS00040	NZ_CP012004.1:9862-10867	OK	21.8612	17.3121	-0.336588	-0.835886	0.14135	0.260858	no	CDS		WP_000746550.1	RND type efflux pump
ACX60_RS00045	NZ_CP012004.1:11122-12130	OK	242.48	318.236	0.392233	0.888489	0.11915	0.227723	no	CDS		WP_000724999.1	RND transporter
ACX60_RS00050	NZ_CP012004.1:12472-13477	OK	34.4133	32.1731	-0.0971092	-0.231295	0.688	0.815649	no	CDS		WP_001212536.1	hypothetical protein
ACX60_RS00055	NZ_CP012004.1:13601-13937	OK	467.399	574.963	0.298815	0.687604	0.2346	0.388129	no	CDS		WP_000993572.1	iron-sulfur cluster insertion protein ErpA
ACX60_RS00060	NZ_CP012004.1:13992-14838	OK	17.9091	17.1284	-0.0642989	-0.160935	0.7778	0.874141	no	CDS		WP_000366384.1	hydrolase
ACX60_RS00065	NZ_CP012004.1:14965-16093	OK	144.112	166.058	0.204497	0.483849	0.4001	0.573685	no	CDS	anmK	WP_001274576.1	anhydro-N-acetylmuramic acid kinase
ACX60_RS00070	NZ_CP012004.1:16172-17387	OK	546.834	462.89	-0.240436	-0.554449	0.3251	0.494255	no	CDS		WP_000064514.1	tyrosine--tRNA ligase
ACX60_RS00075	NZ_CP012004.1:18297-19841	NOTEST	0	0	0	0	1	1	no	rRNA			16S ribosomal RNA
ACX60_RS00080	NZ_CP012004.1:19895-19972	NOTEST	0	0	0	0	1	1	no	tRNA			tRNA-Ile
ACX60_RS00085	NZ_CP012004.1:20027-20103	NOTEST	0	0	0	0	1	1	no	tRNA			tRNA-Ala
ACX60_RS00090	NZ_CP012004.1:20436-23354	NOTEST	0	0	0	0	1	1	no	rRNA			23S ribosomal RNA
ACX60_RS00095	NZ_CP012004.1:23521-23636	NOTEST	0	0	0	0	1	1	no	rRNA			5S ribosomal RNA
ACX60_RS00100	NZ_CP012004.1:23774-24374	OK	308.288	171.43	-0.846665	-1.99239	0.00065	0.00257938	yes	CDS		WP_000587876.1	glutathione S-transferase
ACX60_RS00105	NZ_CP012004.1:24431-25124	OK	162.297	235.485	0.537002	1.25506	0.02785	0.0683719	no	CDS		WP_000698062.1	membrane protein
ACX60_RS00110	NZ_CP012004.1:25752-27231	OK	220.172	231.783	0.0741471	0.172623	0.76645	0.866611	no	CDS		WP_000132725.1	SNF family Na+-dependent transporter
ACX60_RS00115	NZ_CP012004.1:27243-27387	OK	2459.72	2382.6	-0.0459595	-0.112985	0.84155	0.91268	no	CDS		WP_001097630.1	hypothetical protein
ACX60_RS00120	NZ_CP012004.1:27430-29694	OK	242.709	208.771	-0.217308	-0.390948	0.49275	0.662016	no	CDS		WP_001077672.1	16S rRNA methyltransferase GidB
ACX60_RS00125	NZ_CP012004.1:27430-29694	OK	243.122	201.284	-0.272445	-0.403254	0.47675	0.647593	no	CDS		WP_000691200.1	methionyl-tRNA formyltransferase
ACX60_RS00130	NZ_CP012004.1:30042-31872	OK	279.733	259.263	-0.109634	-0.255177	0.6565	0.79233	no	CDS		WP_001113592.1	dihydroxy-acid dehydratase
ACX60_RS00135	NZ_CP012004.1:32185-33475	OK	111.179	86.6653	-0.359355	-0.847578	0.13835	0.256534	no	CDS		WP_000055250.1	hypothetical protein
ACX60_RS00140	NZ_CP012004.1:33553-34285	OK	26.7481	22.98	-0.219061	-0.548483	0.33255	0.50188	no	CDS		WP_000143320.1	hypothetical protein
ACX60_RS00145	NZ_CP012004.1:34293-35184	OK	44.3589	46.4429	0.0662336	0.16089	0.77725	0.873719	no	CDS		WP_001209842.1	hypothetical protein
ACX60_RS00150	NZ_CP012004.1:35263-36559	OK	173.974	142.146	-0.291492	-0.688756	0.2255	0.376431	no	CDS		WP_000073451.1	pyrimidine permease
ACX60_RS00155	NZ_CP012004.1:36859-39544	OK	970.456	573.991	-0.757634	-1.61881	0.00545	0.0168277	yes	CDS		WP_000250585.1	phosphoenolpyruvate carboxylase
ACX60_RS00160	NZ_CP012004.1:39714-40338	OK	127.386	119.884	-0.0875624	-0.20794	0.71455	0.834504	no	CDS		WP_001195317.1	TetR family transcriptional regulator
ACX60_RS00165	NZ_CP012004.1:40487-41588	OK	35.8746	27.2294	-0.397797	-0.96176	0.0982	0.194842	no	CDS		WP_001050652.1	RND transporter
ACX60_RS00170	NZ_CP012004.1:41590-44716	OK	32.8781	22.926	-0.52014	-1.21118	0.03395	0.0807473	no	CDS		WP_000671288.1	ACR family transporter
ACX60_RS00175	NZ_CP012004.1:44855-45233	OK	224.021	109.231	-1.03626	-2.52547	5e-05	0.000250416	yes	CDS		WP_000529425.1	membrane protein
ACX60_RS00180	NZ_CP012004.1:45337-46450	OK	644.933	545.973	-0.240321	-0.546465	0.3319	0.501103	no	CDS	dnaJ	WP_001119029.1	molecular chaperone DnaJ
ACX60_RS00185	NZ_CP012004.1:46564-46912	OK	22.7682	14.6524	-0.635878	-1.38846	0.0165	0.0438019	yes	CDS		WP_000555686.1	hypothetical protein
ACX60_RS00190	NZ_CP012004.1:47096-47918	OK	511.197	463.663	-0.140804	-0.332932	0.5612	0.720623	no	CDS		WP_001271389.1	4-hydroxy-tetrahydrodipicolinate reductase
ACX60_RS00195	NZ_CP012004.1:47969-48623	OK	279.322	207.732	-0.427205	-1.00755	0.07425	0.155134	no	CDS		WP_001036017.1	hypothetical protein
ACX60_RS00200	NZ_CP012004.1:48663-49854	OK	29.3424	27.9166	-0.0718656	-0.175291	0.7598	0.863213	no	CDS		WP_001097137.1	MFS transporter
ACX60_RS00205	NZ_CP012004.1:49858-50662	OK	31.4727	28.9289	-0.121585	-0.303687	0.5901	0.744253	no	CDS	dkgB	WP_001025237.1	2,5-diketo-D-gluconate reductase B
ACX60_RS00210	NZ_CP012004.1:50782-52043	OK	59.8107	55.3556	-0.111675	-0.253276	0.65965	0.794349	no	CDS		WP_000843076.1	LysR family transcriptional regulator
ACX60_RS00215	NZ_CP012004.1:50782-52043	OK	21.6413	20.5616	-0.073836	-0.0491589	0.9347	0.964381	no	CDS		WP_000770096.1	hypothetical protein
ACX60_RS00220	NZ_CP012004.1:52133-53558	OK	32.8984	28.6274	-0.200624	-0.48082	0.3991	0.572509	no	CDS		WP_000143932.1	hypothetical protein
ACX60_RS00225	NZ_CP012004.1:53560-54589	OK	196.056	183.808	-0.0930689	-0.221256	0.6956	0.821833	no	CDS		WP_000069827.1	alcohol dehydrogenase
ACX60_RS00230	NZ_CP012004.1:54627-55188	OK	274.862	240.296	-0.193898	-0.457046	0.42265	0.596339	no	CDS		WP_000857022.1	DNA-3-methyladenine glycosylase
ACX60_RS00235	NZ_CP012004.1:55218-55464	OK	352.657	298.47	-0.240681	-0.601667	0.28825	0.453386	no	CDS		WP_001287365.1	hypothetical protein
ACX60_RS00240	NZ_CP012004.1:55473-56010	OK	155.89	126.104	-0.305907	-0.726468	0.2017	0.344873	no	CDS		WP_009517919.1	peptidase M23
ACX60_RS00245	NZ_CP012004.1:56057-57092	OK	132.355	106.057	-0.319569	-0.751536	0.18315	0.320189	no	CDS		WP_001113875.1	A/G-specific adenine glycosylase
ACX60_RS00250	NZ_CP012004.1:57232-57595	OK	2304.07	1785.88	-0.367554	-0.86379	0.13415	0.250142	no	CDS		WP_000130110.1	hydrolase
ACX60_RS00255	NZ_CP012004.1:57780-58518	OK	592.396	521.322	-0.184386	-0.436292	0.44435	0.617023	no	CDS		WP_000100767.1	dienelactone hydrolase
ACX60_RS00260	NZ_CP012004.1:58689-58848	OK	635.158	3202.71	2.33411	5.6619	5e-05	0.000250416	yes	CDS		WP_000490267.1	hypothetical protein
ACX60_RS00265	NZ_CP012004.1:59042-59501	OK	238.562	274.145	0.200577	0.470431	0.41465	0.587846	no	CDS		WP_000102817.1	hypothetical protein
ACX60_RS00270	NZ_CP012004.1:59610-60783	OK	23.0634	31.6581	0.456969	1.11733	0.052	0.115405	no	CDS		WP_000986272.1	glucose dehydrogenase
ACX60_RS00275	NZ_CP012004.1:60888-62154	OK	126.725	119.844	-0.0805411	-0.18999	0.74115	0.851015	no	CDS		WP_001285406.1	ATPase AAA
ACX60_RS00280	NZ_CP012004.1:62169-63009	OK	63.7612	62.8813	-0.0200473	-0.0478913	0.93325	0.963413	no	CDS		WP_000349490.1	formate transporter
ACX60_RS00285	NZ_CP012004.1:63294-63498	OK	670.988	458.516	-0.549315	-1.36503	0.0181	0.047444	yes	CDS		WP_000418560.1	hypothetical protein
ACX60_RS00290	NZ_CP012004.1:63690-64410	OK	1701.97	1671.42	-0.0261309	-0.0583132	0.92275	0.958575	no	CDS		WP_000917863.1	phosphoribosylaminoimidazolesuccinocarboxamide synthase
ACX60_RS00295	NZ_CP012004.1:64446-65052	OK	2264.26	2283.93	0.0124805	0.0278804	0.96055	0.978752	no	CDS		WP_000983397.1	hypothetical protein
ACX60_RS00300	NZ_CP012004.1:65064-65958	OK	3242.53	2708.22	-0.259773	-0.553509	0.3277	0.496817	no	CDS		WP_000193600.1	4-hydroxy-tetrahydrodipicolinate synthase
ACX60_RS00305	NZ_CP012004.1:66287-66932	OK	113.406	113.412	8.03e-05	0.000191088	0.9994	0.9994	no	CDS		WP_001985076.1	bifunctional pyrazinamidase/nicotinamidase
ACX60_RS00310	NZ_CP012004.1:66986-67925	OK	49.1193	44.6318	-0.138216	-0.334202	0.56155	0.720823	no	CDS		WP_001275071.1	sodium transporter
ACX60_RS00315	NZ_CP012004.1:68103-69447	OK	17.9575	16.8044	-0.0957472	-0.238435	0.6738	0.804901	no	CDS		WP_001071757.1	MATE family efflux transporter
ACX60_RS00320	NZ_CP012004.1:69467-69938	OK	44.604	41.5371	-0.102772	-0.256619	0.6503	0.788292	no	CDS		WP_000924626.1	hypothetical protein
ACX60_RS00325	NZ_CP012004.1:70459-71515	OK	2625.91	4742.41	0.852803	1.57992	0.00515	0.0160349	yes	CDS		WP_000353163.1	4-hydroxyphenylpyruvate dioxygenase
ACX60_RS00330	NZ_CP012004.1:71581-72361	OK	323.035	360.46	0.158149	0.353944	0.5324	0.696014	no	CDS		WP_000568800.1	IclR family transcriptional regulator
ACX60_RS00335	NZ_CP012004.1:72659-73208	OK	1696.28	2898.84	0.7731	1.47853	0.00955	0.027429	yes	CDS		WP_000141645.1	glyoxalase
ACX60_RS00340	NZ_CP012004.1:73225-75152	OK	1333.65	2206.43	0.726338	0.664811	0.2502	0.407458	no	CDS		WP_000781240.1	maleylacetoacetate isomerase
ACX60_RS00345	NZ_CP012004.1:73225-75152	OK	1257.2	2143.49	0.769753	1.14788	0.04415	0.100724	no	CDS		WP_000435855.1	fumarylacetoacetase
ACX60_RS00350	NZ_CP012004.1:75510-76899	OK	234.04	426	0.864097	1.77781	0.00205	0.00714307	yes	CDS		WP_000107088.1	amino acid transporter
ACX60_RS00355	NZ_CP012004.1:77062-77746	OK	22.1038	50.7495	1.1991	2.94566	5e-05	0.000250416	yes	CDS		WP_000833243.1	hypothetical protein
ACX60_RS00360	NZ_CP012004.1:77924-79154	OK	4.45402	8.95372	1.00738	2.43579	5e-05	0.000250416	yes	CDS		WP_000556602.1	hypothetical protein
ACX60_RS00365	NZ_CP012004.1:79187-80300	OK	97.6201	99.9409	0.0338964	0.0796105	0.886	0.939334	no	CDS		WP_025467426.1	acyltransferase
ACX60_RS00370	NZ_CP012004.1:80652-81977	OK	203.26	169.204	-0.264566	-0.491228	0.39515	0.568711	no	CDS		WP_001138322.1	histidine utilization repressor
ACX60_RS00375	NZ_CP012004.1:80652-81977	OK	179.654	149.139	-0.26856	-0.378275	0.5068	0.674179	no	CDS		WP_000571159.1	hypothetical protein
ACX60_RS00380	NZ_CP012004.1:82228-83905	OK	6787.05	11672.3	0.782239	1.79813	0.0052	0.0161679	yes	CDS		WP_000214181.1	urocanate hydratase
ACX60_RS00385	NZ_CP012004.1:83992-85531	OK	3328.48	6448.58	0.954118	1.91019	0.00115	0.00429768	yes	CDS		WP_000421600.1	histidine ammonia-lyase
ACX60_RS00390	NZ_CP012004.1:85595-87008	OK	1100.02	2463.44	1.16314	2.47918	5e-05	0.000250416	yes	CDS	proY	WP_000081464.1	permease
ACX60_RS00395	NZ_CP012004.1:87059-88265	OK	1272.12	2765.73	1.12043	2.40162	5e-05	0.000250416	yes	CDS		WP_000737795.1	imidazolonepropionase
ACX60_RS00400	NZ_CP012004.1:88275-89196	OK	920.761	1845.62	1.0032	2.23746	0.0002	0.00090002	yes	CDS		WP_001016890.1	formimidoylglutamase
ACX60_RS00405	NZ_CP012004.1:89449-91276	OK	39.3153	41.3915	0.0742433	0.172928	0.77045	0.86928	no	CDS		WP_009517991.1	hypothetical protein
ACX60_RS00410	NZ_CP012004.1:91374-92013	OK	129.14	80.0472	-0.690009	-1.61201	0.0062	0.0188224	yes	CDS		WP_009517953.1	haloacid dehalogenase
ACX60_RS00415	NZ_CP012004.1:92036-93447	OK	237.028	151.204	-0.64856	-1.39376	0.01455	0.0392764	yes	CDS		WP_001063725.1	glutamate racemase
ACX60_RS00420	NZ_CP012004.1:92036-93447	OK	60.1523	42.0583	-0.516229	-0.448331	0.4422	0.614959	no	CDS		WP_000624236.1	amino acid transporter
ACX60_RS00425	NZ_CP012004.1:93678-94893	OK	178.663	69.0143	-1.37227	-3.11361	5e-05	0.000250416	yes	CDS		WP_001273438.1	hypothetical protein
ACX60_RS00430	NZ_CP012004.1:95894-96179	OK	41.4062	24.1942	-0.775187	-1.67589	0.0045	0.0142827	yes	CDS			hypothetical protein
ACX60_RS00435	NZ_CP012004.1:96210-98256	OK	1712.13	3355.09	0.970558	0.359413	0.7317	0.844592	no	CDS		WP_000625514.1	hypothetical protein
ACX60_RS00440	NZ_CP012004.1:96210-98256	OK	1349.58	2476.7	0.875914	1.7746	0.00155	0.00558803	yes	CDS	glmS	WP_009517977.1	glutamine--fructose-6-phosphate aminotransferase
ACX60_RS00445	NZ_CP012004.1:98268-99633	OK	1413.79	2166.86	0.616033	1.30563	0.0214	0.0547217	no	CDS	glmU	WP_000108581.1	bifunctional N-acetylglucosamine-1-phosphate uridyltransferase/glucosamine-1-phosphate acetyltransferase
ACX60_RS00450	NZ_CP012004.1:99649-101060	OK	960.715	1230.94	0.357579	0.549187	0.33405	0.503495	no	CDS		WP_000380676.1	phosphatidylglycerophosphatase A
ACX60_RS00455	NZ_CP012004.1:99649-101060	OK	587.785	438.175	-0.423781	-0.671148	0.2409	0.395992	no	CDS		WP_000807401.1	thiamine-monophosphate kinase
ACX60_RS00460	NZ_CP012004.1:101075-101525	OK	1909.08	1907.44	-0.00124153	-0.00286819	0.99635	0.998323	no	CDS		WP_000084188.1	N utilization substance protein B homolog
ACX60_RS00465	NZ_CP012004.1:101528-101999	OK	1437.78	1403.27	-0.0350494	-0.0816289	0.88975	0.940801	no	CDS	ribH	WP_001007829.1	6,7-dimethyl-8-ribityllumazine synthase
ACX60_RS00470	NZ_CP012004.1:102010-103132	OK	827.173	735.062	-0.170323	-0.384948	0.4899	0.659341	no	CDS		WP_001131392.1	3,4-dihydroxy-2-butanone-4-phosphate synthase
ACX60_RS00475	NZ_CP012004.1:103371-104661	OK	432.146	474.771	0.135711	0.312086	0.5851	0.740337	no	CDS		WP_000561451.1	hypothetical protein
ACX60_RS00480	NZ_CP012004.1:104738-105962	OK	280.121	250.865	-0.159137	-0.376143	0.5062	0.673864	no	CDS		WP_001206799.1	phosphoserine phosphatase
ACX60_RS00485	NZ_CP012004.1:106371-106707	OK	3479.81	2689.35	-0.371751	-0.861832	0.12335	0.234002	no	CDS		WP_000255593.1	hypothetical protein
ACX60_RS00490	NZ_CP012004.1:106961-107441	OK	1051.18	1625.02	0.628449	1.46874	0.0099	0.0282955	yes	CDS		WP_000778126.1	hypothetical protein
ACX60_RS00495	NZ_CP012004.1:107480-107924	OK	366.541	226.006	-0.697616	-1.63957	0.0053	0.0164375	yes	CDS		WP_001202017.1	D-aminoacyl-tRNA deacylase
ACX60_RS00500	NZ_CP012004.1:108124-109648	OK	57.2861	43.5377	-0.395921	-0.929273	0.10835	0.210921	no	CDS		WP_000476843.1	catalase
ACX60_RS00505	NZ_CP012004.1:109777-110263	OK	42.9957	30.7985	-0.481334	-1.19944	0.0382	0.0891133	no	CDS		WP_000639068.1	hypothetical protein
ACX60_RS00510	NZ_CP012004.1:110403-111618	OK	190.227	237.452	0.319915	0.749728	0.1864	0.324545	no	CDS		WP_000074557.1	nicotinate phosphoribosyltransferase
ACX60_RS00515	NZ_CP012004.1:111768-113465	OK	151.146	134.463	-0.168735	-0.207843	0.7209	0.838649	no	CDS		WP_000174475.1	thiosulfate sulfurtransferase
ACX60_RS00520	NZ_CP012004.1:111768-113465	OK	377.853	324.744	-0.21852	-0.433671	0.44865	0.621251	no	CDS		WP_000011220.1	phosphatidylserine decarboxylase proenzyme
ACX60_RS00525	NZ_CP012004.1:113685-114882	OK	215.699	126.615	-0.768566	-1.7741	0.0022	0.00760739	yes	CDS		WP_000619868.1	hypothetical protein
ACX60_RS00530	NZ_CP012004.1:114951-116310	OK	100.651	101.118	0.00668337	0.0157851	0.9781	0.98876	no	CDS		WP_000273191.1	histidine kinase
ACX60_RS00535	NZ_CP012004.1:116319-117030	OK	203.331	213.71	0.0718271	0.167852	0.7682	0.867753	no	CDS		WP_000650776.1	DNA-binding response regulator
ACX60_RS00540	NZ_CP012004.1:117285-117957	OK	104.542	94.3274	-0.14834	-0.354095	0.53585	0.698875	no	CDS		WP_000224581.1	TetR family transcriptional regulator
ACX60_RS00545	NZ_CP012004.1:118153-118987	OK	242.136	239.645	-0.0149165	-0.0354416	0.94915	0.973072	no	CDS		WP_000787753.1	short-chain dehydrogenase
ACX60_RS00550	NZ_CP012004.1:119043-120411	OK	101.172	124.433	0.29855	0.704569	0.21385	0.361044	no	CDS		WP_001135124.1	MATE family efflux transporter
ACX60_RS00555	NZ_CP012004.1:120517-121672	OK	143.419	154.502	0.10739	0.254569	0.65705	0.79259	no	CDS		WP_000939861.1	aminotransferase
ACX60_RS00560	NZ_CP012004.1:121699-123010	OK	118.316	143.611	0.279512	0.660294	0.24535	0.401469	no	CDS		WP_001055481.1	membrane protein
ACX60_RS00565	NZ_CP012004.1:123023-123587	OK	262.472	388.752	0.566686	1.32516	0.01995	0.0515947	no	CDS		WP_000876371.1	hypothetical protein
ACX60_RS00570	NZ_CP012004.1:123646-124186	OK	150.626	255.972	0.765015	1.79012	0.00215	0.00745534	yes	CDS		WP_000999594.1	membrane protein
ACX60_RS00575	NZ_CP012004.1:124354-125932	OK	173.539	201.235	0.213617	0.505562	0.37	0.542511	no	CDS		WP_000082281.1	glutamate--cysteine ligase
ACX60_RS00580	NZ_CP012004.1:125946-126462	OK	253.586	299.478	0.239974	0.558897	0.32895	0.498169	no	CDS		WP_001240040.1	disulfide bond formation protein B
ACX60_RS00585	NZ_CP012004.1:126626-129734	OK	312.087	191.994	-0.700889	-1.57472	0.00695	0.0207846	yes	CDS			type VI secretion system protein
ACX60_RS00590	NZ_CP012004.1:129795-131015	NOTEST	0	0	0	0	1	1	no	CDS		WP_000227413.1	transposase
ACX60_RS00595	NZ_CP012004.1:129795-131015	NOTEST	0	0	0	0	1	1	no	CDS		WP_000163836.1	transposase
ACX60_RS00600	NZ_CP012004.1:131101-133708	OK	654.37	538.612	-0.28086	-0.153468	0.7904	0.881602	no	CDS		WP_049594792.1	hypothetical protein
ACX60_RS00605	NZ_CP012004.1:131101-133708	OK	81.9448	73.0545	-0.16568	-0.380716	0.5136	0.67957	no	CDS		WP_049594793.1	peptidase, M23 family protein
ACX60_RS00610	NZ_CP012004.1:133712-134519	OK	148.714	87.4307	-0.766326	-1.78966	0.0018	0.0063788	yes	CDS		WP_000598979.1	hypothetical protein
ACX60_RS00615	NZ_CP012004.1:134634-135360	OK	64.8282	22.4041	-1.53286	-3.56575	5e-05	0.000250416	yes	CDS		WP_001045997.1	hypothetical protein
ACX60_RS00620	NZ_CP012004.1:135432-135822	OK	117.494	45.8404	-1.35789	-3.24726	5e-05	0.000250416	yes	CDS			hypothetical protein
ACX60_RS00625	NZ_CP012004.1:135891-136101	OK	881.456	408.311	-1.11022	-2.61225	5e-05	0.000250416	yes	CDS		WP_031978810.1	hypothetical protein
ACX60_RS00630	NZ_CP012004.1:136235-136892	OK	39.6704	34.062	-0.219902	-0.522581	0.3619	0.533728	no	CDS		WP_000659468.1	hypothetical protein
ACX60_RS00635	NZ_CP012004.1:137034-137391	OK	145.219	60.3797	-1.26609	-3.04141	5e-05	0.000250416	yes	CDS		WP_000787566.1	hypothetical protein
ACX60_RS00640	NZ_CP012004.1:137455-138799	OK	101.469	83.8393	-0.275347	-0.647648	0.2587	0.417877	no	CDS		WP_001139630.1	hypothetical protein
ACX60_RS00645	NZ_CP012004.1:139010-139592	OK	86.6731	91.9704	0.0855856	0.207251	0.72145	0.838909	no	CDS		WP_001021720.1	esterase
ACX60_RS00650	NZ_CP012004.1:139606-141490	OK	215.311	207.608	-0.052562	-0.123509	0.82205	0.900304	no	CDS		WP_000195974.1	DNA topoisomerase IV subunit B
ACX60_RS00655	NZ_CP012004.1:141611-143122	OK	58.9431	46.4489	-0.343679	-0.49173	0.38695	0.559732	no	CDS		WP_000605493.1	ureidoglycolate hydrolase
ACX60_RS00660	NZ_CP012004.1:141611-143122	OK	32.3128	33.0633	0.0331258	0.0616849	0.91295	0.953497	no	CDS		WP_000212407.1	allantoicase
ACX60_RS00665	NZ_CP012004.1:143321-144479	OK	8.14232	5.64302	-0.528974	-1.28326	0.0271	0.0668699	no	CDS		WP_001103537.1	monooxygenase
ACX60_RS00670	NZ_CP012004.1:144531-145257	OK	434.501	183.722	-1.24184	-2.93087	5e-05	0.000250416	yes	CDS		WP_001176272.1	ion channel protein Tsx
ACX60_RS00675	NZ_CP012004.1:145378-146746	OK	12.4606	11.3913	-0.129446	-0.323595	0.57355	0.730645	no	CDS		WP_001016443.1	uracil permease
ACX60_RS00680	NZ_CP012004.1:146770-147594	OK	47.9808	40.4442	-0.246526	-0.492782	0.38715	0.559985	no	CDS		WP_000626023.1	5-hydroxyisourate hydrolase
ACX60_RS00685	NZ_CP012004.1:146770-147594	OK	8.58397	6.72277	-0.352589	-0.436336	0.44805	0.620536	no	CDS		WP_000477669.1	OHCU decarboxylase
ACX60_RS00690	NZ_CP012004.1:147693-148659	OK	20.4537	20.7859	0.0232495	0.0580962	0.9197	0.957014	no	CDS		WP_000004719.1	allantoinase
ACX60_RS00695	NZ_CP012004.1:148911-149262	OK	13538.8	10774.1	-0.329535	-0.703795	0.21295	0.359798	no	CDS		WP_001019316.1	hypothetical protein
ACX60_RS00700	NZ_CP012004.1:149420-149966	OK	764.835	864.452	0.176638	0.417167	0.4646	0.63637	no	CDS		WP_000958427.1	hypothetical protein
ACX60_RS00705	NZ_CP012004.1:149978-150746	OK	841.219	896.269	0.0914513	0.210134	0.71345	0.833744	no	CDS		WP_001258758.1	hypothetical protein
ACX60_RS00710	NZ_CP012004.1:150774-153774	OK	266.08	257.782	-0.0457041	-0.0982759	0.86045	0.924798	no	CDS		WP_009517911.1	disulfide bond corrector protein DsbC
ACX60_RS00715	NZ_CP012004.1:150774-153774	OK	60.7849	73.4681	0.273405	0.228156	0.6888	0.81625	no	CDS		WP_000702273.1	diguanylate cyclase
ACX60_RS00720	NZ_CP012004.1:153949-154861	OK	186.582	228.761	0.29403	0.69506	0.2197	0.36874	no	CDS		WP_001025107.1	esterase
ACX60_RS00725	NZ_CP012004.1:155010-155448	OK	3480.4	8117.88	1.22185	2.65375	5e-05	0.000250416	yes	CDS		WP_000717015.1	hypothetical protein
ACX60_RS00730	NZ_CP012004.1:155485-155836	OK	725.317	626.202	-0.211982	-0.498346	0.38425	0.55684	no	CDS		WP_000913166.1	arsenate reductase
ACX60_RS00735	NZ_CP012004.1:156291-157116	OK	177.706	162.721	-0.127098	-0.298868	0.5959	0.749148	no	CDS		WP_000612365.1	catabolite repression control protein
ACX60_RS00740	NZ_CP012004.1:157154-157805	OK	383.408	341.793	-0.165757	-0.389058	0.4982	0.666682	no	CDS	pyrE	WP_000211305.1	orotate phosphoribosyltransferase
ACX60_RS00745	NZ_CP012004.1:158045-158240	OK	95.1109	81.2381	-0.227454	-0.483117	0.40115	0.574894	no	CDS		WP_000166297.1	hypothetical protein
ACX60_RS00750	NZ_CP012004.1:158483-160673	OK	5.78928	5.91175	0.0302026	0.0745859	0.8943	0.943322	no	CDS		WP_031978803.1	ligand-gated channel protein
ACX60_RS00755	NZ_CP012004.1:160902-161115	OK	69.2229	57.9457	-0.256548	-0.54742	0.33875	0.508856	no	CDS		WP_000781166.1	hypothetical protein
ACX60_RS00760	NZ_CP012004.1:161275-162220	OK	178.855	196.959	0.13911	0.325768	0.56825	0.726407	no	CDS		WP_001265495.1	glutathione synthetase
ACX60_RS00765	NZ_CP012004.1:162457-163555	OK	443.875	596.765	0.427011	0.98527	0.088	0.178779	no	CDS	murG	WP_000132430.1	UDP-N-acetylglucosamine--N-acetylmuramyl- (pentapeptide) pyrophosphoryl-undecaprenol N-acetylglucosamine transferase
ACX60_RS00770	NZ_CP012004.1:163566-165015	OK	554.708	810.634	0.547322	1.22368	0.0301	0.0730021	no	CDS	murC	WP_000075472.1	UDP-N-acetylmuramate--L-alanine ligase
ACX60_RS00775	NZ_CP012004.1:165052-165979	OK	780.512	1150.14	0.559317	1.26083	0.0283	0.0692933	no	CDS	ddl	WP_000063661.1	D-alanine--D-alanine ligase
ACX60_RS00780	NZ_CP012004.1:165981-166836	OK	582.291	790.855	0.441674	1.01917	0.0766	0.159088	no	CDS	ftsQ	WP_000057903.1	cell division protein FtsQ
ACX60_RS00785	NZ_CP012004.1:166896-168159	OK	826.344	884.763	0.0985485	0.219431	0.7012	0.825277	no	CDS	ftsA	WP_001287630.1	cell division protein FtsA
ACX60_RS00790	NZ_CP012004.1:168323-169499	OK	2240.77	2922	0.382961	0.796903	0.15995	0.287695	no	CDS	ftsZ	WP_000135734.1	cell division protein FtsZ
ACX60_RS00795	NZ_CP012004.1:169609-170512	OK	309.361	261.038	-0.245028	-0.582965	0.3125	0.480779	no	CDS		WP_000240697.1	UDP-3-O-[3-hydroxymyristoyl] N-acetylglucosaminedeacetylase
ACX60_RS00800	NZ_CP012004.1:170609-171050	OK	529.109	503.035	-0.0729081	-0.171905	0.75845	0.86234	no	CDS		WP_000042455.1	hypothetical protein
ACX60_RS00805	NZ_CP012004.1:171157-171850	OK	779.008	958.695	0.299434	0.686684	0.22785	0.379642	no	CDS		WP_000557460.1	peptidase M23
ACX60_RS00810	NZ_CP012004.1:172100-174818	OK	1821.27	2024.87	0.152885	0.303816	0.59405	0.747541	no	CDS	aceE	WP_000896433.1	pyruvate dehydrogenase
ACX60_RS00815	NZ_CP012004.1:174820-176809	OK	1290.05	1551.58	0.266311	0.535837	0.3486	0.519551	no	CDS		WP_001166132.1	hypothetical protein
ACX60_RS00820	NZ_CP012004.1:176957-177230	OK	281.55	298.443	0.0840644	0.206303	0.72115	0.83878	no	CDS		WP_000900285.1	hypothetical protein
ACX60_RS00825	NZ_CP012004.1:177478-178054	OK	73.9856	73.3121	-0.0131937	-0.03206	0.95705	0.977064	no	CDS		WP_001154984.1	membrane protein
ACX60_RS00830	NZ_CP012004.1:178112-180269	OK	25.8769	23.241	-0.154992	-0.366587	0.5279	0.691667	no	CDS		WP_049594794.1	ligand-gated channel protein
ACX60_RS00835	NZ_CP012004.1:180497-181295	OK	60.42	44.2956	-0.447863	-1.00512	0.0789	0.163089	no	CDS		WP_000505322.1	MBL fold metallo-hydrolase
ACX60_RS00840	NZ_CP012004.1:181386-181752	OK	64.1696	55.732	-0.203383	-0.498154	0.3869	0.559696	no	CDS		WP_000952249.1	ferredoxin
ACX60_RS00845	NZ_CP012004.1:181887-183354	OK	1261.12	1431.54	0.18286	0.391328	0.4916	0.661069	no	CDS		WP_000956023.1	inosine-5-monophosphate dehydrogenase
ACX60_RS00850	NZ_CP012004.1:183503-184841	OK	974.103	1274.76	0.388078	0.845076	0.1347	0.251021	no	CDS	glmM	WP_000119868.1	phosphoglucosamine mutase
ACX60_RS00855	NZ_CP012004.1:184851-185508	OK	1176.94	1530.56	0.379013	0.858938	0.12945	0.243171	no	CDS		WP_001286115.1	pyridoxine/pyridoxamine 5'-phosphate oxidase
ACX60_RS00860	NZ_CP012004.1:185508-187206	OK	266.508	229.371	-0.216493	-0.506341	0.3741	0.546722	no	CDS		WP_000161612.1	single-stranded-DNA-specific exonuclease RecJ
ACX60_RS00865	NZ_CP012004.1:187253-188021	OK	3112.15	13774.4	2.14601	4.36395	5e-05	0.000250416	yes	CDS		WP_000731729.1	outer membrane protein
ACX60_RS00870	NZ_CP012004.1:188576-189509	OK	590.597	541.043	-0.126431	-0.295055	0.6063	0.755779	no	CDS		WP_001040593.1	peptide chain release factor 2
ACX60_RS00875	NZ_CP012004.1:189708-190011	OK	635.619	517.792	-0.29579	-0.69518	0.2241	0.374571	no	CDS		WP_000350419.1	transcriptional regulator
ACX60_RS00880	NZ_CP012004.1:190039-191098	OK	178.428	146.389	-0.285539	-0.677019	0.2391	0.393789	no	CDS		WP_000819048.1	alkene reductase
ACX60_RS00885	NZ_CP012004.1:191266-194223	OK	176.524	214.847	0.28344	0.469091	0.41205	0.585573	no	CDS		WP_000224848.1	3-deoxy-D-manno-2-octulosonate transferase
ACX60_RS00890	NZ_CP012004.1:191266-194223	OK	112.636	129.021	0.195938	0.167748	0.77175	0.870129	no	CDS		WP_001028398.1	16S rRNA methyltransferase
ACX60_RS00895	NZ_CP012004.1:191266-194223	OK	142.433	234.794	0.721112	0.96541	0.0961	0.19158	no	CDS		WP_000752852.1	transporter
ACX60_RS00900	NZ_CP012004.1:194335-194911	OK	96.0987	155.425	0.693625	1.65119	0.00425	0.013588	yes	CDS		WP_000457177.1	hypothetical protein
ACX60_RS00905	NZ_CP012004.1:195205-197155	OK	103.27	159.754	0.629436	1.47115	0.0099	0.0282955	yes	CDS		WP_001002959.1	acetyl-coenzyme A synthetase
ACX60_RS00910	NZ_CP012004.1:197201-197744	OK	26.823	23.6035	-0.184471	-0.454907	0.4283	0.601376	no	CDS		WP_000806365.1	isochorismatase
ACX60_RS00915	NZ_CP012004.1:197849-198263	OK	44.6807	53.6992	0.26525	0.661222	0.2417	0.396926	no	CDS		WP_001019410.1	hypothetical protein
ACX60_RS00920	NZ_CP012004.1:198354-199467	OK	11.827	9.86783	-0.261279	-0.646992	0.25325	0.411162	no	CDS		WP_000192767.1	dimethyl sulfone monooxygenase SfnG
ACX60_RS00925	NZ_CP012004.1:199511-200249	OK	11.084	10.9256	-0.0207625	-0.0497146	0.9328	0.963172	no	CDS		WP_000145704.1	FMN reductase
ACX60_RS00930	NZ_CP012004.1:200625-201276	OK	288.506	244.75	-0.237291	-0.560314	0.3257	0.494728	no	CDS		WP_001023261.1	DNA-binding response regulator
ACX60_RS00935	NZ_CP012004.1:201318-202086	OK	262.107	207.704	-0.335626	-0.791152	0.1625	0.29127	no	CDS		WP_001026735.1	hypothetical protein
ACX60_RS00940	NZ_CP012004.1:202479-205977	OK	53.7629	67.9576	0.338024	0.802394	0.16365	0.292836	no	CDS		WP_001089744.1	hybrid sensor histidine kinase/response regulator
ACX60_RS00945	NZ_CP012004.1:206160-206493	OK	993.638	2045.12	1.04139	2.32538	0.00015	0.000691653	yes	CDS		WP_000372818.1	hypothetical protein
ACX60_RS00950	NZ_CP012004.1:206494-208210	OK	300.961	650.555	1.11209	2.37719	5e-05	0.000250416	yes	CDS	actP	WP_000871883.1	cation acetate symporter
ACX60_RS00955	NZ_CP012004.1:208379-209072	OK	39.0135	53.0996	0.444727	1.09071	0.06045	0.130832	no	CDS		WP_001256565.1	hypothetical protein
ACX60_RS00960	NZ_CP012004.1:209237-211205	OK	433.085	571.578	0.4003	0.886927	0.11705	0.2245	no	CDS		WP_001139472.1	beta-aspartyl-peptidase
ACX60_RS00965	NZ_CP012004.1:211271-212171	OK	7652.27	12558.5	0.714708	1.40777	0.01255	0.0346077	yes	CDS		WP_000733006.1	membrane protein
ACX60_RS00970	NZ_CP012004.1:213163-214870	OK	24.0036	23.9412	-0.00375505	-0.00901753	0.98835	0.99447	no	CDS		WP_000016106.1	diguanylate cyclase
ACX60_RS00975	NZ_CP012004.1:214903-217738	OK	156.512	212.616	0.441982	1.02157	0.0764	0.158732	no	CDS		WP_000083355.1	ABC-ATPase UvrA
ACX60_RS00980	NZ_CP012004.1:218034-218637	OK	100.44	114.394	0.187682	0.445364	0.42735	0.600572	no	CDS		WP_000826315.1	TetR family transcriptional regulator
ACX60_RS00985	NZ_CP012004.1:218640-219618	OK	111.627	151.971	0.445114	1.03807	0.0668	0.14171	no	CDS		WP_001256571.1	NADPH:quinone oxidoreductase
ACX60_RS00990	NZ_CP012004.1:219682-220036	OK	71.0825	62.2568	-0.191262	-0.474655	0.40935	0.583117	no	CDS		WP_000580168.1	hypothetical protein
ACX60_RS00995	NZ_CP012004.1:220088-220430	OK	114.757	116.994	0.0278489	0.0700471	0.9018	0.946886	no	CDS		WP_000263328.1	membrane protein
ACX60_RS01000	NZ_CP012004.1:220479-221154	OK	125.235	105.705	-0.244589	-0.575988	0.3109	0.479079	no	CDS		WP_000899418.1	thiaminase II
ACX60_RS01005	NZ_CP012004.1:221416-222499	OK	219.173	219	-0.00114478	-0.0027172	0.9962	0.998218	no	CDS		WP_004833586.1	hypothetical protein
ACX60_RS01010	NZ_CP012004.1:222645-224010	OK	212.083	202.896	-0.063894	-0.151282	0.7909	0.881982	no	CDS		WP_000980462.1	MFS transporter
ACX60_RS01015	NZ_CP012004.1:224061-224643	OK	3922.36	3328.89	-0.236679	-0.517654	0.35735	0.528663	no	CDS		WP_001215080.1	recombinase RecB
ACX60_RS01020	NZ_CP012004.1:224683-225699	OK	104.658	119.123	0.186774	0.27007	0.63775	0.779531	no	CDS		WP_000082714.1	hypothetical protein
ACX60_RS01025	NZ_CP012004.1:224683-225699	OK	41.4128	55.6027	0.425081	0.806668	0.1639	0.293213	no	CDS		WP_000431605.1	bracnhed-chain amino acid ABC transporter permease
ACX60_RS01030	NZ_CP012004.1:225767-226316	OK	85.7684	86.6875	0.0153773	0.0375056	0.94825	0.972584	no	CDS		WP_000081859.1	DNA-binding protein
ACX60_RS01035	NZ_CP012004.1:226621-228064	OK	34.6137	122.98	1.82901	3.80177	5e-05	0.000250416	yes	CDS		WP_000718865.1	GABA permease
ACX60_RS01040	NZ_CP012004.1:228128-229628	OK	39.3395	35.4672	-0.149494	-0.355686	0.53345	0.696888	no	CDS		WP_001257159.1	decarboxylase
ACX60_RS01045	NZ_CP012004.1:229784-232522	OK	36.8309	207.345	2.49305	2.33751	0.00045	0.0018593	yes	CDS		WP_000380902.1	4-aminobutyrate aminotransferase
ACX60_RS01050	NZ_CP012004.1:229784-232522	OK	145.285	397.404	1.45172	2.5117	5e-05	0.000250416	yes	CDS	gabD	WP_000615696.1	NAD-dependent succinate-semialdehyde dehydrogenase
ACX60_RS01055	NZ_CP012004.1:232626-233601	OK	45.0794	54.1297	0.263954	0.63488	0.2667	0.427265	no	CDS		WP_000912182.1	LysR family transcriptional regulator
ACX60_RS01060	NZ_CP012004.1:233621-234248	OK	300.877	348.509	0.212024	0.501705	0.37775	0.550646	no	CDS		WP_000046156.1	hydrolase
ACX60_RS01065	NZ_CP012004.1:234525-235398	OK	22.1465	21.6066	-0.0356094	-0.0894234	0.873	0.931808	no	CDS		WP_000713965.1	quercetin 2,3-dioxygenase
ACX60_RS01070	NZ_CP012004.1:235837-237136	OK	659.735	557.1	-0.243952	-0.555207	0.3293	0.498444	no	CDS		WP_000350212.1	hypothetical protein
ACX60_RS01075	NZ_CP012004.1:237140-237968	OK	207.513	151.921	-0.44988	-1.059	0.06335	0.135801	no	CDS		WP_000645054.1	methyltransferase
ACX60_RS01080	NZ_CP012004.1:237976-238402	OK	142.313	182.94	0.362301	0.872169	0.12945	0.243171	no	CDS		WP_000114351.1	glutathione-dependent formaldehyde-activating protein
ACX60_RS01085	NZ_CP012004.1:238630-239014	OK	324.569	114.125	-1.50791	-3.55959	5e-05	0.000250416	yes	CDS		WP_000777195.1	peptide signal protein
ACX60_RS01090	NZ_CP012004.1:239324-239400	NOTEST	0	0	0	0	1	1	no	tRNA			tRNA-Thr
ACX60_RS01095	NZ_CP012004.1:239524-240769	OK	20.1749	30.4135	0.592146	1.45585	0.0108	0.030438	yes	CDS		WP_001089017.1	MFS transporter
ACX60_RS01100	NZ_CP012004.1:240907-242712	OK	27.3063	24.2122	-0.173495	-0.275579	0.6237	0.768688	no	CDS		WP_000423157.1	LysR family transcriptional regulator
ACX60_RS01105	NZ_CP012004.1:240907-242712	OK	39.5962	24.9099	-0.668642	-1.14255	0.05135	0.11411	no	CDS		WP_001061082.1	permease
ACX60_RS01110	NZ_CP012004.1:242940-243684	OK	183.494	176.637	-0.0549457	-0.128993	0.82025	0.899327	no	CDS		WP_002048124.1	hypothetical protein
ACX60_RS01115	NZ_CP012004.1:243708-244101	OK	253.129	227.837	-0.15187	-0.362456	0.52915	0.692978	no	CDS		WP_000789141.1	hypothetical protein
ACX60_RS01120	NZ_CP012004.1:244146-245148	OK	13.9232	12.4473	-0.161655	-0.40141	0.47605	0.64684	no	CDS			aldo/keto reductase
ACX60_RS01125	NZ_CP012004.1:245259-246162	OK	24.8798	37.372	0.586985	1.42472	0.0123	0.0340321	yes	CDS		WP_000447716.1	transcriptional regulator
ACX60_RS01130	NZ_CP012004.1:246284-247085	OK	9.50881	9.95095	0.0655705	0.15696	0.78435	0.877712	no	CDS		WP_000584338.1	GNAT family N-acetyltransferase
ACX60_RS01135	NZ_CP012004.1:247774-248326	OK	1.59092	1.64522	0.0484122	0.067791	0.9259	0.959921	no	CDS		WP_009517923.1	TetR family transcriptional regulator
ACX60_RS01140	NZ_CP012004.1:248398-248815	OK	54.6709	58.1364	0.0886682	0.221658	0.69785	0.823075	no	CDS		WP_000455804.1	hypothetical protein
ACX60_RS01145	NZ_CP012004.1:248926-249241	OK	19.7239	30.8102	0.643462	1.3779	0.0166	0.0440097	yes	CDS		WP_000654307.1	HxlR family transcriptional regulator
ACX60_RS01150	NZ_CP012004.1:249320-249983	OK	68.7084	59.4366	-0.209134	-0.503037	0.3773	0.550207	no	CDS		WP_000142811.1	hypothetical protein
ACX60_RS01155	NZ_CP012004.1:250062-252438	OK	305.436	322.36	0.0778028	0.0584516	0.9181	0.956109	no	CDS		WP_000897078.1	hypothetical protein
ACX60_RS01160	NZ_CP012004.1:250062-252438	OK	252.969	274.54	0.118053	0.201823	0.7246	0.840859	no	CDS		WP_000016867.1	hypothetical protein
ACX60_RS01165	NZ_CP012004.1:250062-252438	OK	223.066	240.951	0.111272	0.144668	0.7985	0.886196	no	CDS		WP_025467427.1	hypothetical protein
ACX60_RS01170	NZ_CP012004.1:252514-252721	OK	433.801	502.282	0.211462	0.521369	0.35545	0.526482	no	CDS		WP_001215540.1	hypothetical protein
ACX60_RS01175	NZ_CP012004.1:252748-253084	OK	86.5188	117.354	0.439786	1.04971	0.0642	0.137267	no	CDS		WP_000128772.1	HxlR family transcriptional regulator
ACX60_RS01180	NZ_CP012004.1:253201-253759	OK	32.209	31.5535	-0.0296646	-0.073998	0.89675	0.944434	no	CDS		WP_000753357.1	NAD(P)H oxidoreductase
ACX60_RS01185	NZ_CP012004.1:253931-255340	OK	33.9817	23.2807	-0.545626	-1.05526	0.06825	0.144318	no	CDS		WP_000492972.1	hypothetical protein
ACX60_RS01190	NZ_CP012004.1:253931-255340	OK	50.1893	31.4125	-0.67604	-0.901558	0.1164	0.223503	no	CDS		WP_000917506.1	hypothetical protein
ACX60_RS01195	NZ_CP012004.1:255421-255763	OK	127.395	93.211	-0.450738	-1.10524	0.0532	0.117669	no	CDS		WP_001017477.1	hypothetical protein
ACX60_RS01200	NZ_CP012004.1:255821-256484	OK	27.9332	18.8227	-0.569512	-1.41909	0.01395	0.0378957	yes	CDS		WP_000754784.1	isoprenoid biosynthesis protein
ACX60_RS01205	NZ_CP012004.1:256573-257386	OK	29.7779	14.7287	-1.01561	-2.51859	5e-05	0.000250416	yes	CDS		WP_000793078.1	AraC family transcriptional regulator
ACX60_RS01210	NZ_CP012004.1:257522-257612	OK	178.13	127.236	-0.485424	-0.506437	0.49595	0.664911	no	tRNA			tRNA-Ser
ACX60_RS01215	NZ_CP012004.1:257730-259608	OK	241.447	259.992	0.106765	0.247464	0.66505	0.798261	no	CDS	kup	WP_001181667.1	potassium transporter kup
ACX60_RS01220	NZ_CP012004.1:259663-260107	OK	1075.97	16247.5	3.91651	8.45496	5e-05	0.000250416	yes	CDS		WP_011860463.1	hypothetical protein
ACX60_RS01225	NZ_CP012004.1:260362-261442	OK	224.041	240.744	0.103732	0.241725	0.68035	0.810079	no	CDS		WP_000157128.1	endonuclease
ACX60_RS01230	NZ_CP012004.1:261538-262138	OK	33.5932	27.7876	-0.27373	-0.684744	0.23495	0.388506	no	CDS		WP_000458293.1	amino acid transporter LysE
ACX60_RS01235	NZ_CP012004.1:262183-262426	OK	469.207	505.401	0.107204	0.261158	0.6465	0.785696	no	CDS		WP_000476055.1	hypothetical protein
ACX60_RS01240	NZ_CP012004.1:262604-263294	OK	288.968	383.544	0.408483	0.950526	0.09055	0.182874	no	CDS	aqpZ	WP_001045987.1	aquaporin
ACX60_RS01245	NZ_CP012004.1:263426-264431	OK	29.6407	34.5823	0.222456	0.545931	0.3392	0.509292	no	CDS		WP_001135873.1	AraC family transcriptional regulator
ACX60_RS01250	NZ_CP012004.1:264540-265179	OK	6.91286	10.9938	0.669339	1.53992	0.00905	0.0261957	yes	CDS		WP_000911628.1	hypothetical protein
ACX60_RS01255	NZ_CP012004.1:265220-265979	OK	318.589	298.142	-0.0956968	-0.226921	0.6915	0.818491	no	CDS		WP_000880078.1	imidazole glycerol phosphate synthase cyclase subunit
ACX60_RS01260	NZ_CP012004.1:266091-267042	OK	194.811	162.336	-0.263087	-0.620514	0.2704	0.431856	no	CDS		WP_000118182.1	homoserine kinase
ACX60_RS01265	NZ_CP012004.1:267054-267684	OK	106.272	91.3803	-0.217811	-0.521748	0.3595	0.531103	no	CDS		WP_001205591.1	cold-shock protein
ACX60_RS01270	NZ_CP012004.1:267720-268113	OK	568.13	705.428	0.312279	0.72996	0.2069	0.351765	no	CDS		WP_001088854.1	membrane protein
ACX60_RS01275	NZ_CP012004.1:268116-268428	OK	681.724	841.843	0.304364	0.710304	0.2173	0.365511	no	CDS		WP_000021008.1	antibiotic biosynthesis monooxygenase
ACX60_RS01280	NZ_CP012004.1:268453-269356	OK	16.8979	21.8413	0.370217	0.907171	0.1073	0.209316	no	CDS		WP_000938127.1	hypothetical protein
ACX60_RS01285	NZ_CP012004.1:269454-270006	OK	83.4364	68.7253	-0.279834	-0.683847	0.2314	0.384177	no	CDS		WP_000083600.1	Cro/Cl family transcriptional regulator
ACX60_RS01290	NZ_CP012004.1:270073-270805	OK	561.252	527.991	-0.0881357	-0.208372	0.7114	0.832266	no	CDS		WP_000905538.1	1-(5-phosphoribosyl)-5-((5- phosphoribosylamino)methylideneamino)imidazole-4- carboxamide isomerase
ACX60_RS01295	NZ_CP012004.1:270899-271541	OK	42.2937	49.78	0.235123	0.578049	0.3069	0.474921	no	CDS		WP_001287564.1	exonuclease
ACX60_RS01300	NZ_CP012004.1:271627-272176	OK	361.165	160.176	-1.173	-2.62499	5e-05	0.000250416	yes	CDS		WP_001087822.1	hypothetical protein
ACX60_RS01305	NZ_CP012004.1:272329-273540	OK	523.076	467.13	-0.163196	-0.257598	0.6513	0.788963	no	CDS		WP_000196732.1	imidazole glycerol phosphate synthase subunit HisH
ACX60_RS01310	NZ_CP012004.1:272329-273540	OK	610.454	569.497	-0.100194	-0.168803	0.76595	0.866335	no	CDS		WP_000194096.1	imidazoleglycerol-phosphate dehydratase
ACX60_RS01315	NZ_CP012004.1:273642-274026	OK	344.706	395.142	0.197003	0.458917	0.4269	0.600205	no	CDS		WP_001123236.1	GNAT family acetyltransferase
ACX60_RS01320	NZ_CP012004.1:274131-274207	NOTEST	0	0	0	0	1	1	no	tRNA			tRNA-Phe
ACX60_RS01325	NZ_CP012004.1:274333-274409	NOTEST	0	0	0	0	1	1	no	tRNA			tRNA-Phe
ACX60_RS01330	NZ_CP012004.1:274580-275012	OK	67.0031	82.4437	0.299181	0.742681	0.19295	0.333446	no	CDS		WP_000469967.1	acetyltransferase
ACX60_RS01335	NZ_CP012004.1:275142-276657	OK	1567.84	2651.82	0.758207	1.55411	0.00715	0.0213255	yes	CDS		WP_000059340.1	acetyl-CoA hydrolase
ACX60_RS01340	NZ_CP012004.1:276848-278306	OK	324.694	378.806	0.22238	0.516459	0.36205	0.533843	no	CDS		WP_000051217.1	two-component sensor histidine kinase
ACX60_RS01345	NZ_CP012004.1:278323-279088	OK	825.873	1064.8	0.366596	0.841534	0.13525	0.251835	no	CDS		WP_000060753.1	DNA-binding response regulator
ACX60_RS01350	NZ_CP012004.1:279743-282092	OK	840.56	1038.88	0.305614	0.649995	0.2536	0.41164	no	CDS		WP_002048094.1	RNA-binding transcriptional accessory protein
ACX60_RS01355	NZ_CP012004.1:282394-284584	OK	18.1873	81.7711	2.16866	5.17871	5e-05	0.000250416	yes	CDS		WP_025467428.1	sulfate permease
ACX60_RS01360	NZ_CP012004.1:284651-285542	OK	1557.24	794.303	-0.971229	-2.17938	0.0002	0.00090002	yes	CDS		WP_001035489.1	fatty acyl-CoA reductase
ACX60_RS01365	NZ_CP012004.1:285815-286573	OK	46.8251	49.2254	0.0721195	0.120254	0.8361	0.908806	no	CDS		WP_000571053.1	hypothetical protein
ACX60_RS01370	NZ_CP012004.1:285815-286573	OK	74.9413	72.9795	-0.0382697	-0.060558	0.91775	0.955879	no	CDS		WP_000002986.1	hypothetical protein
ACX60_RS01375	NZ_CP012004.1:286873-287821	OK	43.1287	42.6379	-0.0165121	-0.0400355	0.94395	0.970051	no	CDS		WP_000557642.1	AraC family transcriptional regulator
ACX60_RS01380	NZ_CP012004.1:287942-289220	OK	128.563	91.4686	-0.491125	-1.15763	0.0424	0.0973905	no	CDS		WP_000221161.1	O-acetylhomoserine aminocarboxypropyltransferase
ACX60_RS01385	NZ_CP012004.1:289517-291179	OK	1442.59	1416.4	-0.0264314	-0.0558389	0.9178	0.955886	no	CDS		WP_000090021.1	heme ABC transporter ATP-binding protein
ACX60_RS01390	NZ_CP012004.1:291221-291602	OK	494.167	701.386	0.50521	1.06427	0.06445	0.137695	no	CDS		WP_001056512.1	hypothetical protein
ACX60_RS01395	NZ_CP012004.1:291944-292637	OK	79.1011	90.693	0.197293	0.472535	0.4043	0.577846	no	CDS		WP_000278579.1	hypothetical protein
ACX60_RS01400	NZ_CP012004.1:292806-293184	OK	514.186	407.139	-0.336769	-0.792848	0.1668	0.297207	no	CDS		WP_000114539.1	cation efflux system protein
ACX60_RS01405	NZ_CP012004.1:293238-294654	OK	54.6533	36.7086	-0.574189	-1.36199	0.01875	0.0489174	yes	CDS		WP_049594795.1	RND transporter
ACX60_RS01410	NZ_CP012004.1:294656-299022	OK	120.319	69.853	-0.784474	-1.00033	0.07885	0.163016	no	CDS		WP_001275654.1	hemolysin D
ACX60_RS01415	NZ_CP012004.1:294656-299022	OK	90.5459	59.1422	-0.614461	-1.21191	0.0316	0.0759697	no	CDS		WP_000353985.1	cation transporter
ACX60_RS01420	NZ_CP012004.1:299154-300111	OK	114.266	109.711	-0.0586932	-0.137918	0.80745	0.891993	no	CDS		WP_000508762.1	cation transporter
ACX60_RS01425	NZ_CP012004.1:300129-300468	OK	691.729	722.8	0.0633898	0.148998	0.7945	0.883784	no	CDS		WP_001200011.1	membrane protein
ACX60_RS01430	NZ_CP012004.1:300741-301689	OK	88.3616	101.498	0.199966	0.468842	0.4017	0.575127	no	CDS		WP_000529524.1	hypothetical protein
ACX60_RS01435	NZ_CP012004.1:301782-301858	NOTEST	0	0	0	0	1	1	no	tRNA			tRNA-Glu
ACX60_RS01440	NZ_CP012004.1:301886-301962	NOTEST	0	0	0	0	1	1	no	tRNA			tRNA-Glu
ACX60_RS01445	NZ_CP012004.1:302096-302957	OK	70.6993	60.9316	-0.214506	-0.5021	0.38355	0.556079	no	CDS		WP_001075989.1	hypothetical protein
ACX60_RS01450	NZ_CP012004.1:303100-304519	OK	178.952	269.993	0.593348	1.39076	0.01445	0.0390396	yes	CDS		WP_001183126.1	S-methylmethionine transporter
ACX60_RS01455	NZ_CP012004.1:304650-304726	NOTEST	0	0	0	0	1	1	no	tRNA			tRNA-Glu
ACX60_RS01460	NZ_CP012004.1:304751-304827	OK	5633.38	9613.31	0.771033	1.68941	0.00375	0.0121801	yes	tRNA			tRNA-Ala
ACX60_RS01465	NZ_CP012004.1:304884-306393	OK	659.121	540.53	-0.286168	-0.643249	0.26235	0.42218	no	CDS		WP_000868422.1	glutamate--tRNA ligase
ACX60_RS01470	NZ_CP012004.1:306509-306809	OK	6023.22	3152.18	-0.934186	-2.15292	0.00025	0.00109665	yes	CDS		WP_000690905.1	peptide signal protein
ACX60_RS01475	NZ_CP012004.1:307205-308207	OK	105.11	53.5193	-0.97377	-2.17773	0.00035	0.00148498	yes	CDS		WP_001988040.1	ABC transporter permease
ACX60_RS01480	NZ_CP012004.1:308429-309685	OK	346.791	397.221	0.195876	0.384188	0.4997	0.667927	no	CDS		WP_000018346.1	ribosomal RNA small subunit methyltransferase H
ACX60_RS01485	NZ_CP012004.1:308429-309685	OK	816.037	882.011	0.112162	0.139359	0.80545	0.890668	no	CDS	ftsL	WP_000842465.1	cell division protein FtsL
ACX60_RS01490	NZ_CP012004.1:309696-311529	OK	371.859	444.166	0.256342	0.581371	0.30745	0.475408	no	CDS	pbp3	WP_000227936.1	peptide ABC transporter permease
ACX60_RS01495	NZ_CP012004.1:311532-313032	OK	397.259	481.712	0.278092	0.63706	0.2561	0.41473	no	CDS	murE	WP_000218539.1	UDP-N-acetylmuramoylalanyl-D-glutamate--2, 6-diaminopimelate ligase
ACX60_RS01500	NZ_CP012004.1:313040-314441	OK	470.748	622.585	0.403315	0.913412	0.104	0.204257	no	CDS	murF	WP_000557503.1	UDP-N-acetylmuramoyl-tripeptide--D-alanyl-D- alanine ligase
ACX60_RS01505	NZ_CP012004.1:314441-315560	OK	450.004	668.297	0.570551	1.29551	0.0249	0.0622626	no	CDS	mraY	WP_000928089.1	phospho-N-acetylmuramoyl-pentapeptide- transferase
ACX60_RS01510	NZ_CP012004.1:315620-315953	OK	481.684	479.124	-0.00768659	-0.0179987	0.97525	0.986775	no	CDS		WP_000169602.1	hypothetical protein
ACX60_RS01515	NZ_CP012004.1:315973-316780	OK	132.83	124.584	-0.0924617	-0.216792	0.69945	0.824132	no	CDS		WP_000336335.1	hypothetical protein
ACX60_RS01520	NZ_CP012004.1:316797-319353	OK	350.105	528.986	0.595443	1.31138	0.0198	0.0512842	no	CDS	pbp1A	WP_000736677.1	penicillin-binding protein 1A
ACX60_RS01525	NZ_CP012004.1:319515-321952	OK	63.2114	36.8783	-0.777413	-1.13243	0.0493	0.11027	no	CDS		WP_002014066.1	pilus assembly protein PilM
ACX60_RS01530	NZ_CP012004.1:319515-321952	OK	63.5485	29.7046	-1.09717	-1.05935	0.09235	0.185768	no	CDS		WP_000201223.1	membrane protein
ACX60_RS01535	NZ_CP012004.1:319515-321952	OK	53.2656	23.7438	-1.16565	-1.16019	0.044	0.100434	no	CDS		WP_000076102.1	hypothetical protein
ACX60_RS01540	NZ_CP012004.1:321962-322490	OK	74.0339	34.4746	-1.10265	-2.44896	5e-05	0.000250416	yes	CDS		WP_000695065.1	hypothetical protein
ACX60_RS01545	NZ_CP012004.1:322557-324723	OK	49.1555	33.5504	-0.551022	-1.21746	0.0331	0.0790042	no	CDS		WP_001017031.1	membrane protein
ACX60_RS01550	NZ_CP012004.1:324734-325304	OK	334.198	338.317	0.0176723	0.0415849	0.94165	0.968998	no	CDS	aroK	WP_000643712.1	shikimate kinase
ACX60_RS01555	NZ_CP012004.1:325332-326415	OK	339.285	333.838	-0.0233502	-0.0553204	0.92215	0.958265	no	CDS		WP_001193998.1	3-dehydroquinate synthase
ACX60_RS01560	NZ_CP012004.1:326430-327306	OK	293.439	384.141	0.388576	0.91887	0.10635	0.207845	no	CDS		WP_000218805.1	signal peptide
ACX60_RS01565	NZ_CP012004.1:327760-332242	OK	705.945	422.075	-0.742054	-1.50945	0.00915	0.0264336	yes	CDS	gltB	WP_000551066.1	glutamate synthase
ACX60_RS01570	NZ_CP012004.1:332312-333734	OK	668.582	664.01	-0.00989855	-0.0209506	0.97045	0.983527	no	CDS		WP_000840835.1	glutamate synthase subunit beta
ACX60_RS01575	NZ_CP012004.1:333907-334795	OK	17.1969	17.2384	0.00347509	0.00864047	0.9855	0.993039	no	CDS		WP_001017325.1	hypothetical protein
ACX60_RS01580	NZ_CP012004.1:334925-335516	OK	798.278	1132.21	0.504174	1.17614	0.0374	0.0874946	no	CDS		WP_000846931.1	hypothetical protein
ACX60_RS01585	NZ_CP012004.1:335537-337174	OK	172.845	243.587	0.494959	1.02016	0.0796	0.164292	no	CDS		WP_001246375.1	hypothetical protein
ACX60_RS01590	NZ_CP012004.1:335537-337174	OK	130.11	202.32	0.636906	0.717587	0.2161	0.364015	no	CDS		WP_000258957.1	hypothetical protein
ACX60_RS01595	NZ_CP012004.1:337515-337980	OK	34.1114	37.6593	0.142753	0.353509	0.53565	0.698778	no	CDS		WP_000993723.1	fimbrial protein
ACX60_RS01600	NZ_CP012004.1:338129-339758	OK	188.222	181.078	-0.0558279	-0.132436	0.81625	0.89682	no	CDS		WP_025467430.1	hypothetical protein
ACX60_RS01605	NZ_CP012004.1:339801-340266	OK	947.563	1713.89	0.854981	1.89449	0.00095	0.00362139	yes	CDS		WP_000678124.1	bacterioferritin
ACX60_RS01610	NZ_CP012004.1:340510-340705	OK	174.206	111.572	-0.642817	-1.44202	0.01535	0.0411465	yes	CDS		WP_000289091.1	regulatory or redox protein complexing with Bfr in iron storage and mobility (BFD)
ACX60_RS01615	NZ_CP012004.1:340914-341298	OK	1078.58	1129.23	0.0662137	0.157391	0.77965	0.875048	no	CDS		WP_000090000.1	reactive intermediate/imine deaminase
ACX60_RS01620	NZ_CP012004.1:341418-343524	OK	190.907	269.383	0.496787	1.15097	0.04375	0.0999551	no	CDS		WP_001117590.1	hypothetical protein
ACX60_RS01625	NZ_CP012004.1:343732-344011	OK	2498.35	2650.96	0.0855385	0.203005	0.72095	0.838649	no	CDS		WP_000135049.1	DNA-directed RNA polymerase subunit omega
ACX60_RS01630	NZ_CP012004.1:344083-344713	OK	367.28	489.353	0.413997	0.979279	0.08655	0.176299	no	CDS		WP_000015937.1	guanylate kinase
ACX60_RS01635	NZ_CP012004.1:344835-345786	OK	284.991	357.148	0.325606	0.768756	0.174	0.307233	no	CDS	ispH	WP_000407064.1	4-hydroxy-3-methylbut-2-enyl diphosphate reductase
ACX60_RS01640	NZ_CP012004.1:345955-346983	OK	5.34757	6.18808	0.210607	0.309804	0.60225	0.752838	no	CDS		WP_001214058.1	hypothetical protein
ACX60_RS01645	NZ_CP012004.1:345955-346983	OK	4.52317	5.48748	0.278808	0.429915	0.447	0.619737	no	CDS		WP_000546629.1	hypothetical protein
ACX60_RS01650	NZ_CP012004.1:346983-348800	OK	7.83793	8.36434	0.0937791	0.162644	0.77955	0.875036	no	CDS		WP_000079196.1	pilus assembly protein PilW
ACX60_RS01655	NZ_CP012004.1:346983-348800	OK	8.25281	9.16299	0.150933	0.234704	0.68635	0.814257	no	CDS		WP_000149378.1	hypothetical protein
ACX60_RS01660	NZ_CP012004.1:348811-352666	OK	20.1245	21.2706	0.0799109	0.18741	0.742	0.851815	no	CDS		WP_000768958.1	pilus assembly protein tip-associated adhesin PilY1
ACX60_RS01665	NZ_CP012004.1:352678-353583	OK	28.4614	29.3751	0.045586	0.0754123	0.8955	0.943743	no	CDS		WP_001046417.1	pilin
ACX60_RS01670	NZ_CP012004.1:352678-353583	OK	41.2934	38.2913	-0.108897	-0.185023	0.74935	0.856411	no	CDS		WP_000788346.1	pilus assembly protein PilE
ACX60_RS01675	NZ_CP012004.1:353729-353981	OK	13042.2	14211.5	0.123872	0.277039	0.6259	0.770333	no	CDS		WP_000260334.1	30S ribosomal protein S16
ACX60_RS01680	NZ_CP012004.1:354000-354549	OK	9521.48	10144.8	0.0914837	0.18792	0.74305	0.852318	no	CDS		WP_000189236.1	16S rRNA-processing protein RimM
ACX60_RS01685	NZ_CP012004.1:354594-355335	OK	5543.43	5924.57	0.09593	0.199006	0.7198	0.838085	no	CDS		WP_000464596.1	tRNA (guanine-N(1)-)-methyltransferase
ACX60_RS01690	NZ_CP012004.1:355542-355911	OK	9951.88	11078.6	0.154739	0.329782	0.5587	0.719196	no	CDS		WP_000014562.1	50S ribosomal protein L19
ACX60_RS01695	NZ_CP012004.1:355962-356937	OK	30.6045	36.7717	0.264856	0.643993	0.25525	0.413715	no	CDS		WP_000827944.1	lipase
ACX60_RS01700	NZ_CP012004.1:357018-358053	OK	6.83194	6.71695	-0.0244894	-0.0579361	0.91985	0.957036	no	CDS		WP_001189451.1	lipase chaperone
ACX60_RS01705	NZ_CP012004.1:358206-359112	OK	169.081	123.702	-0.450851	-1.05883	0.06045	0.130832	no	CDS		WP_000208695.1	tRNA pseudouridine synthase B
ACX60_RS01710	NZ_CP012004.1:359137-359908	OK	83.1913	80.2305	-0.0522817	-0.124512	0.82865	0.904182	no	CDS		WP_012296948.1	membrane protein
ACX60_RS01715	NZ_CP012004.1:360117-360561	OK	135.266	270.181	0.998129	2.36132	5e-05	0.000250416	yes	CDS		WP_001019905.1	hemerythrin
ACX60_RS01720	NZ_CP012004.1:360568-361429	OK	87.3602	100.128	0.196797	0.461466	0.4195	0.593173	no	CDS		WP_001180507.1	hypothetical protein
ACX60_RS01725	NZ_CP012004.1:361519-362404	OK	67.1774	67.2522	0.00160571	0.003834	0.99455	0.997777	no	CDS		WP_000098158.1	transporter
ACX60_RS01730	NZ_CP012004.1:362502-363735	OK	1230.66	1222.91	-0.00911843	-0.0199601	0.9703	0.983509	no	CDS		WP_000077814.1	D-3-phosphoglycerate dehydrogenase
ACX60_RS01735	NZ_CP012004.1:364114-365524	OK	410.98	407.513	-0.0122213	-0.0281447	0.9585	0.977826	no	CDS		WP_000993500.1	FAD-linked oxidase
ACX60_RS01740	NZ_CP012004.1:365619-365988	OK	290.909	945.286	1.70018	3.96506	5e-05	0.000250416	yes	CDS		WP_001189303.1	hypothetical protein
ACX60_RS01745	NZ_CP012004.1:366032-366347	OK	237.772	222.499	-0.0957841	-0.235292	0.6857	0.813832	no	CDS		WP_000955560.1	quinol monooxygenase
ACX60_RS01750	NZ_CP012004.1:366360-366948	OK	32.2041	31.2363	-0.0440229	-0.110384	0.84615	0.916339	no	CDS		WP_000065455.1	NADPH quinone reductase MdaB
ACX60_RS01755	NZ_CP012004.1:367172-367538	OK	111.588	249.003	1.15799	2.79229	5e-05	0.000250416	yes	CDS		WP_000719504.1	hypothetical protein
ACX60_RS01760	NZ_CP012004.1:367907-369137	OK	49.2519	56.9755	0.210164	0.497419	0.3807	0.553172	no	CDS		WP_000790118.1	multidrug transporter
ACX60_RS01765	NZ_CP012004.1:369173-371324	OK	44.8777	47.3507	0.0773857	0.179496	0.74525	0.853873	no	CDS		WP_001061808.1	membrane protein
ACX60_RS01770	NZ_CP012004.1:371516-372092	OK	710.752	1149.96	0.694164	1.62573	0.0046	0.0145421	yes	CDS	sodC	WP_001143885.1	hypothetical protein
ACX60_RS01775	NZ_CP012004.1:372207-373326	OK	261.984	224.199	-0.2247	-0.534408	0.3493	0.520281	no	CDS		WP_000553808.1	AI-2E family transporter
ACX60_RS01780	NZ_CP012004.1:373448-374093	OK	331.461	441.088	0.412226	0.957104	0.0971	0.193349	no	CDS		WP_000849145.1	chromosome partitioning protein ParA
ACX60_RS01785	NZ_CP012004.1:374251-374719	OK	71.4479	65.3125	-0.129532	-0.323769	0.57065	0.728137	no	CDS		WP_000118035.1	endonuclease
ACX60_RS01790	NZ_CP012004.1:374858-375422	OK	129.606	444.745	1.77884	4.04742	5e-05	0.000250416	yes	CDS		WP_000744750.1	hypothetical protein
ACX60_RS01795	NZ_CP012004.1:375471-376005	OK	182.556	299.377	0.71362	1.66947	0.0033	0.0108692	yes	CDS		WP_000915012.1	hypothetical protein
ACX60_RS01800	NZ_CP012004.1:376020-376815	OK	111.487	207.918	0.899142	2.09874	0.0005	0.00204164	yes	CDS		WP_000194458.1	hypothetical protein
ACX60_RS01805	NZ_CP012004.1:376942-378220	OK	355.574	360.082	0.0181752	0.0423448	0.9408	0.968423	no	CDS		WP_000360741.1	hypothetical protein
ACX60_RS01810	NZ_CP012004.1:378633-380067	OK	322.905	360.785	0.160028	0.368755	0.5101	0.677274	no	CDS		WP_001191140.1	S-methylmethionine transporter
ACX60_RS01815	NZ_CP012004.1:381102-382374	OK	4484.07	6156.61	0.457325	0.906745	0.113	0.218122	no	CDS		WP_001281781.1	glutamate dehydrogenase
ACX60_RS01820	NZ_CP012004.1:382518-383733	OK	1767.59	2091.09	0.242478	0.513862	0.36845	0.54063	no	CDS	argD	WP_009518196.1	succinylornithine aminotransferase
ACX60_RS01825	NZ_CP012004.1:383751-386252	OK	1194.26	1423.86	0.253687	0.330804	0.56545	0.723995	no	CDS		WP_000973732.1	arginine N-succinyltransferase
ACX60_RS01830	NZ_CP012004.1:383751-386252	OK	1100.01	1417.6	0.365943	0.586578	0.3073	0.475275	no	CDS	astD	WP_000071645.1	N-succinylglutamate 5-semialdehyde dehydrogenase
ACX60_RS01835	NZ_CP012004.1:386269-387613	OK	1190.35	1597.73	0.424634	0.914126	0.11355	0.218975	no	CDS		WP_000679450.1	succinylarginine dihydrolase
ACX60_RS01840	NZ_CP012004.1:387625-388600	OK	590.24	871.192	0.56169	1.28388	0.0241	0.0605683	no	CDS		WP_001150820.1	succinylglutamate desuccinylase
ACX60_RS01845	NZ_CP012004.1:388662-389424	OK	942.427	4470.37	2.24594	4.58475	5e-05	0.000250416	yes	CDS		WP_000783285.1	signal peptide
ACX60_RS01850	NZ_CP012004.1:390014-390326	OK	89.5472	167.354	0.90218	2.20942	0.0001	0.000475785	yes	CDS		WP_000975692.1	hypothetical protein
ACX60_RS01855	NZ_CP012004.1:390361-391717	OK	33.281	65.5065	0.976939	2.3073	0.0001	0.000475785	yes	CDS		WP_001190943.1	peptidase S8
ACX60_RS01860	NZ_CP012004.1:391815-392247	OK	303.264	987.289	1.7029	4.01312	5e-05	0.000250416	yes	CDS		WP_001088069.1	hypothetical protein
ACX60_RS01865	NZ_CP012004.1:392341-392761	OK	148.939	488.696	1.71422	4.06001	5e-05	0.000250416	yes	CDS		WP_000644154.1	hypothetical protein
ACX60_RS01870	NZ_CP012004.1:392909-393776	OK	16.8322	17.5109	0.0570215	0.142374	0.8042	0.89017	no	CDS		WP_000355659.1	transcriptional regulator
ACX60_RS01875	NZ_CP012004.1:393884-394778	OK	13.1074	15.1585	0.209747	0.514926	0.36475	0.536793	no	CDS		WP_001018296.1	hypothetical protein
ACX60_RS01880	NZ_CP012004.1:394780-395896	OK	26.4258	22.2774	-0.246367	-0.609761	0.2848	0.449278	no	CDS		WP_001142587.1	hypothetical protein
ACX60_RS01885	NZ_CP012004.1:396081-396291	OK	303.161	269.023	-0.172357	-0.407665	0.47495	0.645858	no	CDS		WP_049594796.1	GTP cyclohydrolase
ACX60_RS01890	NZ_CP012004.1:396362-397193	OK	418.417	153.149	-1.45001	-2.74165	5e-05	0.000250416	yes	CDS		WP_000793442.1	hypothetical protein
ACX60_RS01895	NZ_CP012004.1:397416-400463	OK	545.131	526.284	-0.0507619	-0.0796053	0.89035	0.941167	no	CDS		WP_000033892.1	glycine--tRNA ligase subunit beta
ACX60_RS01900	NZ_CP012004.1:397416-400463	OK	1120.86	1010.57	-0.149437	-0.213013	0.70625	0.828767	no	CDS		WP_000085212.1	glycyl-tRNA synthetase subunit alpha
ACX60_RS01905	NZ_CP012004.1:400832-402017	OK	9.83082	11.1602	0.182974	0.453273	0.4201	0.593828	no	CDS		WP_001082095.1	tetracycline resistance MFS efflux pump
ACX60_RS01910	NZ_CP012004.1:402190-403453	OK	27.1466	36.3683	0.42191	1.01299	0.08015	0.165243	no	CDS		WP_001283766.1	hypothetical protein
ACX60_RS01915	NZ_CP012004.1:403455-404253	OK	17.86	23.3053	0.383925	0.961081	0.09425	0.188822	no	CDS		WP_000481383.1	hypothetical protein
ACX60_RS01920	NZ_CP012004.1:404385-405486	OK	20.9679	22.4855	0.100808	0.248944	0.65645	0.79233	no	CDS		WP_000111462.1	membrane protein
ACX60_RS01925	NZ_CP012004.1:405555-405810	OK	2826.37	3578.24	0.340304	0.772296	0.17585	0.31013	no	CDS		WP_000013717.1	PspC family transcriptional regulator
ACX60_RS01930	NZ_CP012004.1:406063-406711	OK	258.194	263.098	0.0271458	0.0633146	0.9105	0.952382	no	CDS		WP_000054175.1	hypothetical protein
ACX60_RS01935	NZ_CP012004.1:406782-408606	OK	118.913	112.482	-0.0802001	-0.190808	0.73525	0.846949	no	CDS		WP_001112080.1	acyl-CoA dehydrogenase
ACX60_RS01940	NZ_CP012004.1:408863-411167	OK	231.919	146.246	-0.665221	-1.54376	0.00735	0.0218459	yes	CDS		WP_000550353.1	hypothetical protein
ACX60_RS01945	NZ_CP012004.1:411214-412003	OK	106.286	79.6313	-0.416544	-0.985696	0.08805	0.178848	no	CDS		WP_000166015.1	shikimate dehydrogenase (NADP+)
ACX60_RS01950	NZ_CP012004.1:412176-413127	OK	311.263	306.426	-0.0225963	-0.0536362	0.9276	0.960497	no	CDS		WP_001164616.1	coproporphyrinogen III oxidase
ACX60_RS01955	NZ_CP012004.1:413254-413857	OK	347.737	328.322	-0.0828864	-0.195843	0.72775	0.842451	no	CDS		WP_001121174.1	GTP cyclohydrolase II
ACX60_RS01960	NZ_CP012004.1:414160-416065	OK	281.822	283.309	0.00759374	0.0175679	0.97375	0.985705	no	CDS		WP_000967375.1	1-deoxy-D-xylulose-5-phosphate synthase
ACX60_RS01965	NZ_CP012004.1:416187-417018	OK	901.967	953.566	0.0802582	0.183079	0.73965	0.849819	no	CDS		WP_000433617.1	inositol monophosphatase
ACX60_RS01970	NZ_CP012004.1:417427-419275	OK	3621.33	4285.91	0.24308	0.481693	0.40305	0.5768	no	CDS		WP_000047395.1	DEAD/DEAH box helicase
ACX60_RS01975	NZ_CP012004.1:419381-419552	OK	4007.61	3081	-0.379341	-0.898228	0.113	0.218122	no	CDS		WP_001232172.1	hypothetical protein
ACX60_RS01980	NZ_CP012004.1:419678-421950	OK	1489	1605.97	0.109101	0.126624	0.8262	0.902717	no	CDS		WP_002019647.1	ABC transporter ATP-binding protein
ACX60_RS01985	NZ_CP012004.1:419678-421950	OK	1332.1	1537.69	0.207066	0.232754	0.68935	0.816771	no	CDS		WP_001091949.1	ABC transporter permease
ACX60_RS01990	NZ_CP012004.1:419678-421950	OK	1955.78	2431.77	0.314264	0.389594	0.4974	0.666199	no	CDS		WP_000842362.1	mammalian cell entry protein
ACX60_RS01995	NZ_CP012004.1:421976-422618	OK	3290.54	4138.04	0.330625	0.708766	0.2151	0.362797	no	CDS		WP_009518191.1	toluene tolerance protein Ttg2D
ACX60_RS02000	NZ_CP012004.1:422629-422917	OK	4201.23	5358.37	0.350981	0.807597	0.16175	0.2903	no	CDS		WP_000250997.1	toluene-tolerance protein (Ttg2E)
ACX60_RS02005	NZ_CP012004.1:422986-424000	OK	114.407	94.5478	-0.275054	-0.6455	0.25765	0.416574	no	CDS		WP_000888321.1	magnesium transporter
ACX60_RS02010	NZ_CP012004.1:424157-424739	OK	350.356	440.726	0.331061	0.780811	0.1668	0.297207	no	CDS		WP_001084310.1	TIGR00730 family Rossman fold protein
ACX60_RS02015	NZ_CP012004.1:424753-425155	OK	463.384	517.753	0.160056	0.374082	0.5127	0.678863	no	CDS		WP_000849701.1	NUDIX domain-containing protein
ACX60_RS02020	NZ_CP012004.1:425157-427831	OK	123.947	114.662	-0.112338	-0.119781	0.8382	0.910422	no	CDS		WP_000472273.1	DNA transformation protein
ACX60_RS02025	NZ_CP012004.1:425157-427831	OK	105.286	107.25	0.0266587	0.0564006	0.9203	0.957325	no	CDS		WP_000204953.1	ATP-dependent DNA helicase RecG
ACX60_RS02030	NZ_CP012004.1:427851-428667	OK	69.8478	110.159	0.657298	1.55425	0.00645	0.0194698	yes	CDS		WP_000547780.1	nucleoside-diphosphate sugar epimerase
ACX60_RS02035	NZ_CP012004.1:428746-429733	OK	61.1952	70.6603	0.207482	0.493483	0.3862	0.558865	no	CDS		WP_000712907.1	RND transporter
ACX60_RS02040	NZ_CP012004.1:429776-432350	OK	393.515	436.36	0.149099	0.330665	0.55985	0.719844	no	CDS		WP_000045404.1	glycerol-3-phosphate acyltransferase
ACX60_RS02045	NZ_CP012004.1:432625-433498	OK	201.351	231.4	0.200673	0.47448	0.40365	0.577325	no	CDS		WP_000993136.1	acyl-CoA thioesterase II
ACX60_RS02050	NZ_CP012004.1:433604-434870	OK	67.9205	80.6554	0.247925	0.582699	0.30535	0.473224	no	CDS		WP_031978823.1	glutamate:proton symporter
ACX60_RS02055	NZ_CP012004.1:434912-435860	OK	68.1849	67.8451	-0.00720791	-0.0171575	0.97825	0.988776	no	CDS		WP_000771875.1	hypothetical protein
ACX60_RS02060	NZ_CP012004.1:435986-436763	OK	410.176	383.964	-0.0952737	-0.226605	0.69285	0.819423	no	CDS		WP_001254456.1	GTP-binding protein
ACX60_RS02065	NZ_CP012004.1:436871-437309	OK	81.4349	81.3246	-0.00195577	-0.0048738	0.99165	0.996331	no	CDS		WP_001176606.1	hypothetical protein
ACX60_RS02070	NZ_CP012004.1:437394-438159	OK	131.296	139.694	0.089446	0.210154	0.71755	0.836647	no	CDS		WP_000188888.1	flavohemoprotein
ACX60_RS02075	NZ_CP012004.1:438304-439852	OK	236.741	221.721	-0.0945629	-0.222926	0.691	0.818203	no	CDS		WP_000537113.1	ATP-binding protein
ACX60_RS02080	NZ_CP012004.1:439895-441086	OK	139.046	112.39	-0.307049	-0.725696	0.20295	0.346558	no	CDS		WP_000716511.1	cystathionine beta-lyase
ACX60_RS02085	NZ_CP012004.1:441253-441982	OK	12.9662	13.8036	0.0902929	0.220611	0.69945	0.824132	no	CDS		WP_000835293.1	glutamine amidotransferase
ACX60_RS02090	NZ_CP012004.1:442233-442545	OK	25946	34726	0.420504	0.851332	0.14095	0.260314	no	CDS	rpsJ	WP_000070912.1	30S ribosomal protein S10
ACX60_RS02095	NZ_CP012004.1:442602-443241	OK	17716.9	23662.1	0.417457	0.790579	0.172	0.304474	no	CDS		WP_001982642.1	50S ribosomal protein L3
ACX60_RS02100	NZ_CP012004.1:443252-444172	OK	7236.99	9847.87	0.444422	0.695493	0.2164	0.364382	no	CDS	rplD	WP_001050255.1	50S ribosomal protein L4
ACX60_RS02105	NZ_CP012004.1:443252-444172	OK	14350.9	19359.7	0.431919	0.521315	0.35525	0.526256	no	CDS		WP_001058538.1	50S ribosomal protein L23
ACX60_RS02110	NZ_CP012004.1:444183-445008	OK	8480.65	11318.9	0.416482	0.817708	0.15415	0.27934	no	CDS		WP_001122317.1	50S ribosomal protein L2
ACX60_RS02115	NZ_CP012004.1:445021-445297	OK	18302.8	24740.1	0.434789	0.914825	0.10855	0.211218	no	CDS		WP_001138119.1	30S ribosomal protein S19
ACX60_RS02120	NZ_CP012004.1:445308-445638	OK	23536.9	30902	0.392779	0.793569	0.1718	0.304265	no	CDS		WP_001982638.1	50S ribosomal protein L22
ACX60_RS02125	NZ_CP012004.1:445639-446392	OK	10138.1	13081.5	0.367749	0.71919	0.2105	0.356388	no	CDS		WP_000529922.1	30S ribosomal protein S3
ACX60_RS02130	NZ_CP012004.1:446395-447260	OK	18773.7	23364.7	0.31562	0.474224	0.4054	0.579046	no	CDS		WP_000941215.1	50S ribosomal protein L16
ACX60_RS02135	NZ_CP012004.1:446395-447260	OK	10945.8	13276.8	0.278533	0.114864	0.8176	0.897594	no	CDS		WP_000849928.1	50S ribosomal protein L29
ACX60_RS02140	NZ_CP012004.1:446395-447260	OK	33938	41907.4	0.304305	0.340357	0.541	0.703161	no	CDS		WP_001291845.1	30S ribosomal protein S17
ACX60_RS02145	NZ_CP012004.1:447352-447721	OK	9816.82	11514.6	0.230141	0.488256	0.38175	0.554263	no	CDS		WP_001982634.1	50S ribosomal protein L14
ACX60_RS02150	NZ_CP012004.1:447730-448048	OK	32651.3	38283	0.229564	0.463909	0.41695	0.590317	no	CDS	rplX	WP_001062685.1	50S ribosomal protein L24
ACX60_RS02155	NZ_CP012004.1:448063-448600	OK	14019.9	16680.3	0.250676	0.501015	0.36755	0.5397	no	CDS		WP_000113197.1	50S ribosomal protein L5
ACX60_RS02160	NZ_CP012004.1:448609-448915	OK	19395.9	23462.9	0.274631	0.573598	0.31895	0.487268	no	CDS		WP_001074624.1	30S ribosomal protein S14
ACX60_RS02165	NZ_CP012004.1:448926-449322	OK	13711.5	16521.6	0.268966	0.554048	0.3216	0.490307	no	CDS		WP_000062616.1	30S ribosomal protein S8
ACX60_RS02170	NZ_CP012004.1:449335-449869	OK	11689.3	14143	0.274896	0.552789	0.325	0.494238	no	CDS		WP_000091932.1	50S ribosomal protein L6
ACX60_RS02175	NZ_CP012004.1:449883-450234	OK	11059.4	13515.7	0.289362	0.609487	0.28315	0.447405	no	CDS		WP_001003194.1	50S ribosomal protein L18
ACX60_RS02180	NZ_CP012004.1:450236-450734	OK	13205.8	16245.7	0.298881	0.599965	0.2912	0.456914	no	CDS	rpsE	WP_001141025.1	30S ribosomal protein S5
ACX60_RS02185	NZ_CP012004.1:450740-450917	OK	52774.1	63255.6	0.261364	0.570805	0.31105	0.479178	no	CDS	rpmD	WP_000849088.1	50S ribosomal protein L30
ACX60_RS02190	NZ_CP012004.1:450920-451361	OK	11361	13814.5	0.282094	0.576224	0.30815	0.476127	no	CDS		WP_000175340.1	50S ribosomal protein L15
ACX60_RS02195	NZ_CP012004.1:451373-452726	OK	7842.68	9615.76	0.294054	0.629312	0.2717	0.433466	no	CDS	secY	WP_000075233.1	preprotein translocase subunit SecY
ACX60_RS02200	NZ_CP012004.1:452746-452863	OK	316084	397830	0.331847	0.71196	0.21025	0.356101	no	CDS		WP_000867907.1	50S ribosomal protein L36
ACX60_RS02205	NZ_CP012004.1:452970-453327	OK	18696.6	22470.7	0.265264	0.540501	0.3426	0.512978	no	CDS		WP_000090815.1	30S ribosomal protein S13
ACX60_RS02210	NZ_CP012004.1:453346-453733	OK	18888.4	21926.3	0.215165	0.437883	0.43925	0.611965	no	CDS	rpsK	WP_001040166.1	30S ribosomal protein S11
ACX60_RS02215	NZ_CP012004.1:453745-454372	OK	17617.9	21181.1	0.265735	0.516749	0.3543	0.525338	no	CDS		WP_000135204.1	30S ribosomal protein S4
ACX60_RS02220	NZ_CP012004.1:454389-455397	OK	9644.38	11537.3	0.258543	0.501231	0.3747	0.547347	no	CDS		WP_000198631.1	DNA-directed RNA polymerase subunit alpha
ACX60_RS02225	NZ_CP012004.1:455415-455793	OK	12643	15230.3	0.268609	0.5572	0.32545	0.494517	no	CDS		WP_001216380.1	50S ribosomal protein L17
ACX60_RS02230	NZ_CP012004.1:455974-457465	OK	61.7219	83.1176	0.429372	1.00896	0.08065	0.16609	no	CDS		WP_000415133.1	FAD-containing monooxygenase EthA
ACX60_RS02235	NZ_CP012004.1:457514-458687	OK	13.6778	12.0628	-0.181266	-0.453867	0.4291	0.602006	no	CDS		WP_001190550.1	acyl-CoA dehydrogenase
ACX60_RS02240	NZ_CP012004.1:458874-459132	OK	794.403	715.673	-0.15057	-0.354896	0.53195	0.695622	no	CDS		WP_001288210.1	hypothetical protein
ACX60_RS02245	NZ_CP012004.1:459138-459528	OK	38.7875	21.9613	-0.820632	-1.94092	0.00095	0.00362139	yes	CDS		WP_009518132.1	hypothetical protein
ACX60_RS02250	NZ_CP012004.1:460297-461383	OK	85.2859	111.987	0.392953	0.907891	0.10435	0.204745	no	CDS		WP_000049106.1	hypothetical protein
ACX60_RS02255	NZ_CP012004.1:461461-462028	OK	65.4888	78.3943	0.259499	0.617422	0.2736	0.435623	no	CDS		WP_000651535.1	rhombosortase
ACX60_RS02260	NZ_CP012004.1:462215-464411	OK	74.195	75.1613	0.0186663	0.042622	0.9384	0.966892	no	CDS		WP_001158904.1	membrane protein
ACX60_RS02265	NZ_CP012004.1:464559-464991	OK	541.263	272.683	-0.989103	-2.30303	0.0002	0.00090002	yes	CDS		WP_001130980.1	hypothetical protein
ACX60_RS02270	NZ_CP012004.1:465002-465212	OK	2744.91	1444.88	-0.92581	-2.16447	0.0001	0.000475785	yes	CDS		WP_000745518.1	metal-binding protein
ACX60_RS02275	NZ_CP012004.1:465252-467307	OK	737.702	485.291	-0.604186	-1.32939	0.0213	0.0544973	no	CDS		WP_025467431.1	oligopeptidase A
ACX60_RS02280	NZ_CP012004.1:467440-469858	OK	277.356	287.685	0.0527498	0.120437	0.8338	0.907636	no	CDS		WP_000165345.1	ribonuclease R
ACX60_RS02285	NZ_CP012004.1:470119-470210	OK	590.385	447.324	-0.400337	-0.56022	0.3304	0.499448	no	tRNA			tRNA-Ser
ACX60_RS02290	NZ_CP012004.1:470220-470297	NOTEST	0	0	0	0	1	1	no	tRNA			tRNA-Arg
ACX60_RS02295	NZ_CP012004.1:470336-470413	NOTEST	0	0	0	0	1	1	no	tRNA			tRNA-Arg
ACX60_RS02300	NZ_CP012004.1:470520-471114	OK	189.686	71.582	-1.40595	-3.15037	5e-05	0.000250416	yes	CDS		WP_001046660.1	hypothetical protein
ACX60_RS02305	NZ_CP012004.1:471173-473540	OK	194.663	83.9856	-1.21276	-2.73512	5e-05	0.000250416	yes	CDS		WP_000479323.1	membrane protein
ACX60_RS02310	NZ_CP012004.1:474131-474208	NOTEST	0	0	0	0	1	1	no	tRNA			tRNA-Arg
ACX60_RS02315	NZ_CP012004.1:474328-475021	OK	14.2654	10.9507	-0.381493	-0.92596	0.1106	0.214438	no	CDS		WP_000007404.1	hypothetical protein
ACX60_RS02320	NZ_CP012004.1:475245-475743	OK	187.299	163.844	-0.193019	-0.455128	0.4281	0.601285	no	CDS		WP_000139385.1	hypothetical protein
ACX60_RS02325	NZ_CP012004.1:475782-476424	OK	438.206	388.561	-0.173469	-0.412725	0.47055	0.642149	no	CDS		WP_000857681.1	fumarylacetoacetate hydrolase
ACX60_RS02330	NZ_CP012004.1:476500-477295	OK	22.509	22.8315	0.0205249	0.0511214	0.9317	0.962528	no	CDS		WP_000747869.1	AraC family transcriptional regulator
ACX60_RS02335	NZ_CP012004.1:477400-478315	OK	16.5767	19.6532	0.245611	0.61552	0.2769	0.439745	no	CDS		WP_000392678.1	membrane protein
ACX60_RS02340	NZ_CP012004.1:478335-479583	OK	114.116	103.877	-0.135613	-0.319684	0.5749	0.732008	no	CDS		WP_000893466.1	membrane protein
ACX60_RS02345	NZ_CP012004.1:479870-480464	OK	111.215	118.442	0.0908254	0.216695	0.701	0.825129	no	CDS		WP_001183347.1	tryptophan repressor-binding protein
ACX60_RS02350	NZ_CP012004.1:480516-481092	OK	562.929	800.913	0.508693	1.18271	0.0407	0.0940778	no	CDS		WP_000543071.1	xanthine phosphoribosyltransferase
ACX60_RS02355	NZ_CP012004.1:481164-481878	OK	369.885	661.63	0.838946	1.96327	0.00055	0.00222337	yes	CDS		WP_000201544.1	hypothetical protein
ACX60_RS02360	NZ_CP012004.1:482035-482707	OK	137.251	208.851	0.605654	1.4192	0.01335	0.0364794	yes	CDS		WP_001193955.1	hypothetical protein
ACX60_RS02365	NZ_CP012004.1:482937-483822	OK	41.0368	34.1095	-0.266745	-0.643554	0.2617	0.421408	no	CDS		WP_000914771.1	cell envelope biogenesis protein TonB
ACX60_RS02370	NZ_CP012004.1:483911-484388	OK	869.192	656.961	-0.403866	-0.960168	0.09335	0.187441	no	CDS		WP_000703571.1	endoribonuclease YbeY
ACX60_RS02375	NZ_CP012004.1:484397-485486	OK	763.632	717.064	-0.0907753	-0.206746	0.7149	0.834737	no	CDS		WP_000122983.1	ATP-binding protein
ACX60_RS02380	NZ_CP012004.1:485523-486975	OK	461.394	420.827	-0.132771	-0.302969	0.59545	0.748668	no	CDS		WP_049594797.1	(dimethylallyl)adenosine tRNA methylthiotransferase
ACX60_RS02385	NZ_CP012004.1:487263-489207	OK	264.046	345.165	0.386499	0.878197	0.12445	0.235507	no	CDS	slt	WP_000792526.1	lytic transglycosylase
ACX60_RS02390	NZ_CP012004.1:489264-489927	OK	303.648	399.23	0.39482	0.927019	0.1075	0.209633	no	CDS		WP_000877281.1	hypothetical protein
ACX60_RS02395	NZ_CP012004.1:490138-491125	OK	2729.18	3196.01	0.227806	0.479344	0.399	0.572439	no	CDS		WP_000813006.1	malate dehydrogenase
ACX60_RS02400	NZ_CP012004.1:491287-491533	OK	1233.06	1996.67	0.695348	1.6342	0.00435	0.013864	yes	CDS		WP_000462894.1	hypothetical protein
ACX60_RS02405	NZ_CP012004.1:491581-492109	OK	428.082	313.259	-0.450532	-1.05391	0.06745	0.142884	no	CDS		WP_000334849.1	hypothetical protein
ACX60_RS02410	NZ_CP012004.1:492176-492782	OK	52.3051	46.6811	-0.164112	-0.408978	0.47585	0.646647	no	CDS		WP_000556102.1	oxidoreductase
ACX60_RS02415	NZ_CP012004.1:492899-493757	OK	552.481	589.412	0.093352	0.217187	0.7064	0.828783	no	CDS		WP_001109438.1	hypothetical protein
ACX60_RS02420	NZ_CP012004.1:493798-494632	OK	291.968	263.3	-0.149105	-0.35366	0.53545	0.698681	no	CDS		WP_000180205.1	CDP-diacylglycerol--serine O-phosphatidyltransferase
ACX60_RS02425	NZ_CP012004.1:494650-495718	OK	87.6147	110.872	0.339653	0.784675	0.1715	0.303782	no	CDS		WP_001125217.1	hypothetical protein
ACX60_RS02430	NZ_CP012004.1:496178-497722	NOTEST	0	0	0	0	1	1	no	rRNA			16S ribosomal RNA
ACX60_RS02435	NZ_CP012004.1:497776-497853	NOTEST	0	0	0	0	1	1	no	tRNA			tRNA-Ile
ACX60_RS02440	NZ_CP012004.1:497908-497984	NOTEST	0	0	0	0	1	1	no	tRNA			tRNA-Ala
ACX60_RS02445	NZ_CP012004.1:498317-501235	NOTEST	0	0	0	0	1	1	no	rRNA			23S ribosomal RNA
ACX60_RS02450	NZ_CP012004.1:501401-501516	NOTEST	0	0	0	0	1	1	no	rRNA			5S ribosomal RNA
ACX60_RS02455	NZ_CP012004.1:501648-501999	OK	92.3615	40.9151	-1.17466	-2.83623	5e-05	0.000250416	yes	CDS		WP_000455817.1	S-(hydroxymethyl)glutathione synthase
ACX60_RS02460	NZ_CP012004.1:502018-502582	OK	165.873	102.471	-0.694863	-1.621	0.00405	0.0130404	yes	CDS		WP_009517740.1	hypothetical protein
ACX60_RS02465	NZ_CP012004.1:502718-503882	OK	85.7657	69.6591	-0.300088	-0.705379	0.21455	0.362061	no	CDS		WP_001176664.1	acyl-CoA dehydrogenase
ACX60_RS02470	NZ_CP012004.1:503913-504513	OK	34.9393	40.7544	0.222106	0.554747	0.33345	0.502863	no	CDS		WP_000562197.1	TetR family transcriptional regulator
ACX60_RS02475	NZ_CP012004.1:504699-506505	OK	7.44834	10.2969	0.467222	1.15581	0.04485	0.102018	no	CDS		WP_000002859.1	terpene utilization protein AtuA
ACX60_RS02480	NZ_CP012004.1:506525-507437	OK	19.0949	19.4347	0.0254503	0.0630133	0.91085	0.952532	no	CDS		WP_000121939.1	2,4-dienoyl-CoA reductase
ACX60_RS02485	NZ_CP012004.1:507447-509061	OK	13.3376	16.4859	0.305735	0.748219	0.19185	0.332061	no	CDS		WP_000154082.1	acetyl-CoA carboxylase carboxyltransferase subunit
ACX60_RS02490	NZ_CP012004.1:509103-510261	OK	23.8745	24.8986	0.060594	0.147613	0.79195	0.88249	no	CDS		WP_000673011.1	acyl-CoA dehydrogenase
ACX60_RS02495	NZ_CP012004.1:510271-511108	OK	24.5814	24.4952	-0.00507171	-0.0125421	0.98255	0.991412	no	CDS		WP_000175504.1	enoyl-CoA hydratase
ACX60_RS02500	NZ_CP012004.1:511126-513067	OK	27.2615	26.716	-0.0291626	-0.0695515	0.9017	0.94687	no	CDS		WP_000672551.1	3-methylcrotonyl-CoA carboxylase subunit alpha
ACX60_RS02505	NZ_CP012004.1:513171-513828	OK	701.429	598.63	-0.228635	-0.54008	0.33975	0.509946	no	CDS		WP_000863328.1	hypothetical protein
ACX60_RS02510	NZ_CP012004.1:513845-514274	OK	919.213	1091.98	0.248474	0.578346	0.3158	0.48425	no	CDS		WP_000003707.1	stringent starvation protein B
ACX60_RS02515	NZ_CP012004.1:514280-514934	OK	107.321	91.7366	-0.226368	-0.538385	0.34325	0.513675	no	CDS		WP_000110146.1	starvation protein A
ACX60_RS02520	NZ_CP012004.1:515104-515491	OK	9971.71	11643.1	0.223568	0.474333	0.3994	0.572902	no	CDS		WP_000224786.1	30S ribosomal protein S9
ACX60_RS02525	NZ_CP012004.1:515503-515932	OK	16016.5	17586.4	0.134896	0.275644	0.62395	0.768868	no	CDS		WP_000854895.1	50S ribosomal protein L13
ACX60_RS02530	NZ_CP012004.1:516113-517088	OK	117.942	118.764	0.0100232	0.0235785	0.96605	0.981122	no	CDS		WP_000636499.1	4-hydroxythreonine-4-phosphate dehydrogenase
ACX60_RS02535	NZ_CP012004.1:517111-517924	OK	476.013	440.685	-0.111252	-0.263109	0.64015	0.781306	no	CDS		WP_000284347.1	dimethyladenosine transferase
ACX60_RS02540	NZ_CP012004.1:517924-518764	OK	232.181	215.732	-0.106008	-0.251056	0.66335	0.797037	no	CDS		WP_000167246.1	diadenosine tetraphosphatase
ACX60_RS02545	NZ_CP012004.1:518806-519250	OK	267.172	199.132	-0.424043	-0.996824	0.08625	0.175753	no	CDS		WP_000514366.1	signal peptidase
ACX60_RS02550	NZ_CP012004.1:519334-520009	OK	110.816	98.8483	-0.164877	-0.392479	0.48705	0.657014	no	CDS		WP_000480818.1	L-rhamnonate dehydratase
ACX60_RS02555	NZ_CP012004.1:520019-520391	OK	232.165	210.992	-0.137962	-0.331208	0.5606	0.720268	no	CDS		WP_000357904.1	membrane protein
ACX60_RS02560	NZ_CP012004.1:520433-521768	OK	221.094	201.314	-0.135219	-0.321904	0.5772	0.733845	no	CDS		WP_000456884.1	GTP-binding protein
ACX60_RS02565	NZ_CP012004.1:521971-522781	OK	313.455	252.547	-0.311704	-0.740044	0.1947	0.335949	no	CDS		WP_000195147.1	acyltransferase
ACX60_RS02570	NZ_CP012004.1:522781-524407	OK	99.7654	108.031	0.114835	0.271707	0.63405	0.776928	no	CDS		WP_000079184.1	phospholipase
ACX60_RS02575	NZ_CP012004.1:524513-525524	OK	32.3147	37.9975	0.233712	0.556168	0.32955	0.498467	no	CDS		WP_000267335.1	phosphohydrolase
ACX60_RS02580	NZ_CP012004.1:525571-526051	OK	304.853	317.975	0.0607981	0.143116	0.797	0.885149	no	CDS		WP_001097560.1	membrane protein
ACX60_RS02585	NZ_CP012004.1:526065-527289	OK	51.449	52.828	0.0381588	0.0905242	0.8735	0.932029	no	CDS		WP_002014284.1	membrane protein
ACX60_RS02590	NZ_CP012004.1:527294-527798	OK	118.762	120.636	0.0225802	0.0542214	0.92435	0.959118	no	CDS		WP_001985194.1	hypothetical protein
ACX60_RS02595	NZ_CP012004.1:528338-529882	NOTEST	0	0	0	0	1	1	no	rRNA			16S ribosomal RNA
ACX60_RS02600	NZ_CP012004.1:529936-530013	NOTEST	0	0	0	0	1	1	no	tRNA			tRNA-Ile
ACX60_RS02605	NZ_CP012004.1:530068-530144	NOTEST	0	0	0	0	1	1	no	tRNA			tRNA-Ala
ACX60_RS02610	NZ_CP012004.1:530477-533395	NOTEST	0	0	0	0	1	1	no	rRNA			23S ribosomal RNA
ACX60_RS02615	NZ_CP012004.1:533562-533677	NOTEST	0	0	0	0	1	1	no	rRNA			5S ribosomal RNA
ACX60_RS02620	NZ_CP012004.1:533878-535252	OK	104.14	87.8583	-0.24527	-0.574797	0.3128	0.481075	no	CDS		WP_049594874.1	dihydrolipoamide dehydrogenase
ACX60_RS02625	NZ_CP012004.1:535337-536531	OK	96.932	85.3875	-0.182948	-0.416936	0.4708	0.642333	no	CDS		WP_000779308.1	hypothetical protein
ACX60_RS02630	NZ_CP012004.1:536888-537224	OK	1048.09	1019.65	-0.0396992	-0.0938898	0.872	0.931545	no	CDS		WP_001293924.1	oxidoreductase
ACX60_RS02635	NZ_CP012004.1:537416-538313	OK	34.4663	32.8969	-0.0672362	-0.166282	0.76715	0.86705	no	CDS		WP_000543480.1	hypothetical protein
ACX60_RS02640	NZ_CP012004.1:538313-538751	OK	434.865	407.359	-0.0942671	-0.222409	0.6917	0.818684	no	CDS		WP_000587649.1	thiol disulfide reductase thioredoxin
ACX60_RS02645	NZ_CP012004.1:538752-539175	OK	382.996	341.76	-0.164346	-0.386533	0.49445	0.663459	no	CDS		WP_001287659.1	acyl-CoA thioesterase
ACX60_RS02650	NZ_CP012004.1:539214-539709	OK	80.6903	50.3311	-0.680944	-1.69087	0.0038	0.0123263	yes	CDS		WP_000083577.1	DUF4442 domain-containing protein
ACX60_RS02655	NZ_CP012004.1:539928-540129	OK	115.936	103.666	-0.16138	-0.361792	0.52405	0.688121	no	CDS		WP_000538650.1	hypothetical protein
ACX60_RS02660	NZ_CP012004.1:540143-541130	OK	26.6352	25.2299	-0.0781991	-0.194568	0.72845	0.842823	no	CDS		WP_000957703.1	hypothetical protein
ACX60_RS02665	NZ_CP012004.1:541131-542271	OK	29.3464	24.6603	-0.250993	-0.61804	0.2773	0.440223	no	CDS		WP_000134309.1	hypothetical protein
ACX60_RS02670	NZ_CP012004.1:542837-543893	OK	64.4203	44.4876	-0.534114	-1.25751	0.028	0.0686569	no	CDS		WP_000506715.1	hypothetical protein
ACX60_RS02675	NZ_CP012004.1:544306-545026	OK	194.389	172.787	-0.169955	-0.399943	0.47865	0.649184	no	CDS		WP_049594798.1	hypothetical protein
ACX60_RS02680	NZ_CP012004.1:545381-545873	OK	1028.43	827.068	-0.314371	-0.729364	0.2015	0.34469	no	CDS		WP_000762709.1	hypothetical protein
ACX60_RS02685	NZ_CP012004.1:546142-547240	OK	123.033	80.9644	-0.603682	-1.3757	0.01875	0.0489174	yes	CDS		WP_001177189.1	hypothetical protein
ACX60_RS02690	NZ_CP012004.1:547348-547681	OK	172.727	101.249	-0.770588	-1.84665	0.0012	0.0044576	yes	CDS		WP_001063876.1	hypothetical protein
ACX60_RS02695	NZ_CP012004.1:547861-549067	OK	21.2672	15.0848	-0.495534	-1.23609	0.0314	0.075546	no	CDS		WP_001017139.1	hypothetical protein
ACX60_RS02700	NZ_CP012004.1:549855-550059	OK	3802.04	3388.71	-0.166037	-0.390636	0.49275	0.662016	no	CDS		WP_000479026.1	hypothetical protein
ACX60_RS02705	NZ_CP012004.1:550127-550346	OK	723.867	565.674	-0.355755	-0.874666	0.12615	0.238036	no	CDS		WP_000489162.1	hypothetical protein
ACX60_RS02710	NZ_CP012004.1:550880-551144	OK	96.7914	72.8234	-0.410477	-0.983916	0.0893	0.180941	no	CDS		WP_000790977.1	hypothetical protein
ACX60_RS02715	NZ_CP012004.1:551464-552490	OK	31.1325	24.8904	-0.322831	-0.798737	0.16	0.287762	no	CDS		WP_000942647.1	hypothetical protein
ACX60_RS02720	NZ_CP012004.1:552571-553270	OK	41.499	33.7219	-0.299391	-0.749109	0.19215	0.332451	no	CDS		WP_001985473.1	hypothetical protein
ACX60_RS02725	NZ_CP012004.1:553328-553658	OK	73.5763	63.5344	-0.211703	-0.518545	0.3685	0.540667	no	CDS		WP_001067865.1	hypothetical protein
ACX60_RS02730	NZ_CP012004.1:553749-554046	OK	5.20548	6.38432	0.2945	0.401882	0.474	0.64492	no	CDS		WP_000553831.1	hypothetical protein
ACX60_RS02735	NZ_CP012004.1:554100-555150	OK	7.05261	7.86695	0.157647	0.375002	0.5158	0.681428	no	CDS		WP_000951143.1	hypothetical protein
ACX60_RS02740	NZ_CP012004.1:555415-556297	OK	43.487	42.9484	-0.0179806	-0.0436347	0.93795	0.966652	no	CDS		WP_002037196.1	copper resistance protein CopD
ACX60_RS02745	NZ_CP012004.1:556364-556745	OK	28.1151	25.1333	-0.161743	-0.376419	0.51085	0.677784	no	CDS		WP_000689223.1	copper resistance protein C
ACX60_RS02750	NZ_CP012004.1:557023-559381	OK	96.2933	67.5921	-0.510581	-1.19318	0.0372	0.0871458	no	CDS		WP_000349570.1	haloacid dehalogenase
ACX60_RS02755	NZ_CP012004.1:559458-561505	OK	62.2017	57.5154	-0.113007	-0.227954	0.68955	0.816921	no	CDS		WP_000149041.1	two-component sensor histidine kinase
ACX60_RS02760	NZ_CP012004.1:559458-561505	OK	56.9743	49.9778	-0.189023	-0.22436	0.69305	0.819454	no	CDS		WP_001221582.1	DNA-binding response regulator
ACX60_RS02765	NZ_CP012004.1:561653-562004	OK	53.9194	61.4862	0.18946	0.4673	0.4231	0.596596	no	CDS		WP_000853614.1	hypothetical protein
ACX60_RS02770	NZ_CP012004.1:562085-564963	OK	60.3126	62.6547	0.0549624	0.108366	0.8537	0.92053	no	CDS		WP_000038713.1	copper oxidase
ACX60_RS02775	NZ_CP012004.1:562085-564963	OK	72.8295	66.4703	-0.131813	-0.172049	0.76405	0.865348	no	CDS		WP_000557535.1	copper resistance protein CopB
ACX60_RS02780	NZ_CP012004.1:565008-565470	OK	100.341	114.26	0.187416	0.457935	0.422	0.595799	no	CDS		WP_000771461.1	hypothetical protein
ACX60_RS02785	NZ_CP012004.1:565550-568354	OK	9.94051	8.38026	-0.246326	-0.350658	0.5347	0.697947	no	CDS		WP_000675248.1	cytochrome C
ACX60_RS02790	NZ_CP012004.1:565550-568354	OK	14.3838	14.6538	0.0268278	0.0522643	0.92815	0.960643	no	CDS		WP_000945697.1	hemolysin D
ACX60_RS02795	NZ_CP012004.1:568367-571514	OK	28.6968	25.7424	-0.156747	-0.368557	0.52345	0.687617	no	CDS		WP_000561670.1	cation efflux system protein CusA
ACX60_RS02800	NZ_CP012004.1:571547-571910	OK	806.807	759.725	-0.086747	-0.203884	0.7174	0.836603	no	CDS		WP_000911301.1	copper-binding protein CusF
ACX60_RS02805	NZ_CP012004.1:571981-574061	OK	46.6451	40.5222	-0.203015	-0.460262	0.4233	0.596726	no	CDS		WP_001086231.1	ferrous iron transporter B
ACX60_RS02810	NZ_CP012004.1:571981-574061	OK	67.1828	85.6986	0.351181	0.193415	0.76415	0.865373	no	CDS		WP_001048216.1	hypothetical protein
ACX60_RS02815	NZ_CP012004.1:574072-575380	OK	11.1747	10.3143	-0.115585	-0.28918	0.60475	0.754649	no	CDS		WP_000537297.1	cation transporter
ACX60_RS02820	NZ_CP012004.1:575455-575848	OK	192.544	230.29	0.258261	0.615068	0.2802	0.443909	no	CDS		WP_000480875.1	MerR family transcriptional regulator
ACX60_RS02825	NZ_CP012004.1:576262-578950	OK	189.344	113.908	-0.733142	-1.66494	0.00315	0.0104198	yes	CDS		WP_001019256.1	hypothetical protein
ACX60_RS02830	NZ_CP012004.1:579498-579828	OK	126.411	99.3693	-0.347245	-0.870083	0.1277	0.24037	no	CDS		WP_000860807.1	hypothetical protein
ACX60_RS02835	NZ_CP012004.1:580055-580568	OK	79.7296	72.8102	-0.130973	-0.324032	0.5694	0.727251	no	CDS		WP_001093469.1	hypothetical protein
ACX60_RS02840	NZ_CP012004.1:580655-581933	OK	41.0669	46.3371	0.174192	0.412807	0.47505	0.645954	no	CDS		WP_000910421.1	integrase
ACX60_RS02845	NZ_CP012004.1:582092-582581	OK	510.707	644.701	0.336133	0.794031	0.1624	0.291185	no	CDS		WP_001138893.1	nucleotide-binding protein
ACX60_RS02850	NZ_CP012004.1:582672-582987	OK	3177.92	2885.06	-0.139482	-0.328725	0.55555	0.716592	no	CDS		WP_000619820.1	sulfurtransferase
ACX60_RS02855	NZ_CP012004.1:583038-584910	OK	182.259	168.571	-0.112634	-0.266646	0.6404	0.78144	no	CDS		WP_001043506.1	FAD-dependent cmnm(5)s(2)U34 oxidoreductase
ACX60_RS02860	NZ_CP012004.1:584933-585413	OK	757.383	678.638	-0.158382	-0.376378	0.5118	0.678317	no	CDS		WP_001175200.1	hypothetical protein
ACX60_RS02865	NZ_CP012004.1:585417-585720	OK	612.411	594.503	-0.0428179	-0.100432	0.8615	0.925524	no	CDS		WP_001115787.1	hypothetical protein
ACX60_RS02870	NZ_CP012004.1:585754-586369	OK	236.699	264.528	0.160367	0.375695	0.5082	0.675718	no	CDS	ispZ	WP_000645707.1	intracellular septation protein (IspZ)
ACX60_RS02875	NZ_CP012004.1:586413-587265	OK	87.2683	103.032	0.239563	0.56098	0.32745	0.496505	no	CDS		WP_001161542.1	phosphatase
ACX60_RS02880	NZ_CP012004.1:587272-588184	OK	147.072	113.345	-0.375806	-0.882034	0.1222	0.232296	no	CDS		WP_000637023.1	hypothetical protein
ACX60_RS02885	NZ_CP012004.1:588245-588953	OK	38.8018	24.3264	-0.673603	-1.65153	0.0041	0.0131804	yes	CDS		WP_001985895.1	hypothetical protein
ACX60_RS02890	NZ_CP012004.1:589065-590319	OK	183.345	163.279	-0.167218	-0.398185	0.4877	0.657572	no	CDS		WP_000006962.1	phosphopantothenate synthase
ACX60_RS02895	NZ_CP012004.1:590382-591345	OK	676.666	898.632	0.409286	0.922205	0.10685	0.208676	no	CDS		WP_000170142.1	preprotein translocase subunit SecF
ACX60_RS02900	NZ_CP012004.1:591356-593258	OK	668.396	893.661	0.419024	0.906483	0.1147	0.22081	no	CDS	secD	WP_001270222.1	preprotein translocase subunit SecD
ACX60_RS02905	NZ_CP012004.1:593309-593639	OK	2018.66	2763.56	0.453126	1.06082	0.0639	0.13677	no	CDS		WP_000051669.1	preprotein translocase subunit YajC
ACX60_RS02910	NZ_CP012004.1:593737-594871	OK	432.734	551.963	0.351093	0.809144	0.15795	0.284858	no	CDS	tgt	WP_000667229.1	queuine tRNA-ribosyltransferase
ACX60_RS02915	NZ_CP012004.1:595046-595616	OK	148.415	73.1827	-1.02006	-2.33449	5e-05	0.000250416	yes	CDS		WP_000147154.1	membrane protein
ACX60_RS02920	NZ_CP012004.1:595701-596730	OK	84.6394	56.8746	-0.573545	-1.31715	0.02365	0.0595651	no	CDS		WP_001121092.1	hypothetical protein
ACX60_RS02925	NZ_CP012004.1:596883-597921	OK	232.182	208.924	-0.152274	-0.361133	0.5181	0.683371	no	CDS		WP_001177138.1	S-adenosylmethionine:tRNA ribosyltransferase-isomerase
ACX60_RS02930	NZ_CP012004.1:598102-598189	OK	896.514	931.689	0.0555233	0.0870468	0.87965	0.935729	no	tRNA			tRNA-Leu
ACX60_RS02935	NZ_CP012004.1:598343-599645	OK	49.7454	50.045	0.00866237	0.0204172	0.9708	0.983748	no	CDS		WP_001118986.1	hypothetical protein
ACX60_RS02940	NZ_CP012004.1:599926-600469	OK	69.1228	57.8337	-0.257253	-0.636186	0.2612	0.420907	no	CDS		WP_000005458.1	hypothetical protein
ACX60_RS02945	NZ_CP012004.1:601099-601318	OK	358.436	413.244	0.205278	0.514179	0.3735	0.546242	no	CDS		WP_049594875.1	hypothetical protein
ACX60_RS02950	NZ_CP012004.1:601420-601654	OK	349.004	290.931	-0.262568	-0.658122	0.252	0.40958	no	CDS		WP_000392942.1	transcriptional regulator
ACX60_RS02955	NZ_CP012004.1:601810-602587	OK	14.8193	12.2381	-0.276097	-0.672704	0.24075	0.395833	no	CDS		WP_000527683.1	hypothetical protein
ACX60_RS02960	NZ_CP012004.1:602641-606292	OK	29.0712	17.1314	-0.762952	-1.77103	0.0023	0.00789676	yes	CDS		WP_000274382.1	hypothetical protein
ACX60_RS02965	NZ_CP012004.1:606840-607731	OK	50.5594	38.8343	-0.380646	-0.924616	0.1044	0.204807	no	CDS		WP_000428610.1	hypothetical protein
ACX60_RS02970	NZ_CP012004.1:607748-607964	OK	101.635	107.493	0.0808486	0.18575	0.7427	0.852237	no	CDS		WP_000556350.1	hypothetical protein
ACX60_RS02975	NZ_CP012004.1:608236-609505	OK	105.261	72.9624	-0.528741	-1.21044	0.0313	0.0753705	no	CDS		WP_000194111.1	two-component sensor histidine kinase
ACX60_RS02980	NZ_CP012004.1:609573-612324	OK	253.682	216.743	-0.227041	-0.518924	0.35805	0.529488	no	CDS		WP_000990827.1	glutamine-synthetase adenylyltransferase
ACX60_RS02985	NZ_CP012004.1:612348-613275	OK	1574.93	1455.24	-0.114026	-0.252283	0.6549	0.79154	no	CDS		WP_001046506.1	branched chain amino acid aminotransferase
ACX60_RS02990	NZ_CP012004.1:613342-614233	OK	63.6501	77.831	0.290183	0.687455	0.2311	0.383822	no	CDS		WP_000548408.1	nucleoside-diphosphate-sugar epimerase
ACX60_RS02995	NZ_CP012004.1:614255-616800	OK	310.03	241.012	-0.363299	-0.603157	0.29475	0.461184	no	CDS		WP_000697425.1	hypothetical protein
ACX60_RS03000	NZ_CP012004.1:614255-616800	OK	221.015	175.278	-0.3345	-0.374043	0.5153	0.680929	no	CDS		WP_000989966.1	polysaccharide deacetylase
ACX60_RS03005	NZ_CP012004.1:614255-616800	OK	209.529	171.182	-0.29162	-0.326093	0.5736	0.730645	no	CDS		WP_001033809.1	hypothetical protein
ACX60_RS03010	NZ_CP012004.1:616807-618732	OK	167.35	132.543	-0.336414	-0.489141	0.39385	0.567427	no	CDS		WP_000706916.1	glycosyltransferase
ACX60_RS03015	NZ_CP012004.1:616807-618732	OK	295.931	247.65	-0.256959	-0.468451	0.41945	0.59314	no	CDS		WP_000909272.1	hypothetical protein
ACX60_RS03020	NZ_CP012004.1:618750-619566	OK	194.365	184.263	-0.0770051	-0.181408	0.75135	0.857596	no	CDS		WP_000721908.1	hypothetical protein
ACX60_RS03025	NZ_CP012004.1:619745-620873	OK	152.999	131.683	-0.216451	-0.511337	0.3693	0.541627	no	CDS		WP_000598628.1	UDP-N-acetyl glucosamine 2-epimerase
ACX60_RS03030	NZ_CP012004.1:620874-621648	OK	410.295	355.736	-0.205853	-0.489447	0.39655	0.570026	no	CDS		WP_001985908.1	hypothetical protein
ACX60_RS03035	NZ_CP012004.1:621708-621924	OK	1786.02	1574.62	-0.181747	-0.426543	0.4608	0.633074	no	CDS		WP_001251490.1	membrane protein
ACX60_RS03040	NZ_CP012004.1:622063-623842	OK	1225.3	1279.6	0.0625582	0.132754	0.80815	0.892545	no	CDS		WP_000986448.1	aspartyl-tRNA synthetase
ACX60_RS03045	NZ_CP012004.1:624012-624777	OK	32.1573	107.793	1.74505	4.16011	5e-05	0.000250416	yes	CDS		WP_001116934.1	hypothetical protein
ACX60_RS03050	NZ_CP012004.1:624912-626988	OK	52.0653	80.5615	0.629769	1.46794	0.0116	0.0323649	yes	CDS		WP_000899877.1	TonB-denpendent receptor
ACX60_RS03055	NZ_CP012004.1:627063-628527	OK	62.9762	116.412	0.886357	2.05164	0.00055	0.00222337	yes	CDS		WP_001218069.1	phospholipase D
ACX60_RS03060	NZ_CP012004.1:628721-629168	OK	217.447	226.542	0.0591157	0.139766	0.8097	0.893061	no	CDS		WP_001290059.1	hypothetical protein
ACX60_RS03065	NZ_CP012004.1:629332-629716	OK	9.74779	226.536	4.53852	8.82558	5e-05	0.000250416	yes	CDS		WP_000743009.1	hypothetical protein
ACX60_RS03070	NZ_CP012004.1:629754-630237	OK	66.4871	65.2551	-0.0269836	-0.0672987	0.90305	0.947796	no	CDS		WP_001113293.1	hypothetical protein
ACX60_RS03075	NZ_CP012004.1:630355-632137	OK	187.171	207.936	0.151786	0.358139	0.5271	0.690822	no	CDS		WP_001123422.1	acyl-CoA dehydrogenase
ACX60_RS03080	NZ_CP012004.1:632304-634107	OK	631.866	649.869	0.0405311	0.089666	0.8774	0.934623	no	CDS		WP_001136744.1	acyl-CoA dehydrogenase
ACX60_RS03085	NZ_CP012004.1:634396-634777	OK	58.5222	577.469	3.30269	7.24299	5e-05	0.000250416	yes	CDS		WP_000784268.1	hypothetical protein
ACX60_RS03090	NZ_CP012004.1:634908-636567	OK	59.8085	83.0059	0.472863	1.11004	0.04905	0.109821	no	CDS		WP_005119692.1	two-component sensor histidine kinase
ACX60_RS03095	NZ_CP012004.1:636586-637273	OK	260.585	305.326	0.228594	0.538038	0.34165	0.512072	no	CDS		WP_000680577.1	DNA-binding response regulator
ACX60_RS03100	NZ_CP012004.1:637336-638779	OK	77.7252	121.337	0.642565	1.51292	0.00865	0.0251721	yes	CDS		WP_001160202.1	hypothetical protein
ACX60_RS03105	NZ_CP012004.1:638892-640065	OK	816.573	929.759	0.187274	0.418003	0.4494	0.621864	no	CDS		WP_000199593.1	fatty acid desaturase
ACX60_RS03110	NZ_CP012004.1:640273-640804	OK	261.834	521.492	0.993992	2.31708	5e-05	0.000250416	yes	CDS		WP_000701693.1	META domain-containing protein
ACX60_RS03115	NZ_CP012004.1:640831-641545	OK	172.107	158.428	-0.11948	-0.280579	0.6217	0.7672	no	CDS		WP_001220108.1	glycerophosphoryl diester phosphodiesterase
ACX60_RS03120	NZ_CP012004.1:641617-642196	OK	174.88	139.669	-0.324354	-0.766306	0.1759	0.310194	no	CDS		WP_000509981.1	ATP--cobalamin adenosyltransferase
ACX60_RS03125	NZ_CP012004.1:642292-644167	OK	280.815	261.615	-0.102175	-0.237181	0.67825	0.808395	no	CDS		WP_038347280.1	ligand-gated channel protein
ACX60_RS03130	NZ_CP012004.1:644535-646408	OK	222.639	183.31	-0.280417	-0.329226	0.56965	0.727362	no	CDS		WP_000083555.1	N-(5'-phosphoribosyl)anthranilate isomerase
ACX60_RS03135	NZ_CP012004.1:644535-646408	OK	243.737	242.755	-0.00582369	-0.0115318	0.9844	0.992475	no	CDS		WP_000372737.1	tryptophan synthase subunit beta
ACX60_RS03140	NZ_CP012004.1:646417-646930	OK	150.192	152.498	0.0219904	0.0525044	0.92685	0.96028	no	CDS		WP_001139545.1	hypothetical protein
ACX60_RS03145	NZ_CP012004.1:646967-647963	OK	67.477	51.777	-0.382084	-0.90014	0.1173	0.224863	no	CDS		WP_000364279.1	hypothetical protein
ACX60_RS03150	NZ_CP012004.1:647971-648847	OK	36.8007	36.8911	0.00353911	0.00865519	0.98875	0.994513	no	CDS		WP_000991230.1	metal-dependent hydrolase
ACX60_RS03155	NZ_CP012004.1:648967-650017	OK	33.376	32.1195	-0.0553597	-0.135639	0.81355	0.895554	no	CDS		WP_001155169.1	AraC family transcriptional regulator
ACX60_RS03160	NZ_CP012004.1:650261-654302	OK	2492.26	2341.72	-0.0898826	-0.110315	0.85135	0.919316	no	CDS		WP_000088559.1	tryptophan synthase subunit alpha
ACX60_RS03165	NZ_CP012004.1:650261-654302	OK	1824.56	1794.89	-0.0236533	-0.0262103	0.9635	0.979963	no	CDS		WP_001071168.1	acetyl-CoA carboxylase carboxyltransferase subunit beta
ACX60_RS03170	NZ_CP012004.1:650261-654302	OK	609.385	514.347	-0.244612	-0.17613	0.76065	0.863518	no	CDS		WP_000813097.1	bifunctional folylpolyglutamate synthase/dihydrofolate synthase
ACX60_RS03175	NZ_CP012004.1:650261-654302	OK	766.951	654.382	-0.229	-0.163826	0.7796	0.875036	no	CDS	dedD	WP_002046710.1	cell division protein
ACX60_RS03180	NZ_CP012004.1:654321-655673	OK	72.2345	78.8391	0.126224	0.178332	0.76145	0.863854	no	CDS		WP_000689264.1	protein tyrosine/serine phosphatase
ACX60_RS03185	NZ_CP012004.1:654321-655673	OK	77.1937	81.3938	0.0764362	0.139628	0.807	0.891629	no	CDS		WP_049594799.1	MBL fold hydrolase
ACX60_RS03190	NZ_CP012004.1:656013-656655	OK	360.19	1084.99	1.59085	3.71689	5e-05	0.000250416	yes	CDS	ahpC/prx	WP_000175334.1	peroxidase
ACX60_RS03195	NZ_CP012004.1:657062-659786	OK	561.184	580.25	0.0482	0.104334	0.8548	0.921305	no	CDS	secA	WP_000881347.1	protein translocase subunit SecA
ACX60_RS03200	NZ_CP012004.1:659916-660360	OK	1325.81	2243.55	0.758914	1.74986	0.00265	0.00893718	yes	CDS		WP_000757175.1	hypothetical protein
ACX60_RS03205	NZ_CP012004.1:660426-661737	OK	281.041	267.187	-0.0729317	-0.172022	0.76315	0.864813	no	CDS		WP_000446411.1	MFS transporter
ACX60_RS03210	NZ_CP012004.1:661871-662513	OK	87.2088	93.8902	0.106501	0.253882	0.65765	0.793056	no	CDS		WP_001984806.1	hemolysin III
ACX60_RS03215	NZ_CP012004.1:662612-663851	OK	98.9753	92.5979	-0.096089	-0.226797	0.6966	0.822428	no	CDS		WP_049594800.1	methyltransferase
ACX60_RS03220	NZ_CP012004.1:663863-664283	OK	154.182	141.635	-0.122457	-0.297552	0.6082	0.757257	no	CDS		WP_000278744.1	GNAT family acetyltransferase
ACX60_RS03225	NZ_CP012004.1:664312-665173	OK	183.658	147.602	-0.315316	-0.742934	0.19175	0.331991	no	CDS		WP_000129263.1	patatin family protein
ACX60_RS03230	NZ_CP012004.1:665188-665443	OK	442.542	356.485	-0.311974	-0.770308	0.18185	0.318316	no	CDS		WP_001280986.1	hypothetical protein
ACX60_RS03235	NZ_CP012004.1:665607-667743	OK	39.6349	39.2664	-0.0134749	-0.0316384	0.9565	0.976726	no	CDS		WP_049594801.1	3-hydroxyacyl-CoA dehydrogenase
ACX60_RS03240	NZ_CP012004.1:667763-668969	OK	44.647	42.0801	-0.0854232	-0.204153	0.72085	0.838649	no	CDS		WP_001287650.1	3-ketoacyl-CoA thiolase
ACX60_RS03245	NZ_CP012004.1:669140-670151	OK	323.876	333.9	0.0439734	0.104177	0.85275	0.919897	no	CDS		WP_000085721.1	AraC family transcriptional regulator
ACX60_RS03250	NZ_CP012004.1:670361-671480	OK	13.8265	17.2107	0.315871	0.790575	0.164	0.293274	no	CDS		WP_000205325.1	carnitine dehydratase
ACX60_RS03255	NZ_CP012004.1:671614-672868	OK	1881.13	1591.53	-0.241184	-0.505019	0.3887	0.56168	no	CDS		WP_000848136.1	porin
ACX60_RS03260	NZ_CP012004.1:673041-675447	OK	1017.7	1042.05	0.034118	0.0707045	0.90085	0.946335	no	CDS		WP_001075596.1	glucose dehydrogenase
ACX60_RS03265	NZ_CP012004.1:675613-677735	OK	446.314	441.192	-0.0166531	-0.0328872	0.95325	0.974883	no	CDS		WP_000281766.1	sulfite reductase
ACX60_RS03270	NZ_CP012004.1:675613-677735	OK	656.34	684.302	0.0601895	0.061711	0.9165	0.955225	no	CDS		WP_000935247.1	hypothetical protein
ACX60_RS03275	NZ_CP012004.1:677817-678171	OK	93.2896	114.118	0.290741	0.719595	0.20815	0.353404	no	CDS		WP_000457783.1	quaternary ammonium transporter
ACX60_RS03280	NZ_CP012004.1:678213-678657	OK	96.5486	155.25	0.685263	1.65803	0.00425	0.013588	yes	CDS		WP_001176578.1	hypothetical protein
ACX60_RS03285	NZ_CP012004.1:678783-679959	OK	161.746	165.974	0.037225	0.0882783	0.87655	0.934075	no	CDS		WP_000129971.1	acetyl-CoA acetyltransferase
ACX60_RS03290	NZ_CP012004.1:680067-680583	OK	304.624	195.581	-0.639268	-1.48168	0.01015	0.0288914	yes	CDS		WP_000477155.1	type 4 fimbrial biogenesis protein FimT
ACX60_RS03295	NZ_CP012004.1:680964-682035	HIDATA	23725.4	0	0	0	1	1	no	CDS		WP_000777879.1	membrane protein
ACX60_RS03300	NZ_CP012004.1:682159-682318	OK	335.443	346.045	0.0448939	0.10415	0.85845	0.923808	no	CDS		WP_000692859.1	hypothetical protein
ACX60_RS03305	NZ_CP012004.1:682321-683527	OK	41.9114	40.6877	-0.0427496	-0.101983	0.8576	0.92334	no	CDS		WP_000512695.1	RNA-splicing ligase RtcB
ACX60_RS03310	NZ_CP012004.1:683802-685263	OK	306.671	343.561	0.163874	0.380275	0.50635	0.673929	no	CDS		WP_000004971.1	lysine transporter
ACX60_RS03315	NZ_CP012004.1:685284-686298	OK	231.46	227.85	-0.0226835	-0.0537729	0.92325	0.958736	no	CDS		WP_000371521.1	ribosomal RNA small subunit methyltransferase C
ACX60_RS03320	NZ_CP012004.1:686360-687719	OK	167.196	153.989	-0.118713	-0.282419	0.62225	0.767623	no	CDS		WP_000070856.1	xanthine permease
ACX60_RS03325	NZ_CP012004.1:687897-689733	OK	1674.93	1844.01	0.138753	0.288266	0.6148	0.762149	no	CDS		WP_001280092.1	GTP-binding protein
ACX60_RS03330	NZ_CP012004.1:689988-690420	OK	652.248	1141.29	0.807176	1.91055	0.00085	0.00327609	yes	CDS	mscL	WP_000022555.1	large-conductance mechanosensitive channel
ACX60_RS03335	NZ_CP012004.1:690562-690916	OK	382.552	429.649	0.167502	0.39305	0.4963	0.665179	no	CDS		WP_001072497.1	hypothetical protein
ACX60_RS03340	NZ_CP012004.1:690926-691217	OK	394.68	417.478	0.0810176	0.195121	0.73515	0.846921	no	CDS		WP_001192454.1	peptidyl-prolyl cis-trans isomerase
ACX60_RS03345	NZ_CP012004.1:691236-692061	OK	180.081	185.856	0.0455399	0.107258	0.84995	0.918355	no	CDS		WP_001114566.1	formamidopyrimidine-DNA glycosylase
ACX60_RS03350	NZ_CP012004.1:692136-692703	OK	110.03	134.948	0.294506	0.696707	0.22255	0.372512	no	CDS		WP_001280165.1	3-methyladenine DNA glycosylase
ACX60_RS03355	NZ_CP012004.1:692835-695040	OK	151.944	126.764	-0.261393	-0.619675	0.27445	0.436727	no	CDS		WP_000055221.1	TonB-dependent receptor
ACX60_RS03360	NZ_CP012004.1:695049-696159	OK	229.44	291.949	0.347599	0.822299	0.1488	0.271813	no	CDS		WP_001096155.1	FAD/FMN-binding oxidoreductase
ACX60_RS03365	NZ_CP012004.1:696224-697148	OK	45.8669	41.8209	-0.133229	-0.323947	0.5715	0.728929	no	CDS		WP_000231859.1	hypothetical protein
ACX60_RS03370	NZ_CP012004.1:697181-698006	OK	225.853	303.21	0.424934	1.00848	0.0801	0.165186	no	CDS		WP_000734701.1	hypothetical protein
ACX60_RS03375	NZ_CP012004.1:698188-698899	OK	527.606	649.788	0.300506	0.703115	0.21795	0.366327	no	CDS		WP_000850467.1	hypothetical protein
ACX60_RS03380	NZ_CP012004.1:699044-699767	OK	190.811	186.653	-0.0317858	-0.0748448	0.8984	0.945367	no	CDS		WP_000054211.1	hypothetical protein
ACX60_RS03385	NZ_CP012004.1:699983-700433	OK	72.9838	116.821	0.678648	1.64677	0.0043	0.0137164	yes	CDS		WP_000190594.1	toxin
ACX60_RS03390	NZ_CP012004.1:700574-700931	OK	10.8176	13.169	0.283769	0.573409	0.32335	0.492402	no	CDS		WP_001025489.1	hypothetical protein
ACX60_RS03395	NZ_CP012004.1:701021-701366	OK	277.612	289.323	0.0596149	0.142129	0.80655	0.891309	no	CDS		WP_000056784.1	hypothetical protein
ACX60_RS03400	NZ_CP012004.1:701577-701919	OK	170.731	443.783	1.37813	3.25814	5e-05	0.000250416	yes	CDS		WP_000929502.1	hypothetical protein
ACX60_RS03405	NZ_CP012004.1:701972-703688	OK	490.969	481.392	-0.0284174	-0.0641199	0.9087	0.951469	no	CDS		WP_001202763.1	proline--tRNA ligase
ACX60_RS03410	NZ_CP012004.1:703746-706845	OK	107.329	87.1339	-0.300735	-0.712218	0.20955	0.355158	no	CDS		WP_049594802.1	nodulation protein NolG
ACX60_RS03415	NZ_CP012004.1:706860-707979	OK	146.57	119.945	-0.289222	-0.681577	0.23525	0.388829	no	CDS		WP_001260813.1	hemolysin D
ACX60_RS03420	NZ_CP012004.1:708038-708677	OK	6.96772	6.60395	-0.0773558	-0.169575	0.767	0.866925	no	CDS		WP_049594803.1	hypothetical protein
ACX60_RS03425	NZ_CP012004.1:708959-709343	OK	52.8962	50.7365	-0.0601402	-0.144949	0.7953	0.884232	no	CDS		WP_000389061.1	transcriptional regulator
ACX60_RS03430	NZ_CP012004.1:709366-709729	OK	181.982	134.16	-0.439842	-1.05393	0.0654	0.139391	no	CDS		WP_000101096.1	two-component system response regulator
ACX60_RS03435	NZ_CP012004.1:709789-710326	OK	64.8618	33.5098	-0.952785	-2.17308	0.0003	0.00129405	yes	CDS		WP_000729757.1	twitching motility protein PilT
ACX60_RS03440	NZ_CP012004.1:710372-712451	OK	40.9019	27.7678	-0.558757	-1.23623	0.0358	0.0844526	no	CDS		WP_000505931.1	chemotaxis protein
ACX60_RS03445	NZ_CP012004.1:712597-717579	OK	37.2303	28.4071	-0.390229	-0.78752	0.1733	0.306312	no	CDS		WP_000658897.1	hybrid sensor histidine kinase/response regulator
ACX60_RS03450	NZ_CP012004.1:712597-717579	OK	79.3837	79.8557	0.00855227	0.00580791	0.99115	0.996117	no	CDS		WP_000678920.1	hypothetical protein
ACX60_RS03455	NZ_CP012004.1:717614-718751	OK	225.103	235.68	0.0662432	0.157221	0.7846	0.877771	no	CDS		WP_001016573.1	succinyl-diaminopimelate desuccinylase
ACX60_RS03460	NZ_CP012004.1:718876-719017	OK	18998.5	65219.5	1.77942	4.12768	5e-05	0.000250416	yes	CDS		WP_000757214.1	bacteriolytic lipoprotein entericidin B
ACX60_RS03465	NZ_CP012004.1:719118-720027	OK	37.3285	45.0538	0.271371	0.658243	0.2482	0.404912	no	CDS		WP_001017518.1	hypothetical protein
ACX60_RS03470	NZ_CP012004.1:720131-720500	OK	167.49	241.916	0.530429	1.27775	0.0284	0.0695076	no	CDS		WP_001259501.1	hypothetical protein
ACX60_RS03475	NZ_CP012004.1:720650-721154	OK	288.28	353.941	0.296039	0.697538	0.21925	0.368068	no	CDS	ldtAb1	WP_000077301.1	peptidase
ACX60_RS03480	NZ_CP012004.1:721360-721436	NOTEST	0	0	0	0	1	1	no	tRNA			tRNA-Val
ACX60_RS03485	NZ_CP012004.1:721460-721537	NOTEST	0	0	0	0	1	1	no	tRNA			tRNA-Asp
ACX60_RS03490	NZ_CP012004.1:721584-721661	NOTEST	0	0	0	0	1	1	no	tRNA			tRNA-Asp
ACX60_RS03495	NZ_CP012004.1:721682-721758	NOTEST	0	0	0	0	1	1	no	tRNA			tRNA-Val
ACX60_RS03500	NZ_CP012004.1:721797-721874	NOTEST	0	0	0	0	1	1	no	tRNA			tRNA-Asp
ACX60_RS03505	NZ_CP012004.1:721940-722016	NOTEST	0	0	0	0	1	1	no	tRNA			tRNA-Val
ACX60_RS03510	NZ_CP012004.1:722223-723009	OK	90.6766	88.5553	-0.0341515	-0.0805092	0.88955	0.940723	no	CDS		WP_001198160.1	hypothetical protein
ACX60_RS03515	NZ_CP012004.1:723135-725682	OK	22.5203	16.8468	-0.418753	-0.9965	0.08115	0.16698	no	CDS		WP_000473043.1	membrane protein
ACX60_RS03520	NZ_CP012004.1:725839-726415	OK	1251.4	1244.13	-0.00841008	-0.0194739	0.9711	0.983962	no	CDS		WP_000125649.1	hypothetical protein
ACX60_RS03525	NZ_CP012004.1:726515-728639	OK	160.598	191.351	0.252773	0.592593	0.2991	0.466188	no	CDS		WP_000282965.1	membrane protein
ACX60_RS03530	NZ_CP012004.1:728817-730032	OK	141.264	145.237	0.0400065	0.0949695	0.8655	0.927628	no	CDS		WP_000003696.1	diaminohydroxyphosphoribosylaminopyrimidine deaminase
ACX60_RS03535	NZ_CP012004.1:730059-730764	OK	116.376	155.25	0.415795	0.977087	0.09015	0.182281	no	CDS		WP_001047593.1	P-nitrobenzoate reductase NfnB
ACX60_RS03540	NZ_CP012004.1:731274-731478	OK	4599.46	3811.33	-0.271171	-0.634397	0.26465	0.424653	no	CDS		WP_002010643.1	hypothetical protein
ACX60_RS03545	NZ_CP012004.1:731900-733376	OK	422.985	455.762	0.107675	0.246805	0.65345	0.790603	no	CDS		WP_001005337.1	transporter
ACX60_RS03550	NZ_CP012004.1:733544-734516	OK	74.0442	179.618	1.27847	2.99252	5e-05	0.000250416	yes	CDS		WP_000811534.1	alpha/beta hydrolase
ACX60_RS03555	NZ_CP012004.1:734713-735949	OK	159.108	150.498	-0.0802583	-0.190844	0.7426	0.852237	no	CDS		WP_000615951.1	threonine dehydratase
ACX60_RS03560	NZ_CP012004.1:736185-737379	OK	116.887	175.846	0.589196	1.39231	0.01555	0.0416125	yes	CDS		WP_002041898.1	microcin B17 transporter
ACX60_RS03565	NZ_CP012004.1:737647-739696	OK	106.559	82.4616	-0.369858	-0.869492	0.13405	0.249998	no	CDS		WP_000836165.1	peptidase M13
ACX60_RS03570	NZ_CP012004.1:739737-740487	OK	34.1842	24.6245	-0.473237	-1.17231	0.0391	0.0908606	no	CDS		WP_000735833.1	hypothetical protein
ACX60_RS03575	NZ_CP012004.1:740611-741679	OK	45.8483	38.7204	-0.243774	-0.582103	0.306	0.473869	no	CDS		WP_000789892.1	hypothetical protein
ACX60_RS03580	NZ_CP012004.1:741762-742281	OK	128.616	252.23	0.971669	2.27846	0.0001	0.000475785	yes	CDS		WP_000086443.1	hypothetical protein
ACX60_RS03585	NZ_CP012004.1:742359-742938	OK	264.488	267.756	0.0177184	0.0410157	0.9398	0.967618	no	CDS		WP_000037737.1	glutamine amidotransferase
ACX60_RS03590	NZ_CP012004.1:743109-746057	OK	651.342	708.416	0.121182	0.170496	0.76785	0.867489	no	CDS	gatB	WP_000796649.1	glutamyl-tRNA amidotransferase subunit B
ACX60_RS03595	NZ_CP012004.1:743109-746057	OK	790.485	823.783	0.0595266	0.0933882	0.86545	0.927628	no	CDS		WP_000130670.1	glutamyl-tRNA(Gln) amidotransferase
ACX60_RS03600	NZ_CP012004.1:746110-746425	OK	672.945	639.425	-0.0737139	-0.173111	0.75955	0.863062	no	CDS		WP_000107699.1	glutamyl-tRNA amidotransferase subunit C
ACX60_RS03605	NZ_CP012004.1:746558-747599	OK	917.855	883.704	-0.0547038	-0.12321	0.8247	0.901654	no	CDS	mreB	WP_000601379.1	rod shape-determining protein
ACX60_RS03610	NZ_CP012004.1:747615-749499	OK	677.69	635.938	-0.0917407	-0.162967	0.77415	0.871775	no	CDS	mreC	WP_001182997.1	rod shape-determining protein MreC
ACX60_RS03615	NZ_CP012004.1:747615-749499	OK	663.87	601.708	-0.141838	-0.157102	0.78425	0.877712	no	CDS	mreD	WP_001121009.1	rod shape-determining protein MreD
ACX60_RS03620	NZ_CP012004.1:747615-749499	OK	265.302	217.641	-0.285682	-0.205944	0.72445	0.840773	no	CDS		WP_000068064.1	septum formation protein Maf
ACX60_RS03625	NZ_CP012004.1:749612-751067	OK	203.219	195.177	-0.0582564	-0.138176	0.8108	0.893676	no	CDS		WP_001288187.1	ribonuclease G
ACX60_RS03630	NZ_CP012004.1:751206-751380	OK	29049	22471.9	-0.370361	-0.8607	0.1306	0.244856	no	CDS		WP_001103036.1	hypothetical protein
ACX60_RS03635	NZ_CP012004.1:751409-752795	OK	238.849	244.724	0.0350567	0.0830577	0.8838	0.937984	no	CDS		WP_001247586.1	O-acetyltransferase
ACX60_RS03640	NZ_CP012004.1:752966-753701	OK	300.168	328.938	0.132045	0.312846	0.583	0.738688	no	CDS		WP_000216076.1	phosphoadenosine phosphosulfate reductase
ACX60_RS03645	NZ_CP012004.1:753885-754503	OK	267.684	330.48	0.304032	0.71689	0.20835	0.353636	no	CDS		WP_000406996.1	phosphoserine phosphatase
ACX60_RS03650	NZ_CP012004.1:754570-756082	OK	1077.1	874.913	-0.299945	-0.658134	0.24695	0.403464	no	CDS		WP_000768258.1	long-chain fatty acid transport protein
ACX60_RS03655	NZ_CP012004.1:756679-757378	OK	31.2515	30.7823	-0.0218264	-0.0548256	0.9239	0.958875	no	CDS		WP_001023281.1	NAD(P)H dehydrogenase
ACX60_RS03660	NZ_CP012004.1:757541-758576	OK	23.3253	22.9106	-0.0258824	-0.0642455	0.9109	0.952532	no	CDS		WP_000187160.1	AraC family transcriptional regulator
ACX60_RS03665	NZ_CP012004.1:758618-759611	OK	80.13	76.2584	-0.0714451	-0.167068	0.76605	0.866335	no	CDS		WP_000993871.1	fatty acid desaturase
ACX60_RS03670	NZ_CP012004.1:759717-760518	OK	212.756	179.413	-0.245917	-0.572262	0.311	0.479134	no	CDS		WP_000799161.1	PaaX family transcriptional regulator
ACX60_RS03675	NZ_CP012004.1:760873-761692	OK	330.288	520.34	0.65573	1.54066	0.0082	0.0240385	yes	CDS	uppP	WP_000426931.1	undecaprenyl-diphosphatase
ACX60_RS03680	NZ_CP012004.1:761852-762746	OK	46.0833	62.3177	0.435396	1.04538	0.07065	0.148687	no	CDS		WP_001186873.1	AraC family transcriptional regulator
ACX60_RS03685	NZ_CP012004.1:762792-763791	OK	161.708	163.077	0.0121661	0.0286972	0.9604	0.978688	no	CDS		WP_001053074.1	oxidoreductase
ACX60_RS03690	NZ_CP012004.1:763993-764869	OK	162.649	160.794	-0.016551	-0.0389232	0.9438	0.970051	no	CDS		WP_001095773.1	Molecular chaperone Hsp31 and glyoxalase 3
ACX60_RS03695	NZ_CP012004.1:764882-764955	OK	4096.85	4685.43	0.193664	0.373311	0.51685	0.682289	no	tRNA			tRNA-Arg
ACX60_RS03700	NZ_CP012004.1:765031-766387	OK	501.152	440.333	-0.186652	-0.428674	0.4529	0.625502	no	CDS		WP_002016863.1	amino acid permease
ACX60_RS03705	NZ_CP012004.1:766766-767954	OK	307.874	300.434	-0.035295	-0.0826671	0.87845	0.935204	no	CDS		WP_000011487.1	3-methylitaconate isomerase
ACX60_RS03710	NZ_CP012004.1:768113-769025	OK	181.145	172.911	-0.0671127	-0.158353	0.7753	0.872497	no	CDS		WP_000097113.1	geranyltranstransferase
ACX60_RS03715	NZ_CP012004.1:769084-769453	OK	63.0161	64.6284	0.0364477	0.0911976	0.8729	0.9318	no	CDS		WP_001012948.1	hypothetical protein
ACX60_RS03720	NZ_CP012004.1:769521-770376	OK	207.791	203.111	-0.0328675	-0.0776277	0.89295	0.942491	no	CDS		WP_001143941.1	membrane protein
ACX60_RS03725	NZ_CP012004.1:770404-770866	OK	310.328	309.88	-0.00208622	-0.00490872	0.99355	0.997313	no	CDS		WP_000397565.1	membrane protein
ACX60_RS03730	NZ_CP012004.1:770971-771889	OK	209.145	316.256	0.596586	1.41078	0.0146	0.0393922	yes	CDS		WP_000684973.1	esterase
ACX60_RS03735	NZ_CP012004.1:771956-772583	OK	93.5025	137.121	0.552369	1.3054	0.02495	0.0623526	no	CDS		WP_000434845.1	acyltransferase
ACX60_RS03740	NZ_CP012004.1:772710-773958	OK	27.4172	27.8025	0.0201368	0.0487813	0.9297	0.961539	no	CDS		WP_000489711.1	MFS transporter
ACX60_RS03745	NZ_CP012004.1:774503-775808	OK	2799.84	2081.18	-0.427946	-0.880352	0.11605	0.223004	no	CDS		WP_000362915.1	hypothetical protein
ACX60_RS03750	NZ_CP012004.1:775991-777641	OK	22.0734	25.7996	0.22504	0.542355	0.34955	0.520444	no	CDS		WP_049594804.1	lipid A phosphoethanolamine transferase
ACX60_RS03755	NZ_CP012004.1:777655-778330	OK	69.4006	87.978	0.342195	0.820282	0.1501	0.273671	no	CDS		WP_000161505.1	DNA-binding response regulator PmrA
ACX60_RS03760	NZ_CP012004.1:778355-779690	OK	44.3178	49.9399	0.172306	0.409427	0.46505	0.636791	no	CDS		WP_000559381.1	two-component system sensor histidine kinase PmrB
ACX60_RS03765	NZ_CP012004.1:779690-780389	OK	17.0067	17.4835	0.0398956	0.0988442	0.8629	0.926313	no	CDS		WP_000184464.1	hypothetical protein
ACX60_RS03770	NZ_CP012004.1:780541-781729	OK	15.8674	12.2887	-0.368731	-0.847452	0.13865	0.256941	no	CDS		WP_002046617.1	ammonium transporter
ACX60_RS03775	NZ_CP012004.1:782031-782916	OK	27.7325	37.7544	0.445068	1.08532	0.0598	0.129728	no	CDS		WP_000144721.1	LysR family transcriptional regulator
ACX60_RS03780	NZ_CP012004.1:783032-783938	OK	6.92273	9.35369	0.434194	1.02742	0.07675	0.159326	no	CDS		WP_001084914.1	hypothetical protein
ACX60_RS03785	NZ_CP012004.1:784066-785083	OK	12.5439	11.3502	-0.144272	-0.356908	0.52995	0.693618	no	CDS		WP_000006938.1	molecular chaperone DnaJ
ACX60_RS03790	NZ_CP012004.1:785220-785805	OK	7.13578	5.57029	-0.357317	-0.765674	0.1835	0.320675	no	CDS		WP_001003054.1	SAM-dependent methyltransferase
ACX60_RS03795	NZ_CP012004.1:785861-788741	OK	605.005	599.672	-0.0127739	-0.027591	0.9608	0.978827	no	CDS		WP_049594805.1	valine--tRNA ligase
ACX60_RS03800	NZ_CP012004.1:788937-789615	OK	64.252	72.129	0.166838	0.405114	0.47815	0.648743	no	CDS		WP_049594806.1	hypothetical protein
ACX60_RS03805	NZ_CP012004.1:789640-790447	OK	280.598	268.018	-0.0661745	-0.157364	0.78195	0.876215	no	CDS		WP_001086059.1	oxidoreductase
ACX60_RS03810	NZ_CP012004.1:790501-791367	OK	315.021	354.372	0.169817	0.301458	0.59485	0.748187	no	CDS		WP_000371755.1	polyketide cyclase
ACX60_RS03815	NZ_CP012004.1:790501-791367	OK	284.763	217.917	-0.38598	-0.586505	0.31485	0.483193	no	CDS		WP_000369287.1	metal-binding protein
ACX60_RS03820	NZ_CP012004.1:791374-791725	OK	225.448	182.213	-0.307171	-0.747066	0.1929	0.333386	no	CDS		WP_000927243.1	hypothetical protein
ACX60_RS03825	NZ_CP012004.1:791834-796465	OK	910.94	1181.24	0.374872	0.383114	0.5106	0.677695	no	CDS	adeK	WP_001174793.1	adeC/adeK/oprM family multidrug efflux complex outer membrane factor
ACX60_RS03830	NZ_CP012004.1:791834-796465	OK	1008.6	1318.18	0.386195	0.65304	0.2575	0.416422	no	CDS	adeJ	WP_000046679.1	multidrug efflux protein
ACX60_RS03835	NZ_CP012004.1:796477-797728	OK	1156.58	1476.71	0.352524	0.757031	0.19155	0.331825	no	CDS	adeI	WP_000986589.1	AdeA/AdeI family multidrug efflux RND transporter periplasmic adaptor subunit
ACX60_RS03840	NZ_CP012004.1:797752-798379	OK	479.648	483.522	0.0116046	0.0275562	0.96015	0.978613	no	CDS		WP_002004370.1	phosphatidylglycerophosphatase
ACX60_RS03845	NZ_CP012004.1:798563-800624	OK	390.645	266.815	-0.550014	-1.25862	0.02635	0.0652434	no	CDS		WP_049594807.1	recombinase
ACX60_RS03850	NZ_CP012004.1:800638-801616	OK	274.34	223.538	-0.295447	-0.703098	0.22975	0.382093	no	CDS	ispB	WP_000234078.1	solanesyl diphosphate synthase
ACX60_RS03855	NZ_CP012004.1:801663-801963	OK	14.4697	9.50142	-0.606825	-1.09603	0.06095	0.131671	no	CDS		WP_000667115.1	hypothetical protein
ACX60_RS03860	NZ_CP012004.1:802059-802371	OK	21410.2	25747.1	0.266112	0.553216	0.33045	0.499455	no	CDS	rplU	WP_000271409.1	50S ribosomal protein L21
ACX60_RS03865	NZ_CP012004.1:802389-802647	OK	21866.9	26423.5	0.273076	0.585075	0.30655	0.474445	no	CDS	rpmA	WP_000201632.1	50S ribosomal protein L27
ACX60_RS03870	NZ_CP012004.1:802887-803583	OK	471.559	1155.89	1.2935	2.97585	5e-05	0.000250416	yes	CDS	lolA	WP_001056757.1	outer membrane lipoprotein carrier protein LolA
ACX60_RS03875	NZ_CP012004.1:803710-804499	OK	221.397	360.065	0.701621	1.63745	0.0044	0.0139973	yes	CDS		WP_001177767.1	hypothetical protein
ACX60_RS03880	NZ_CP012004.1:804617-805889	OK	740.526	697.401	-0.0865609	-0.195269	0.7256	0.84152	no	CDS		WP_000566834.1	serine--tRNA ligase
ACX60_RS03885	NZ_CP012004.1:805956-807330	OK	429.662	355.474	-0.273456	-0.634769	0.2637	0.423679	no	CDS		WP_000350922.1	sirohydrochlorin ferrochelatase
ACX60_RS03890	NZ_CP012004.1:807406-807880	OK	286.086	217.257	-0.397045	-0.930941	0.10055	0.198743	no	CDS		WP_000582207.1	RNA methyltransferase
ACX60_RS03895	NZ_CP012004.1:807929-808310	OK	30.5629	47.7751	0.644475	1.54699	0.0074	0.0219798	yes	CDS		WP_001001259.1	transcriptional regulator
ACX60_RS03900	NZ_CP012004.1:808426-808987	OK	52.4342	78.9511	0.590451	1.43608	0.0125	0.034504	yes	CDS		WP_000071881.1	FMN reductase
ACX60_RS03905	NZ_CP012004.1:809026-810427	OK	283.003	392.5	0.471874	1.09284	0.0559	0.122811	no	CDS		WP_001984857.1	putrescine/spermidine ABC transporter
ACX60_RS03910	NZ_CP012004.1:810677-811862	OK	589.228	432.558	-0.445931	-1.02634	0.07615	0.158376	no	CDS		WP_001118410.1	alcohol dehydrogenase
ACX60_RS03915	NZ_CP012004.1:811863-812397	OK	683.065	484.652	-0.495073	-1.1681	0.04025	0.0931634	no	CDS		WP_000626048.1	hypothetical protein
ACX60_RS03920	NZ_CP012004.1:812477-813131	OK	210.107	183.828	-0.192765	-0.453729	0.42905	0.602006	no	CDS		WP_000050858.1	lipoate-protein ligase B
ACX60_RS03925	NZ_CP012004.1:813314-813602	OK	1296.13	1380.36	0.090837	0.213533	0.7037	0.826938	no	CDS		WP_000887099.1	hypothetical protein
ACX60_RS03930	NZ_CP012004.1:813699-815586	OK	748.306	810.753	0.115636	0.252768	0.65255	0.789858	no	CDS		WP_001281941.1	RNA polymerase sigma factor RpoD
ACX60_RS03935	NZ_CP012004.1:815944-816151	OK	656.723	507.491	-0.371903	-0.920687	0.10375	0.203891	no	CDS		WP_000099358.1	hypothetical protein
ACX60_RS03940	NZ_CP012004.1:816226-816751	OK	1138.79	987.479	-0.205683	-0.481575	0.3932	0.566748	no	CDS		WP_001274941.1	hypothetical protein
ACX60_RS03945	NZ_CP012004.1:816976-818098	OK	199.173	127.903	-0.63897	-1.45494	0.0113	0.0316428	yes	CDS		WP_001021242.1	hypothetical protein
ACX60_RS03950	NZ_CP012004.1:818138-819071	OK	339.665	361.614	0.0903393	0.212605	0.7125	0.833202	no	CDS		WP_000994655.1	rhodanese-like domain-containing protein
ACX60_RS03955	NZ_CP012004.1:819200-819668	OK	102.434	98.0378	-0.0632849	-0.155034	0.78875	0.880379	no	CDS		WP_000950285.1	hypothetical protein
ACX60_RS03960	NZ_CP012004.1:819738-821013	OK	3114.76	3578.18	0.200107	0.411919	0.47465	0.645608	no	CDS	gltA	WP_001287579.1	type II citrate synthase
ACX60_RS03965	NZ_CP012004.1:821977-822735	OK	2447.75	2333.33	-0.0690652	-0.101587	0.8562	0.922395	no	CDS		WP_002027108.1	succinate dehydrogenase
ACX60_RS03970	NZ_CP012004.1:821977-822735	OK	3199.93	3470.38	0.117053	0.190857	0.7411	0.851015	no	CDS		WP_000833672.1	succinate dehydrogenase
ACX60_RS03975	NZ_CP012004.1:822747-824583	OK	1515.68	1675.71	0.144809	0.303981	0.5944	0.74779	no	CDS		WP_000500957.1	succinate dehydrogenase flavoprotein subunit
ACX60_RS03980	NZ_CP012004.1:824597-825308	OK	1706.13	1892.2	0.149342	0.331865	0.565	0.723749	no	CDS	sdhB	WP_000086385.1	succinate dehydrogenase iron-sulfur subunit
ACX60_RS03985	NZ_CP012004.1:825878-829915	OK	1825.72	2027.25	0.151057	0.248142	0.659	0.793867	no	CDS		WP_001984866.1	2-oxoglutarate dehydrogenase subunit E1
ACX60_RS03990	NZ_CP012004.1:825878-829915	OK	2238.97	2517.52	0.169168	0.186909	0.7493	0.856411	no	CDS		WP_000179879.1	dihydrolipoamide succinyltransferase
ACX60_RS03995	NZ_CP012004.1:829977-831411	OK	2316.24	2623.07	0.179471	0.368961	0.5206	0.685167	no	CDS		WP_000082610.1	dihydrolipoamide dehydrogenase
ACX60_RS04000	NZ_CP012004.1:831558-832725	OK	3669.43	3758.81	0.0347218	0.0699177	0.89805	0.945193	no	CDS	sucC	WP_001048573.1	succinyl-CoA ligase subunit beta
ACX60_RS04005	NZ_CP012004.1:832739-833630	OK	4023.1	4106.66	0.0296578	0.0606401	0.9175	0.955752	no	CDS		WP_000114637.1	succinyl-CoA synthetase subunit alpha
ACX60_RS04010	NZ_CP012004.1:834045-835059	OK	674.4	636.076	-0.0844054	-0.194253	0.7302	0.844014	no	CDS		WP_000072941.1	tryptophan--tRNA ligase
ACX60_RS04015	NZ_CP012004.1:835266-836190	OK	354.72	388.41	0.130901	0.310686	0.5834	0.738984	no	CDS		WP_000146246.1	membrane protein
ACX60_RS04020	NZ_CP012004.1:836219-837119	OK	771.865	807.716	0.0655006	0.149941	0.788	0.87985	no	CDS		WP_001267353.1	hypothetical protein
ACX60_RS04025	NZ_CP012004.1:837356-838859	OK	220.163	239.871	0.123691	0.292183	0.6094	0.758092	no	CDS		WP_000526259.1	sodium:proton antiporter
ACX60_RS04030	NZ_CP012004.1:842444-848669	OK	230.185	229.339	-0.00531416	-0.0112682	0.9839	0.992325	no	CDS		WP_011860060.1	type I secretion protein
ACX60_RS04035	NZ_CP012004.1:848817-852907	OK	83.2796	57.7851	-0.527266	-0.794761	0.1654	0.295185	no	CDS		WP_000257914.1	hypothetical protein
ACX60_RS04040	NZ_CP012004.1:848817-852907	OK	56.378	50.0081	-0.172971	-0.232335	0.6853	0.813531	no	CDS		WP_000221994.1	metallophosphatase
ACX60_RS04045	NZ_CP012004.1:848817-852907	OK	141.703	86.9491	-0.704627	-0.769239	0.19265	0.333057	no	CDS		WP_000722324.1	metalloprotease
ACX60_RS04050	NZ_CP012004.1:852976-853318	OK	87.0616	72.5039	-0.263977	-0.652585	0.25115	0.408557	no	CDS		WP_000102950.1	methyltransferase
ACX60_RS04055	NZ_CP012004.1:853373-853811	OK	282.783	249.228	-0.182228	-0.425997	0.4521	0.624552	no	CDS		WP_000966781.1	universal stress protein
ACX60_RS04060	NZ_CP012004.1:853932-854565	OK	71.7192	78.7932	0.135711	0.327963	0.5706	0.728137	no	CDS		WP_009518950.1	chloramphenicol acetyltransferase CAT
ACX60_RS04065	NZ_CP012004.1:854677-855073	OK	41.3421	47.0832	0.1876	0.463508	0.4142	0.587432	no	CDS		WP_031978871.1	hypothetical protein
ACX60_RS04070	NZ_CP012004.1:855209-855797	OK	36.465	43.1104	0.241524	0.607525	0.2885	0.453508	no	CDS		WP_000116197.1	TetR family transcriptional regulator
ACX60_RS04075	NZ_CP012004.1:855877-856354	OK	702.294	1066.12	0.602221	1.40169	0.0153	0.0410224	yes	CDS	greA	WP_001190203.1	transcription elongation factor GreA
ACX60_RS04080	NZ_CP012004.1:856441-859672	OK	1562.66	1539.67	-0.0213824	-0.0433598	0.9365	0.96556	no	CDS	carB	WP_001126293.1	carbamoyl phosphate synthase large subunit
ACX60_RS04085	NZ_CP012004.1:859686-860826	OK	3231.39	2807.32	-0.202966	-0.424943	0.44735	0.620029	no	CDS		WP_000106446.1	carbamoyl-phosphate synthase small subunit
ACX60_RS04090	NZ_CP012004.1:861138-861726	OK	129.615	86.3853	-0.585376	-1.34841	0.01855	0.0484581	yes	CDS		WP_001282880.1	hypothetical protein
ACX60_RS04095	NZ_CP012004.1:861784-862321	OK	724.296	662.85	-0.127898	-0.303934	0.59765	0.750078	no	CDS		WP_000179362.1	hypothetical protein
ACX60_RS04100	NZ_CP012004.1:862335-862659	OK	1204.04	1053.86	-0.192193	-0.454439	0.42275	0.596404	no	CDS		WP_000729551.1	RNA-binding protein
ACX60_RS04105	NZ_CP012004.1:862858-863509	OK	1629.52	1413.61	-0.20506	-0.4655	0.41055	0.584153	no	CDS		WP_000235573.1	ribosomal RNA large subunit methyltransferase E
ACX60_RS04110	NZ_CP012004.1:863643-865539	OK	2509.9	2450.96	-0.0342875	-0.0702027	0.8996	0.945646	no	CDS		WP_001286662.1	ATP-dependent metalloprotease
ACX60_RS04115	NZ_CP012004.1:865670-866522	OK	97.4327	80.7896	-0.270237	-0.638718	0.26025	0.419741	no	CDS	folP	WP_001176046.1	dihydropteroate synthase
ACX60_RS04120	NZ_CP012004.1:866656-866971	OK	295.634	144.78	-1.02996	-2.4765	5e-05	0.000250416	yes	CDS		WP_000461267.1	hypothetical protein
ACX60_RS04125	NZ_CP012004.1:866971-867337	OK	288.601	106.635	-1.4364	-3.40006	5e-05	0.000250416	yes	CDS		WP_001112529.1	hypothetical protein
ACX60_RS04130	NZ_CP012004.1:867391-867477	NOTEST	0	0	0	0	1	1	no	tRNA			tRNA-Leu
ACX60_RS04135	NZ_CP012004.1:867673-869437	OK	17.5753	15.7215	-0.160808	-0.391445	0.49405	0.663042	no	CDS		WP_001290918.1	alkaline phosphatase
ACX60_RS04140	NZ_CP012004.1:869537-869623	NOTEST	0	0	0	0	1	1	no	tRNA			tRNA-Leu
ACX60_RS04145	NZ_CP012004.1:869634-869708	NOTEST	0	76.2328	inf	0	1	1	no	tRNA			tRNA-Cys
ACX60_RS04150	NZ_CP012004.1:869860-870709	OK	765.126	787.516	0.0416106	0.0957161	0.86935	0.929785	no	CDS		WP_001229846.1	bifunctional 5,10-methylene-tetrahydrofolate dehydrogenase/5,10-methylene-tetrahydrofolate cyclohydrolase
ACX60_RS04155	NZ_CP012004.1:870949-871618	OK	156.269	122.237	-0.354352	-0.83044	0.1526	0.277072	no	CDS		WP_001278013.1	hypothetical protein
ACX60_RS04160	NZ_CP012004.1:871640-872063	OK	426.377	393.715	-0.11498	-0.270545	0.63055	0.774216	no	CDS		WP_001043187.1	hypothetical protein
ACX60_RS04165	NZ_CP012004.1:872179-873499	OK	201.88	184.749	-0.127926	-0.30409	0.59845	0.750764	no	CDS		WP_000228302.1	MFS transporter
ACX60_RS04170	NZ_CP012004.1:873885-875394	OK	172.004	114.857	-0.582598	-1.3835	0.01645	0.0436953	yes	CDS	glpK	WP_000063783.1	glycerol kinase
ACX60_RS04175	NZ_CP012004.1:875548-877066	OK	42.8903	36.1318	-0.247382	-0.572291	0.318	0.486217	no	CDS		WP_000868069.1	glycerol-3-phosphate dehydrogenase
ACX60_RS04180	NZ_CP012004.1:877107-878940	OK	2032.26	2511.22	0.305305	0.619448	0.27815	0.441352	no	CDS		WP_049594808.1	phosphoenolpyruvate carboxykinase
ACX60_RS04185	NZ_CP012004.1:879331-881009	OK	43.8844	65.129	0.569591	0.859038	0.1267	0.238851	no	CDS		WP_001247645.1	hypothetical protein
ACX60_RS04190	NZ_CP012004.1:879331-881009	OK	92.6158	107.095	0.209563	0.375561	0.51415	0.679813	no	CDS		WP_000924297.1	3',5'-cyclic-nucleotide phosphodiesterase
ACX60_RS04195	NZ_CP012004.1:881194-881485	OK	7643.27	6203.93	-0.301009	-0.6802	0.2326	0.385651	no	CDS		WP_000065579.1	molecular chaperone GroES
ACX60_RS04200	NZ_CP012004.1:881543-883178	OK	2993.98	2708.59	-0.144523	-0.293865	0.6026	0.753022	no	CDS	groEL	WP_001274623.1	molecular chaperone GroEL
ACX60_RS04205	NZ_CP012004.1:883352-883727	OK	47.0545	42.5484	-0.145229	-0.351321	0.5397	0.702158	no	CDS		WP_000379025.1	diacylglycerol kinase
ACX60_RS04210	NZ_CP012004.1:883833-884796	OK	597.175	353.777	-0.755315	-1.73929	0.0023	0.00789676	yes	CDS		WP_000732913.1	hydrolase
ACX60_RS04215	NZ_CP012004.1:884839-885982	OK	18.2661	14.7067	-0.312696	-0.782074	0.1704	0.302194	no	CDS		WP_000488521.1	glycerophosphoryl diester phosphodiesterase
ACX60_RS04220	NZ_CP012004.1:886245-889341	OK	29.6805	52.5565	0.824355	1.91605	0.0009	0.00344554	yes	CDS		WP_005134866.1	multidrug efflux RND transporter permease subunit
ACX60_RS04225	NZ_CP012004.1:889413-889989	OK	157.617	188.96	0.261659	0.612189	0.2886	0.453634	no	CDS		WP_001135457.1	hypothetical protein
ACX60_RS04230	NZ_CP012004.1:890039-890945	OK	1600.39	1854.06	0.212263	0.463427	0.4102	0.58395	no	CDS		WP_000984535.1	protease HtpX
ACX60_RS04235	NZ_CP012004.1:891202-892066	OK	180.326	119.624	-0.59211	-1.38362	0.01675	0.044344	yes	CDS		WP_000798650.1	transglycosylase
ACX60_RS04240	NZ_CP012004.1:892569-893475	OK	954.125	910.985	-0.0667505	-0.15143	0.79035	0.88159	no	CDS		WP_000271251.1	tRNA 2-thiocytidine biosynthesis protein TtcA
ACX60_RS04245	NZ_CP012004.1:893681-894065	OK	1927.98	2875.49	0.576716	1.33736	0.0199	0.0514773	no	CDS		WP_001110719.1	hypothetical protein
ACX60_RS04250	NZ_CP012004.1:894156-895269	OK	60.794	111.648	0.87696	2.01912	0.0004	0.00167352	yes	CDS	mltF	WP_001984613.1	ABC transporter substrate-binding protein
ACX60_RS04255	NZ_CP012004.1:895641-896136	OK	57.8691	55.2321	-0.0672845	-0.166363	0.76915	0.868385	no	CDS		WP_000841361.1	transcription elongation factor GreB
ACX60_RS04260	NZ_CP012004.1:896225-896315	NOTEST	0	0	0	0	1	1	no	tRNA			tRNA-Ser
ACX60_RS04265	NZ_CP012004.1:896394-896925	OK	35.8273	46.9397	0.38975	0.971263	0.09095	0.183499	no	CDS		WP_000398198.1	hypothetical protein
ACX60_RS04270	NZ_CP012004.1:897531-901530	OK	7.16073	6.639	-0.10914	-0.266858	0.6391	0.780538	no	CDS		WP_001071474.1	peptide synthetase
ACX60_RS04275	NZ_CP012004.1:901599-902106	OK	51.1338	24.9641	-1.03442	-2.57803	5e-05	0.000250416	yes	CDS		WP_001027817.1	GCN5 family N-acetyltransferase
ACX60_RS04280	NZ_CP012004.1:902139-902397	OK	127.942	96.6708	-0.404343	-0.974268	0.0902	0.182349	no	CDS		WP_001054060.1	hypothetical protein
ACX60_RS04285	NZ_CP012004.1:902675-903095	OK	62.4826	35.3684	-0.820993	-1.9992	0.00055	0.00222337	yes	CDS		WP_000750922.1	hypothetical protein
ACX60_RS04290	NZ_CP012004.1:903190-903973	OK	66.342	45.6449	-0.53947	-1.29038	0.0246	0.0616162	no	CDS		WP_000613407.1	hypothetical protein
ACX60_RS04295	NZ_CP012004.1:904150-905957	OK	205.05	154.079	-0.412298	-0.462613	0.41615	0.589522	no	CDS		WP_001059983.1	hypothetical protein
ACX60_RS04300	NZ_CP012004.1:904150-905957	OK	84.9893	68.1571	-0.318418	-0.413449	0.46045	0.632671	no	CDS		WP_005134880.1	hypothetical protein
ACX60_RS04305	NZ_CP012004.1:904150-905957	OK	255.177	174.779	-0.545962	-0.796769	0.1674	0.298061	no	CDS		WP_000120680.1	hypothetical protein
ACX60_RS04310	NZ_CP012004.1:906161-906470	OK	62.6488	43.7267	-0.518771	-1.20559	0.03365	0.0801365	no	CDS		WP_000734498.1	hypothetical protein
ACX60_RS04315	NZ_CP012004.1:906645-907251	OK	72.9393	57.0189	-0.355258	-0.868822	0.13405	0.249998	no	CDS		WP_001058974.1	hypothetical protein
ACX60_RS04320	NZ_CP012004.1:907979-908558	OK	5.58076	3.39095	-0.718773	-1.41678	0.016	0.0426475	yes	CDS		WP_001133242.1	transcriptional regulator
ACX60_RS04325	NZ_CP012004.1:908637-909501	OK	4.55428	4.04869	-0.169765	-0.368845	0.5195	0.684407	no	CDS		WP_001090404.1	metal hydrolase
ACX60_RS04330	NZ_CP012004.1:909609-910227	OK	17.8463	22.1202	0.309743	0.753912	0.1916	0.331886	no	CDS		WP_000256447.1	TetR family transcriptional regulator
ACX60_RS04335	NZ_CP012004.1:910341-910947	OK	275.213	363.464	0.401261	0.949322	0.0976	0.193963	no	CDS		WP_001100693.1	nitroreductase
ACX60_RS04340	NZ_CP012004.1:910984-911767	OK	22.5596	33.6624	0.577394	1.43849	0.013	0.0356587	yes	CDS		WP_000116129.1	SDR family oxidoreductase
ACX60_RS04345	NZ_CP012004.1:911889-913610	OK	56.0682	76.2178	0.442945	0.791997	0.1681	0.298901	no	CDS		WP_000868731.1	TetR family transcriptional regulator
ACX60_RS04350	NZ_CP012004.1:911889-913610	OK	16.6406	21.8674	0.394075	0.61752	0.2766	0.439394	no	CDS		WP_000869506.1	glycerate kinase
ACX60_RS04355	NZ_CP012004.1:914004-916413	OK	111.973	173.662	0.633138	1.48293	0.01035	0.0293481	yes	CDS		WP_000370438.1	hypothetical protein
ACX60_RS04360	NZ_CP012004.1:916491-917283	OK	32.8495	36.2399	0.141707	0.345028	0.55255	0.713797	no	CDS		WP_000187645.1	formate dehydrogenase accessory protein FdhD
ACX60_RS04365	NZ_CP012004.1:917402-917795	OK	34.3598	43.3456	0.335164	0.813485	0.1547	0.280063	no	CDS		WP_000119198.1	hypothetical protein
ACX60_RS04370	NZ_CP012004.1:917899-919938	OK	83.6748	78.2077	-0.0974826	-0.162776	0.77695	0.873691	no	CDS		WP_000706087.1	erythronate-4-phosphate dehydrogenase
ACX60_RS04375	NZ_CP012004.1:917899-919938	OK	95.7694	87.1539	-0.136001	-0.22088	0.702	0.825957	no	CDS		WP_000059542.1	elongation factor P--(R)-beta-lysine ligase
ACX60_RS04380	NZ_CP012004.1:919996-920977	OK	1436.11	1669.42	0.217181	0.476845	0.4083	0.582136	no	CDS		WP_000451853.1	membrane protein
ACX60_RS04385	NZ_CP012004.1:921059-922448	OK	118.732	116.153	-0.0316823	-0.0749477	0.89925	0.945635	no	CDS		WP_000048860.1	DNA repair protein RadA
ACX60_RS04390	NZ_CP012004.1:922937-924344	OK	195.878	210.5	0.103863	0.245698	0.6626	0.796652	no	CDS		WP_000070815.1	alanine glycine permease
ACX60_RS04395	NZ_CP012004.1:924484-924709	OK	1337.31	1224.57	-0.127059	-0.299873	0.5997	0.751123	no	CDS		WP_001255202.1	hypothetical protein
ACX60_RS04400	NZ_CP012004.1:924731-925982	OK	290.069	294.148	0.0201454	0.0476165	0.9314	0.962396	no	CDS		WP_000011145.1	diaminopimelate decarboxylase
ACX60_RS04405	NZ_CP012004.1:925987-926833	OK	324.806	363.329	0.1617	0.384381	0.5062	0.673864	no	CDS	dapF	WP_000923478.1	diaminopimelate epimerase
ACX60_RS04410	NZ_CP012004.1:926919-927543	OK	83.2812	79.4402	-0.0681224	-0.164459	0.7739	0.871626	no	CDS		WP_000207640.1	lysine transporter LysE
ACX60_RS04415	NZ_CP012004.1:927666-928593	OK	65.3182	96.3571	0.560907	1.29976	0.0243	0.0609746	no	CDS		WP_000445485.1	integrase
ACX60_RS04420	NZ_CP012004.1:929029-929779	OK	2537	2699.17	0.089388	0.193748	0.7304	0.844026	no	CDS		WP_000646179.1	EtfB protein
ACX60_RS04425	NZ_CP012004.1:929796-930729	OK	1407.65	1494.4	0.0862779	0.190284	0.74015	0.850262	no	CDS		WP_000025985.1	electron transfer flavoprotein subunit beta
ACX60_RS04430	NZ_CP012004.1:931094-933809	OK	753.685	739.301	-0.0277997	-0.0594242	0.91315	0.953497	no	CDS		WP_000116449.1	DNA gyrase subunit A
ACX60_RS04435	NZ_CP012004.1:933859-935506	OK	8.45108	8.31602	-0.0232427	-0.0580535	0.9162	0.955158	no	CDS		WP_001188105.1	hypothetical protein
ACX60_RS04440	NZ_CP012004.1:935515-937667	OK	6.92952	7.68614	0.149504	0.0947709	0.87225	0.931651	no	CDS		WP_000457360.1	hypothetical protein
ACX60_RS04445	NZ_CP012004.1:935515-937667	OK	4.17982	6.11253	0.548326	0.57988	0.29965	0.466751	no	CDS		WP_005134882.1	hypothetical protein
ACX60_RS04450	NZ_CP012004.1:935515-937667	OK	19.0923	18.6381	-0.0347424	-0.068148	0.9075	0.950629	no	CDS		WP_001140942.1	hypothetical protein
ACX60_RS04455	NZ_CP012004.1:937931-940090	OK	46.7487	51.8917	0.150577	0.224857	0.6984	0.823418	no	CDS		WP_000657706.1	multidrug ABC transporter permease
ACX60_RS04460	NZ_CP012004.1:937931-940090	OK	72.7299	74.6138	0.0368937	0.0668301	0.90465	0.948738	no	CDS		WP_000258029.1	multidrug ABC transporter permease
ACX60_RS04465	NZ_CP012004.1:940153-941275	OK	121.125	138.518	0.193574	0.457051	0.42105	0.594835	no	CDS		WP_001070866.1	RND transporter
ACX60_RS04470	NZ_CP012004.1:941287-942775	OK	119.229	129.067	0.114381	0.271034	0.6321	0.775392	no	CDS		WP_001142049.1	transporter
ACX60_RS04475	NZ_CP012004.1:943154-944234	OK	300.74	274.377	-0.132357	-0.314296	0.5755	0.7325	no	CDS		WP_001203181.1	3-phosphoserine/phosphohydroxythreonine aminotransferase
ACX60_RS04480	NZ_CP012004.1:944471-945413	OK	334.856	368.614	0.138574	0.327527	0.5608	0.720358	no	CDS		WP_000795877.1	hypothetical protein
ACX60_RS04485	NZ_CP012004.1:945687-946155	OK	203.394	206.619	0.0226992	0.0531916	0.92695	0.960308	no	CDS		WP_000936552.1	hypothetical protein
ACX60_RS04490	NZ_CP012004.1:946165-947074	OK	94.5985	67.3365	-0.490428	-1.15973	0.04455	0.101481	no	CDS		WP_001140078.1	membrane protein
ACX60_RS04495	NZ_CP012004.1:947321-949236	OK	391.553	602.312	0.621303	1.09162	0.06065	0.131137	no	CDS	lolE	WP_001984636.1	multidrug ABC transporter substrate-binding protein
ACX60_RS04500	NZ_CP012004.1:947321-949236	OK	489.271	764.148	0.643217	0.872103	0.13725	0.25477	no	CDS	lolD	WP_000049406.1	ABC transporter ATP-binding protein
ACX60_RS04505	NZ_CP012004.1:949321-952666	OK	48.2072	40.2345	-0.260816	-0.265355	0.6416	0.782132	no	CDS		WP_000472702.1	hypothetical protein
ACX60_RS04510	NZ_CP012004.1:949321-952666	OK	581.87	500.869	-0.216265	-0.448655	0.43235	0.605268	no	CDS		WP_001109113.1	lipid A biosynthesis acyltransferase
ACX60_RS04515	NZ_CP012004.1:952822-953839	OK	523.599	743.402	0.505681	1.16676	0.04185	0.0963558	no	CDS		WP_001286612.1	protease
ACX60_RS04520	NZ_CP012004.1:953857-954667	OK	343.521	466.71	0.442128	1.04946	0.0666	0.141353	no	CDS		WP_000114071.1	hydrolase
ACX60_RS04525	NZ_CP012004.1:954730-956427	OK	860.676	882.547	0.0362028	0.0443893	0.9387	0.966932	no	CDS		WP_031945425.1	phosphoribosylglycinamide formyltransferase
ACX60_RS04530	NZ_CP012004.1:954730-956427	OK	877.934	888.661	0.0175211	0.0316577	0.95375	0.97517	no	CDS		WP_000071984.1	phosphoribosylformylglycinamidine cyclo-ligase
ACX60_RS04535	NZ_CP012004.1:956562-957756	OK	477.046	602.706	0.337326	0.7749	0.17505	0.308964	no	CDS		WP_001153980.1	AI-2E family transporter
ACX60_RS04540	NZ_CP012004.1:957776-958475	OK	282.684	311.926	0.142016	0.336853	0.5627	0.721633	no	CDS		WP_001249535.1	DnaA regulatory inactivator Hda
ACX60_RS04545	NZ_CP012004.1:958792-960646	OK	204.697	177.866	-0.202696	-0.467604	0.4084	0.582136	no	CDS		WP_000920027.1	hypothetical protein
ACX60_RS04550	NZ_CP012004.1:960660-963108	OK	180.76	165.809	-0.124555	-0.282517	0.61885	0.765167	no	CDS		WP_000760139.1	membrane protein
ACX60_RS04555	NZ_CP012004.1:963197-964501	OK	344.551	389.244	0.175956	0.154701	0.77935	0.874943	no	CDS		WP_000225919.1	hypothetical protein
ACX60_RS04560	NZ_CP012004.1:963197-964501	OK	652.538	871.222	0.416979	0.418397	0.4703	0.641926	no	CDS		WP_001015075.1	hypothetical protein
ACX60_RS04565	NZ_CP012004.1:963197-964501	OK	656.835	799.452	0.283481	0.529175	0.3575	0.52885	no	CDS		WP_000362312.1	DNA-directed RNA polymerase sigma-70 factor
ACX60_RS04570	NZ_CP012004.1:964660-965437	OK	392.462	432.502	0.140155	0.333005	0.5525	0.713774	no	CDS		WP_000268350.1	rRNA methyltransferase
ACX60_RS04575	NZ_CP012004.1:965493-966465	OK	1087.48	1318.16	0.277532	0.616645	0.2672	0.42782	no	CDS		WP_049594876.1	fructose 1,6-bisphosphatase
ACX60_RS04580	NZ_CP012004.1:966647-966836	OK	747.71	779.173	0.059464	0.148554	0.78945	0.880851	no	CDS		WP_000208542.1	hypothetical protein
ACX60_RS04585	NZ_CP012004.1:966890-967454	OK	1081.06	2402.08	1.15183	2.59389	5e-05	0.000250416	yes	CDS	pal	WP_000836015.1	peptidoglycan-binding protein
ACX60_RS04590	NZ_CP012004.1:967481-968762	OK	512.961	1130.97	1.14063	2.538	5e-05	0.000250416	yes	CDS	tolB	WP_000858381.1	translocation protein TolB
ACX60_RS04595	NZ_CP012004.1:968855-970259	OK	302.279	536.185	0.826847	1.91108	0.0009	0.00344554	yes	CDS	tolA	WP_001039161.1	gramicidin S synthase
ACX60_RS04600	NZ_CP012004.1:970262-971413	OK	607.935	1054.3	0.794296	1.01336	0.0771	0.159948	no	CDS	tolR	WP_001007562.1	gramicidin S synthase
ACX60_RS04605	NZ_CP012004.1:970262-971413	OK	659.401	1079.02	0.710495	1.32819	0.02225	0.0565638	no	CDS	tolQ	WP_000224630.1	Tol-Pal system subunit TolQ
ACX60_RS04610	NZ_CP012004.1:971436-971844	OK	651.384	555.767	-0.229028	-0.539581	0.3406	0.510946	no	CDS		WP_001273591.1	thioesterase
ACX60_RS04615	NZ_CP012004.1:972054-973389	OK	7.38101	6.98873	-0.0787865	-0.191886	0.73935	0.849649	no	CDS		WP_000277197.1	N-acyl-L-amino acid amidohydrolase
ACX60_RS04620	NZ_CP012004.1:973593-974598	OK	232.631	222.905	-0.0616154	-0.14631	0.79845	0.886185	no	CDS	ruvB	WP_001154002.1	Holliday junction DNA helicase RuvB
ACX60_RS04625	NZ_CP012004.1:974606-975206	OK	429.854	392.128	-0.132521	-0.315179	0.58695	0.741709	no	CDS		WP_000578663.1	Holliday junction DNA helicase RuvA
ACX60_RS04630	NZ_CP012004.1:975297-976638	OK	223.831	223.968	0.000881946	0.00208917	0.9969	0.99856	no	CDS		WP_000437078.1	deoxyguanosinetriphosphate triphosphohydrolase
ACX60_RS04635	NZ_CP012004.1:976947-980781	OK	717.78	625.189	-0.19925	-0.420642	0.4623	0.634508	no	CDS		WP_000471073.1	phosphoribosylformylglycinamidine synthase
ACX60_RS04640	NZ_CP012004.1:980863-981919	OK	123.076	91.0827	-0.434301	-1.0106	0.0789	0.163089	no	CDS			multidrug MFS transporter
ACX60_RS04645	NZ_CP012004.1:982056-982632	OK	39.8417	37.0484	-0.104868	-0.262447	0.6405	0.781476	no	CDS		WP_000057883.1	hypothetical protein
ACX60_RS04650	NZ_CP012004.1:983328-983967	OK	67.3028	54.3226	-0.309114	-0.747248	0.18935	0.328679	no	CDS		WP_000269399.1	hypothetical protein
ACX60_RS04655	NZ_CP012004.1:984351-985278	OK	22.6909	24.8024	0.128369	0.318271	0.57955	0.735804	no	CDS		WP_000029750.1	AraC family transcriptional regulator
ACX60_RS04660	NZ_CP012004.1:985654-986830	OK	6.01324	6.11501	0.024213	0.0580932	0.9237	0.958801	no	CDS		WP_001108695.1	hypothetical protein
ACX60_RS04665	NZ_CP012004.1:986921-987551	OK	9.76725	5.93668	-0.718295	-1.57762	0.00665	0.0199949	yes	CDS		WP_000997094.1	23-dihydro-2,3-dihydroxybenzoate synthetase
ACX60_RS04670	NZ_CP012004.1:987587-988379	OK	11.945	8.65302	-0.465137	-1.1207	0.0514	0.11421	no	CDS		WP_000656488.1	2,3-dihydro-2,3-dihydroxybenzoate dehydrogenase
ACX60_RS04675	NZ_CP012004.1:988392-990897	OK	10.7556	8.11585	-0.406276	-0.997323	0.0823	0.168956	no	CDS		WP_001176910.1	peptide synthetase
ACX60_RS04680	NZ_CP012004.1:990900-994137	OK	10.1505	9.07572	-0.161464	-0.393865	0.4881	0.65786	no	CDS		WP_005181288.1	non-ribosomal peptide synthetase
ACX60_RS04685	NZ_CP012004.1:994149-997365	OK	10.8204	10.6886	-0.0176864	-0.0427281	0.9415	0.968965	no	CDS		WP_000019486.1	peptide synthetase
ACX60_RS04690	NZ_CP012004.1:997376-998996	OK	10.5807	9.90919	-0.0945905	-0.237194	0.6844	0.813026	no	CDS		WP_049594809.1	2,3-dihydroxybenzoate-AMP ligase
ACX60_RS04695	NZ_CP012004.1:999009-1000350	OK	19.356	17.6821	-0.130494	-0.321893	0.5735	0.730645	no	CDS		WP_001088061.1	siderophore biosynthesis protein
ACX60_RS04700	NZ_CP012004.1:1000359-1001520	OK	27.8699	26.6873	-0.0625519	-0.153516	0.79085	0.881982	no	CDS		WP_001010592.1	ornithine decarboxylase
ACX60_RS04705	NZ_CP012004.1:1001601-1002228	OK	49.8253	42.3909	-0.233126	-0.581664	0.30565	0.473513	no	CDS		WP_000988323.1	siderophore biosynthesis protein
ACX60_RS04710	NZ_CP012004.1:1002348-1002708	OK	72.7138	57.5325	-0.337854	-0.839874	0.1456	0.267085	no	CDS		WP_001985267.1	transposase
ACX60_RS04715	NZ_CP012004.1:1002735-1003101	OK	21.1843	17.6347	-0.264582	-0.594918	0.3012	0.468477	no	CDS		WP_001985268.1	transposase
ACX60_RS04720	NZ_CP012004.1:1003261-1004131	OK	5.84792	6.90022	0.238719	0.549991	0.3362	0.505913	no	CDS		WP_000336209.1	4'-phosphopantetheinyl transferase
ACX60_RS04725	NZ_CP012004.1:1004145-1004907	OK	14.9199	23.5894	0.660906	1.63327	0.00475	0.014961	yes	CDS		WP_000200755.1	thioesterase
ACX60_RS04730	NZ_CP012004.1:1005129-1007337	OK	13.3697	13.4589	0.00959981	0.023537	0.9679	0.982284	no	CDS		WP_049594810.1	ligand-gated channel protein
ACX60_RS04735	NZ_CP012004.1:1007381-1008605	OK	14.7156	15.8519	0.107303	0.268263	0.63585	0.778319	no	CDS		WP_000790349.1	MFS transporter
ACX60_RS04740	NZ_CP012004.1:1008656-1009781	OK	26.7659	21.6041	-0.309092	-0.76575	0.1785	0.313983	no	CDS		WP_049594811.1	NADPH-dependent ferric siderophore reductase
ACX60_RS04745	NZ_CP012004.1:1009799-1011155	OK	23.4258	21.3861	-0.131422	-0.322623	0.5794	0.735739	no	CDS		WP_001056739.1	MATE family efflux transporter
ACX60_RS04750	NZ_CP012004.1:1011358-1013476	OK	107.705	77.7357	-0.470439	-1.11459	0.05185	0.115095	no	CDS		WP_001269710.1	hypothetical protein
ACX60_RS04755	NZ_CP012004.1:1013479-1014745	OK	143.496	70.0218	-1.03514	-2.42007	5e-05	0.000250416	yes	CDS		WP_000097731.1	transporter
ACX60_RS04760	NZ_CP012004.1:1014753-1015902	OK	148.94	107.071	-0.476172	-1.11953	0.04915	0.10999	no	CDS		WP_000925820.1	hypothetical protein
ACX60_RS04765	NZ_CP012004.1:1016175-1016514	OK	966.488	395.232	-1.29005	-3.00967	5e-05	0.000250416	yes	CDS		WP_001208763.1	hypothetical protein
ACX60_RS04770	NZ_CP012004.1:1016685-1017066	OK	4.88948	4.61788	-0.0824486	-0.134429	0.8098	0.893127	no	CDS		WP_049594878.1	transposase
ACX60_RS04775	NZ_CP012004.1:1017327-1017581	OK	15.2148	11.0423	-0.462433	-0.730299	0.2081	0.353346	no	CDS			transposase
ACX60_RS04780	NZ_CP012004.1:1017595-1017991	OK	2.88078	3.85255	0.419356	0.611331	0.28015	0.443862	no	CDS		WP_001014737.1	hypothetical protein
ACX60_RS04785	NZ_CP012004.1:1018227-1020490	OK	20.3657	19.815	-0.0395524	-0.0791177	0.89195	0.942008	no	CDS		WP_000547725.1	hypothetical protein
ACX60_RS04790	NZ_CP012004.1:1018227-1020490	OK	21.0639	20.7724	-0.0201097	-0.0238118	0.96745	0.982275	no	CDS			transposase
ACX60_RS04795	NZ_CP012004.1:1020544-1021477	OK	38.7332	39.5583	0.0304067	0.0743202	0.89245	0.942313	no	CDS		WP_000742756.1	transposase
ACX60_RS04800	NZ_CP012004.1:1021532-1022381	OK	82.0629	61.8649	-0.40761	-0.96032	0.0901	0.182213	no	CDS			transposase
ACX60_RS04805	NZ_CP012004.1:1022396-1026854	OK	89.8477	72.6945	-0.305635	-0.465896	0.4165	0.589942	no	CDS		WP_001061231.1	ATPase AAA
ACX60_RS04810	NZ_CP012004.1:1022396-1026854	OK	72.6501	58.3928	-0.315175	-0.49295	0.39775	0.571198	no	CDS		WP_000269331.1	transcriptional antiterminator
ACX60_RS04815	NZ_CP012004.1:1022396-1026854	OK	62.3426	68.0774	0.126958	0.0984651	0.86185	0.925641	no	CDS		WP_011859944.1	transcriptional antiterminator
ACX60_RS04820	NZ_CP012004.1:1027414-1027540	OK	939.47	1118.36	0.251467	0.591724	0.3037	0.471312	no	CDS		WP_000977276.1	hypothetical protein
ACX60_RS04825	NZ_CP012004.1:1027608-1028723	OK	140.346	151.883	0.11398	0.0856182	0.8822	0.937045	no	CDS		WP_000916029.1	NIF3 1
ACX60_RS04830	NZ_CP012004.1:1027608-1028723	OK	229.148	251.716	0.13552	0.304443	0.5917	0.745384	no	CDS		WP_000175545.1	enoly-CoA hydratase
ACX60_RS04835	NZ_CP012004.1:1028790-1029423	OK	148.609	157.465	0.083505	0.195896	0.7315	0.844592	no	CDS		WP_000117223.1	nicotinamide-nucleotide adenylyltransferase
ACX60_RS04840	NZ_CP012004.1:1029493-1030063	OK	82.4179	88.033	0.0950855	0.231113	0.69005	0.817339	no	CDS		WP_001050696.1	hypothetical protein
ACX60_RS04845	NZ_CP012004.1:1030188-1030650	OK	395.815	655.513	0.727798	1.69646	0.00315	0.0104198	yes	CDS	bcp	WP_001293525.1	peroxiredoxin
ACX60_RS04850	NZ_CP012004.1:1030667-1031354	OK	61.757	119.032	0.946676	2.26415	0.0002	0.00090002	yes	CDS		WP_049594812.1	ATPase
ACX60_RS04855	NZ_CP012004.1:1031444-1031861	OK	2121.82	6577.61	1.63226	3.63161	5e-05	0.000250416	yes	CDS		WP_000771345.1	membrane protein
ACX60_RS04860	NZ_CP012004.1:1031874-1032546	OK	637.607	814.148	0.352623	0.82467	0.142	0.261732	no	CDS		WP_001247780.1	7-cyano-7-deazaguanine synthase
ACX60_RS04865	NZ_CP012004.1:1032586-1033297	OK	630.167	717.155	0.186551	0.438091	0.4431	0.615902	no	CDS		WP_000157724.1	7-carboxy-7-deazaguanine synthase
ACX60_RS04870	NZ_CP012004.1:1033375-1034197	OK	1349.71	1387.02	0.0393411	0.0878506	0.88125	0.936662	no	CDS	dapD	WP_000080867.1	2,3,4,5-tetrahydropyridine-2,6-dicarboxylate N-succinyltransferase
ACX60_RS04875	NZ_CP012004.1:1034491-1035220	OK	1846.5	8819.98	2.25598	4.72652	5e-05	0.000250416	yes	CDS		WP_000866520.1	membrane protein
ACX60_RS04880	NZ_CP012004.1:1035311-1036235	OK	126.936	103.636	-0.292581	-0.6875	0.2318	0.384611	no	CDS		WP_001011052.1	CysB family transcriptional regulator
ACX60_RS04885	NZ_CP012004.1:1036306-1037368	OK	121.641	80.7069	-0.59187	-1.36883	0.01825	0.0477978	yes	CDS		WP_000027499.1	sulfate ABC transporter ATP-binding protein
ACX60_RS04890	NZ_CP012004.1:1037379-1039094	OK	124.417	76.1429	-0.708408	-1.1831	0.03905	0.0907823	no	CDS	cysW	WP_001048807.1	sulfate/thiosulfate transporter permease subunit
ACX60_RS04895	NZ_CP012004.1:1037379-1039094	OK	110.537	76.2652	-0.535425	-0.839398	0.1484	0.271305	no	CDS		WP_000083115.1	sulfate transporter
ACX60_RS04900	NZ_CP012004.1:1039174-1039783	OK	180.45	139.664	-0.369637	-0.856077	0.1336	0.249388	no	CDS		WP_000149917.1	esterase
ACX60_RS04905	NZ_CP012004.1:1039813-1040821	OK	181.039	161.063	-0.168678	-0.39396	0.48465	0.654649	no	CDS		WP_001212600.1	ABC transporter permease
ACX60_RS04910	NZ_CP012004.1:1041084-1041897	OK	49.8845	47.6444	-0.0662856	-0.159353	0.78305	0.876918	no	CDS		WP_000263427.1	4-amino-4-deoxychorismate lyase
ACX60_RS04915	NZ_CP012004.1:1041898-1042969	OK	212.872	218.702	0.0389826	0.0925723	0.87235	0.931651	no	CDS	mltG/yceG	WP_001125860.1	hypothetical protein
ACX60_RS04920	NZ_CP012004.1:1042978-1043578	OK	153.386	158.866	0.0506461	0.118947	0.8397	0.911162	no	CDS		WP_000470765.1	thymidylate kinase
ACX60_RS04925	NZ_CP012004.1:1043716-1044133	OK	160.064	118.681	-0.431559	-1.04966	0.06865	0.145054	no	CDS		WP_000842540.1	thioesterase
ACX60_RS04930	NZ_CP012004.1:1044186-1045830	OK	124.41	126.466	0.0236468	0.0561746	0.9227	0.958575	no	CDS		WP_000367540.1	L-aspartate oxidase
ACX60_RS04935	NZ_CP012004.1:1046060-1047437	OK	154.045	323.275	1.06941	2.50855	5e-05	0.000250416	yes	CDS		WP_000842416.1	serine protease
ACX60_RS04940	NZ_CP012004.1:1047557-1048013	OK	159.246	162.324	0.0276187	0.0661666	0.90375	0.948173	no	CDS		WP_000094835.1	thioesterase
ACX60_RS04945	NZ_CP012004.1:1048026-1048575	OK	89.237	85.7453	-0.0575854	-0.139853	0.8049	0.890546	no	CDS		WP_005134895.1	hypothetical protein
ACX60_RS04950	NZ_CP012004.1:1048758-1050576	OK	573.359	535.398	-0.098827	-0.22074	0.7026	0.826488	no	CDS		WP_000035781.1	elongation factor 4
ACX60_RS04955	NZ_CP012004.1:1050646-1051474	OK	522.856	534.172	0.0308896	0.0728279	0.8947	0.943391	no	CDS		WP_000344900.1	S26 family signal peptidase
ACX60_RS04960	NZ_CP012004.1:1051497-1052536	OK	647.366	521.844	-0.310963	-0.449475	0.4366	0.609188	no	CDS		WP_001224039.1	hypothetical protein
ACX60_RS04965	NZ_CP012004.1:1051497-1052536	OK	356.344	306.734	-0.216281	-0.404219	0.47515	0.646011	no	CDS	rnc	WP_000160699.1	ribonuclease 3
ACX60_RS04970	NZ_CP012004.1:1052541-1053570	OK	1047.96	1002.01	-0.0646818	-0.144346	0.80455	0.890292	no	CDS		WP_000061702.1	GTPase Era
ACX60_RS04975	NZ_CP012004.1:1053588-1053789	OK	7899.21	7454.54	-0.0835889	-0.198611	0.73085	0.844152	no	CDS		WP_004840396.1	hypothetical protein
ACX60_RS04980	NZ_CP012004.1:1053798-1054512	OK	281.069	259.636	-0.114434	-0.270878	0.6314	0.774875	no	CDS		WP_000985104.1	DNA repair protein RecO
ACX60_RS04985	NZ_CP012004.1:1054525-1055251	OK	556.738	552.806	-0.0102267	-0.0241504	0.9652	0.98093	no	CDS		WP_000729414.1	pyridoxamine 5'-phosphate oxidase
ACX60_RS04990	NZ_CP012004.1:1055257-1055902	OK	363.082	362.258	-0.00327856	-0.00778711	0.9888	0.994518	no	CDS		WP_000095056.1	hypothetical protein
ACX60_RS04995	NZ_CP012004.1:1056195-1056954	OK	246.501	184.584	-0.417311	-0.971058	0.0887	0.179889	no	CDS		WP_000880601.1	NAD(P)-dependent oxidoreductase
ACX60_RS05000	NZ_CP012004.1:1057137-1057213	NOTEST	0	0	0	0	1	1	no	tRNA			tRNA-Asn
ACX60_RS05005	NZ_CP012004.1:1057447-1057876	OK	48.2288	77.295	0.680482	1.6636	0.0039	0.0126231	yes	CDS		WP_000855164.1	hypothetical protein
ACX60_RS05010	NZ_CP012004.1:1057890-1058328	OK	97.9925	85.1251	-0.203087	-0.503956	0.3714	0.54399	no	CDS		WP_000795395.1	phenylacetic acid degradation protein
ACX60_RS05015	NZ_CP012004.1:1058513-1058924	OK	84.5063	71.4566	-0.241992	-0.564571	0.3264	0.495419	no	CDS		WP_001014252.1	S-(hydroxymethyl)glutathione synthase
ACX60_RS05020	NZ_CP012004.1:1059288-1060989	OK	197.345	151.35	-0.382834	-0.897791	0.11805	0.226028	no	CDS		WP_000567434.1	chaperone protein
ACX60_RS05025	NZ_CP012004.1:1061040-1063002	OK	137.544	71.7241	-0.939362	-2.17079	5e-05	0.000250416	yes	CDS		WP_000127907.1	chaperone
ACX60_RS05030	NZ_CP012004.1:1063224-1064454	OK	1338.4	995.182	-0.427477	-0.937532	0.1023	0.201683	no	CDS		WP_000383206.1	aspartate aminotransferase
ACX60_RS05035	NZ_CP012004.1:1064661-1064841	OK	4657.43	4968.61	0.0933092	0.218929	0.6959	0.821879	no	CDS		WP_000139632.1	hypothetical protein
ACX60_RS05040	NZ_CP012004.1:1064875-1066312	OK	55.2034	38.937	-0.503615	-1.1715	0.04095	0.0945771	no	CDS		WP_005134897.1	hypothetical protein
ACX60_RS05045	NZ_CP012004.1:1066480-1067272	OK	82.6919	118.528	0.51941	1.19162	0.0392	0.0910359	no	CDS		WP_000222202.1	hypothetical protein
ACX60_RS05050	NZ_CP012004.1:1067451-1069473	OK	92.1582	101.853	0.144306	0.342015	0.54805	0.70926	no	CDS		WP_001004983.1	excinuclease ABC subunit B
ACX60_RS05055	NZ_CP012004.1:1069566-1070154	OK	83.24	96.1886	0.208588	0.502573	0.379	0.551854	no	CDS		WP_000885644.1	membrane protein
ACX60_RS05060	NZ_CP012004.1:1070265-1071210	OK	40.1859	32.8501	-0.290792	-0.710521	0.2121	0.358715	no	CDS		WP_000912037.1	permease
ACX60_RS05065	NZ_CP012004.1:1071426-1072884	OK	1550.32	2094.84	0.434273	0.907834	0.1162	0.223196	no	CDS		WP_000031230.1	glyceraldehyde 3-phosphate dehydrogenase
ACX60_RS05070	NZ_CP012004.1:1073033-1073768	OK	64.7743	73.766	0.187535	0.449382	0.43275	0.605676	no	CDS		WP_001183840.1	MFS transporter
ACX60_RS05075	NZ_CP012004.1:1073779-1074454	OK	66.908	75.9071	0.182056	0.437985	0.4488	0.62142	no	CDS		WP_000468065.1	hypothetical protein
ACX60_RS05080	NZ_CP012004.1:1074670-1075891	OK	775.148	884.021	0.189609	0.423766	0.45105	0.623565	no	CDS		WP_001212949.1	GTPase Obg
ACX60_RS05085	NZ_CP012004.1:1075906-1077040	OK	436.211	498.675	0.193073	0.448108	0.42935	0.60228	no	CDS		WP_000573844.1	glutamate 5-kinase
ACX60_RS05090	NZ_CP012004.1:1077066-1078898	OK	90.5304	100.669	0.153144	0.176612	0.75525	0.860019	no	CDS		WP_000271369.1	hypothetical protein
ACX60_RS05095	NZ_CP012004.1:1077066-1078898	OK	113.829	149.092	0.389343	0.801827	0.1574	0.284165	no	CDS		WP_001039857.1	membrane protein
ACX60_RS05100	NZ_CP012004.1:1078981-1080007	OK	84.4789	80.7208	-0.0656496	-0.154558	0.7884	0.88012	no	CDS		WP_000275423.1	hypothetical protein
ACX60_RS05105	NZ_CP012004.1:1080050-1081097	OK	145.491	115.803	-0.329256	-0.768722	0.1811	0.317303	no	CDS		WP_000055180.1	2-nitropropane dioxygenase
ACX60_RS05110	NZ_CP012004.1:1081208-1081910	OK	26.2804	26.7745	0.0268713	0.0665273	0.90985	0.952105	no	CDS		WP_000885357.1	membrane protein
ACX60_RS05115	NZ_CP012004.1:1082162-1083383	OK	129.994	211.045	0.6991	1.64144	0.0042	0.0134572	yes	CDS		WP_005134903.1	hypothetical protein
ACX60_RS05120	NZ_CP012004.1:1083385-1084524	OK	33.5931	37.5667	0.161289	0.390226	0.49505	0.663984	no	CDS			UDP-N-acetylglucosamine 2-epimerase
ACX60_RS05125	NZ_CP012004.1:1084531-1087259	OK	77.754	74.5315	-0.0610661	-0.0633806	0.91315	0.953497	no	CDS		WP_000744217.1	hypothetical protein
ACX60_RS05130	NZ_CP012004.1:1084531-1087259	OK	112.072	124.866	0.155947	0.315647	0.5826	0.738307	no	CDS		WP_000750598.1	hypothetical protein
ACX60_RS05135	NZ_CP012004.1:1087259-1090133	OK	45.4385	66.2072	0.543073	0.950934	0.10195	0.201046	no	CDS		WP_000035257.1	glycosyl transferase
ACX60_RS05140	NZ_CP012004.1:1087259-1090133	OK	23.9876	37.2951	0.6367	0.650419	0.2652	0.42529	no	CDS		WP_000067469.1	hypothetical protein
ACX60_RS05145	NZ_CP012004.1:1087259-1090133	OK	30.0136	51.5927	0.781553	0.797409	0.16915	0.300504	no	CDS		WP_001186266.1	membrane protein
ACX60_RS05150	NZ_CP012004.1:1090326-1091769	OK	41.5259	38.3489	-0.114827	-0.265491	0.6404	0.78144	no	CDS		WP_000063719.1	deoxyribodipyrimidine photo-lyase
ACX60_RS05155	NZ_CP012004.1:1091872-1092355	OK	5161.62	5714.43	0.146784	0.315327	0.5866	0.741561	no	CDS		WP_000123995.1	peptidyl-prolyl cis-trans isomerase
ACX60_RS05160	NZ_CP012004.1:1092490-1093777	OK	91.1465	157.888	0.792642	1.87862	0.0016	0.00574225	yes	CDS		WP_000193160.1	NADH dehydrogenase
ACX60_RS05165	NZ_CP012004.1:1093876-1095196	OK	231.352	228.721	-0.0165036	-0.0387351	0.94575	0.97096	no	CDS	dacD	WP_000667907.1	D-alanyl-D-alanine carboxypeptidase
ACX60_RS05170	NZ_CP012004.1:1095368-1097072	OK	304.328	276.562	-0.138023	-0.321005	0.569	0.727115	no	CDS		WP_000903512.1	serine protease
ACX60_RS05175	NZ_CP012004.1:1097472-1099710	OK	2044.87	1871.19	-0.128053	-0.26277	0.64355	0.783608	no	CDS		WP_000896679.1	isocitrate dehydrogenase
ACX60_RS05180	NZ_CP012004.1:1099827-1100616	OK	371.663	368.22	-0.0134293	-0.0319062	0.957	0.977057	no	CDS		WP_000706554.1	23S rRNA pseudouridine synthase E
ACX60_RS05185	NZ_CP012004.1:1100816-1102073	OK	339.424	326.978	-0.0538926	-0.120548	0.83125	0.905746	no	CDS		WP_000542121.1	isocitrate dehydrogenase
ACX60_RS05190	NZ_CP012004.1:1102173-1102665	OK	43.3567	34.1016	-0.346415	-0.821716	0.1492	0.272253	no	CDS		WP_001218091.1	hypothetical protein
ACX60_RS05195	NZ_CP012004.1:1102665-1103076	OK	51.724	47.7111	-0.11651	-0.282735	0.61615	0.762846	no	CDS		WP_000069673.1	hypothetical protein
ACX60_RS05200	NZ_CP012004.1:1103424-1104603	OK	5.23149	5.43011	0.0537616	0.127765	0.8223	0.900401	no	CDS		WP_017897594.1	MFS transporter
ACX60_RS05205	NZ_CP012004.1:1104699-1105581	OK	69.1365	77.4312	0.163468	0.388806	0.48735	0.65726	no	CDS		WP_000925116.1	LysR family transcriptional regulator
ACX60_RS05210	NZ_CP012004.1:1105778-1107173	OK	130.246	167.421	0.362241	0.849367	0.14165	0.26126	no	CDS		WP_001025081.1	L-cystine transporter tcyP
ACX60_RS05215	NZ_CP012004.1:1107321-1108137	OK	49.1769	47.1944	-0.0593652	-0.144757	0.79435	0.883749	no	CDS		WP_000784951.1	phenazine biosynthesis protein PhzF
ACX60_RS05220	NZ_CP012004.1:1108259-1111022	OK	258.462	268.159	0.0531362	0.120107	0.83255	0.906807	no	CDS		WP_000480983.1	protease
ACX60_RS05225	NZ_CP012004.1:1111079-1111463	OK	403.146	392.849	-0.0373302	-0.0869843	0.87775	0.934772	no	CDS		WP_000078676.1	hypothetical protein
ACX60_RS05230	NZ_CP012004.1:1111566-1112199	OK	72.5721	109.089	0.588025	1.38111	0.01575	0.0420466	yes	CDS		WP_001150004.1	hypothetical protein
ACX60_RS05235	NZ_CP012004.1:1112234-1113698	OK	147.342	134.558	-0.130944	-0.310181	0.5838	0.739281	no	CDS		WP_000230496.1	hypothetical protein
ACX60_RS05240	NZ_CP012004.1:1113869-1114247	OK	108.569	101.381	-0.098819	-0.245443	0.66525	0.798415	no	CDS		WP_000993528.1	hypothetical protein
ACX60_RS05245	NZ_CP012004.1:1114362-1114974	OK	125.229	101.87	-0.297839	-0.710712	0.2133	0.360225	no	CDS		WP_001214807.1	thiamine phosphate synthase
ACX60_RS05250	NZ_CP012004.1:1115016-1116315	OK	512.51	521.584	0.0253201	0.0581738	0.91725	0.955634	no	CDS		WP_000059223.1	glutamate-1-semialdehyde 2,1-aminomutase
ACX60_RS05255	NZ_CP012004.1:1116376-1117081	OK	60.4975	57.8486	-0.0645935	-0.156645	0.78305	0.876918	no	CDS		WP_000500061.1	isochorismatase
ACX60_RS05260	NZ_CP012004.1:1117213-1117852	OK	211.997	200.866	-0.0778071	-0.179148	0.75405	0.85918	no	CDS		WP_001279315.1	RNA pseudouridine synthase
ACX60_RS05265	NZ_CP012004.1:1117996-1120834	OK	285.225	344.473	0.272288	0.607634	0.2798	0.443465	no	CDS		WP_000413578.1	RNA polymerase-associated protein RapA
ACX60_RS05270	NZ_CP012004.1:1120889-1121906	OK	91.4687	60.5792	-0.594456	-1.40644	0.01485	0.0399747	yes	CDS		WP_001191205.1	membrane protein
ACX60_RS05275	NZ_CP012004.1:1122072-1122768	OK	350.364	215.254	-0.702814	-1.63941	0.00395	0.012759	yes	CDS		WP_000195202.1	TetR family transcriptional regulator
ACX60_RS05280	NZ_CP012004.1:1122908-1123979	OK	813.584	852.22	0.0669338	0.151181	0.78935	0.880783	no	CDS		WP_001147894.1	oxidoreductase
ACX60_RS05285	NZ_CP012004.1:1123991-1125086	OK	1711.84	1663.32	-0.0414804	-0.0896185	0.8729	0.9318	no	CDS		WP_001057073.1	acyl-CoA desaturase
ACX60_RS05290	NZ_CP012004.1:1125152-1125728	OK	44.628	42.6176	-0.0665001	-0.16676	0.7665	0.866624	no	CDS		WP_001039795.1	NAD(P)H dehydrogenase
ACX60_RS05295	NZ_CP012004.1:1125847-1126744	OK	27.279	29.5836	0.117006	0.291182	0.605	0.754877	no	CDS		WP_001041365.1	LysR family transcriptional regulator
ACX60_RS05300	NZ_CP012004.1:1126862-1127564	OK	273.308	500.261	0.872152	2.0312	0.0003	0.00129405	yes	CDS		WP_001259423.1	hypothetical protein
ACX60_RS05305	NZ_CP012004.1:1128031-1129405	OK	907.713	1318.91	0.53904	1.1737	0.0389	0.0904808	no	CDS		WP_000117540.1	diadenosine tetraphosphatase
ACX60_RS05310	NZ_CP012004.1:1129407-1130940	OK	856.802	1314.28	0.61724	1.33526	0.02015	0.0519971	no	CDS		WP_000227387.1	2,4-diaminobutyrate decarboxylase
ACX60_RS05315	NZ_CP012004.1:1131216-1132647	OK	19.5471	82.004	2.06874	4.10405	5e-05	0.000250416	yes	CDS		WP_001183474.1	NAD-dependent aldehyde dehydrogenase
ACX60_RS05320	NZ_CP012004.1:1132718-1133204	OK	28.3276	58.0419	1.03488	2.35723	5e-05	0.000250416	yes	CDS		WP_000357090.1	AsnC family transcriptional regulator
ACX60_RS05325	NZ_CP012004.1:1133338-1135060	OK	3.75613	35.8815	3.25592	5.82181	5e-05	0.000250416	yes	CDS		WP_000469459.1	pyruvate decarboxylase
ACX60_RS05330	NZ_CP012004.1:1135200-1136580	OK	6.8712	30.2556	2.13857	4.14202	5e-05	0.000250416	yes	CDS		WP_000339846.1	amino acid transporter
ACX60_RS05335	NZ_CP012004.1:1137035-1138067	OK	36.0238	40.6799	0.175362	0.402215	0.48705	0.657014	no	CDS		WP_001238909.1	phosphonate ABC transporter substrate-binding protein
ACX60_RS05340	NZ_CP012004.1:1138167-1140941	OK	37.6114	41.5431	0.143438	0.24044	0.6776	0.80801	no	CDS		WP_001050723.1	phosphate ABC transporter permease
ACX60_RS05345	NZ_CP012004.1:1138167-1140941	OK	33.5006	35.7403	0.0933663	0.149211	0.7943	0.883738	no	CDS		WP_000107954.1	high frequency lysogenization protein HflD
ACX60_RS05350	NZ_CP012004.1:1140954-1141857	OK	165.607	135.081	-0.293941	-0.69286	0.2232	0.373403	no	CDS		WP_001091973.1	phosphate ABC transporter ATP-binding protein
ACX60_RS05355	NZ_CP012004.1:1142003-1142966	OK	673.457	707.634	0.0714179	0.163749	0.7752	0.872428	no	CDS		WP_000897185.1	peptidase S49
ACX60_RS05360	NZ_CP012004.1:1143241-1145431	OK	168.962	104.041	-0.699541	-1.60245	0.0049	0.0153574	yes	CDS		WP_000196826.1	surface adhesion protein
ACX60_RS05365	NZ_CP012004.1:1145478-1146120	OK	60.6915	42.8609	-0.501832	-1.2083	0.03525	0.083447	no	CDS		WP_000570327.1	membrane protein
ACX60_RS05370	NZ_CP012004.1:1146202-1147591	OK	728.436	763.36	0.0675608	0.150423	0.7966	0.884837	no	CDS		WP_000993080.1	adenylosuccinate lyase
ACX60_RS05375	NZ_CP012004.1:1147645-1148380	OK	172.09	161.371	-0.0927816	-0.218379	0.70185	0.825824	no	CDS		WP_000229972.1	lysogenization protein HflD
ACX60_RS05380	NZ_CP012004.1:1148393-1149527	OK	262.087	262.65	0.0030958	0.00734896	0.989	0.994635	no	CDS	mnmA	WP_001187604.1	tRNA(5-methylaminomethyl-2-thiouridine)- methyltransferase
ACX60_RS05385	NZ_CP012004.1:1149531-1150020	OK	629.172	561.064	-0.165289	-0.391855	0.48905	0.658595	no	CDS		WP_000741966.1	NUDIX hydrolase
ACX60_RS05390	NZ_CP012004.1:1150139-1150685	OK	169.033	144.838	-0.222867	-0.526091	0.35345	0.524567	no	CDS		WP_001107199.1	gamma carbonic anhydrase family protein
ACX60_RS05395	NZ_CP012004.1:1150784-1151933	OK	653.544	731.079	0.161743	0.36394	0.5238	0.687874	no	CDS	dacA/C	WP_000197255.1	D-alanyl-D-alanine carboxypeptidase
ACX60_RS05400	NZ_CP012004.1:1152059-1152476	OK	804.433	2400.53	1.57731	3.64606	5e-05	0.000250416	yes	CDS		WP_000749411.1	hypothetical protein
ACX60_RS05405	NZ_CP012004.1:1152629-1153001	OK	45.3172	32.4052	-0.483834	-1.15862	0.0473	0.106632	no	CDS		WP_000846426.1	hypothetical protein
ACX60_RS05410	NZ_CP012004.1:1153103-1153871	OK	228.627	182.277	-0.32686	-0.768438	0.17335	0.306376	no	CDS		WP_001023217.1	stationary phase survival protein SurE
ACX60_RS05415	NZ_CP012004.1:1153985-1154816	OK	576.552	1013.34	0.813603	1.85551	0.0018	0.0063788	yes	CDS	ygeR	WP_000550750.1	peptidoglycan-binding protein
ACX60_RS05420	NZ_CP012004.1:1154917-1155847	OK	996.628	536.008	-0.8948	-2.00583	0.00035	0.00148498	yes	CDS		WP_000886768.1	LysR family transcriptional regulator
ACX60_RS05425	NZ_CP012004.1:1155904-1158523	OK	518.615	378.43	-0.454638	-1.00494	0.08125	0.16714	no	CDS		WP_000192286.1	ATP-dependent protease
ACX60_RS05430	NZ_CP012004.1:1158689-1160879	OK	201.699	286.532	0.50649	1.16836	0.0426	0.0977088	no	CDS	ampG	WP_000428311.1	transporter
ACX60_RS05435	NZ_CP012004.1:1160881-1161283	OK	700.048	752.848	0.104905	0.24716	0.66245	0.796557	no	CDS		WP_001242511.1	lactoylglutathione lyase
ACX60_RS05440	NZ_CP012004.1:1161422-1162388	OK	75.2531	88.3604	0.231649	0.547178	0.334	0.503454	no	CDS		WP_005134928.1	hypothetical protein
ACX60_RS05445	NZ_CP012004.1:1162581-1162806	OK	12705.5	14856	0.225597	0.514047	0.3631	0.534966	no	CDS	rpmE	WP_001200845.1	50S ribosomal protein L31
ACX60_RS05450	NZ_CP012004.1:1162868-1166719	OK	36.8127	23.7017	-0.635214	-0.818492	0.1634	0.29253	no	CDS		WP_000534828.1	EAL domain-containing protein
ACX60_RS05455	NZ_CP012004.1:1162868-1166719	OK	92.6029	75.9072	-0.28682	-0.562695	0.3288	0.497976	no	CDS			GTPase
ACX60_RS05460	NZ_CP012004.1:1166734-1167751	OK	124.906	110.676	-0.174499	-0.411754	0.4699	0.641577	no	CDS		WP_000611579.1	EF-P beta-lysylation protein EpmB
ACX60_RS05465	NZ_CP012004.1:1167824-1168394	OK	3995.1	4046.5	0.0184433	0.0395331	0.9462	0.971242	no	CDS		WP_000035083.1	elongation factor P
ACX60_RS05470	NZ_CP012004.1:1168560-1170657	OK	217.084	219.429	0.0155022	0.0357515	0.94995	0.973476	no	CDS		WP_000380470.1	carbon starvation protein A
ACX60_RS05475	NZ_CP012004.1:1170659-1170962	OK	595.647	564.657	-0.0770819	-0.179911	0.75175	0.857701	no	CDS		WP_001009533.1	hypothetical protein
ACX60_RS05480	NZ_CP012004.1:1171130-1171207	NOTEST	0	0	0	0	1	1	no	tRNA			tRNA-Val
ACX60_RS05485	NZ_CP012004.1:1171471-1174757	OK	9.83964	9.91128	0.0104659	0.0254464	0.96265	0.979636	no	CDS			type I secretion protein
ACX60_RS05490	NZ_CP012004.1:1174990-1175857	OK	25.0697	22.6414	-0.14698	-0.369244	0.51265	0.678837	no	CDS		WP_000211448.1	hypothetical protein
ACX60_RS05495	NZ_CP012004.1:1175886-1176771	OK	40.7565	37.2135	-0.131204	-0.320208	0.56875	0.726879	no	CDS		WP_001131942.1	2,4-dienoyl-CoA reductase
ACX60_RS05500	NZ_CP012004.1:1177009-1179021	OK	4.15598	5.40408	0.378862	0.552406	0.33385	0.503262	no	CDS		WP_001097602.1	fatty acid desaturase
ACX60_RS05505	NZ_CP012004.1:1177009-1179021	OK	8.69049	8.71378	0.00386126	0.0075742	0.9938	0.997384	no	CDS		WP_000627086.1	fatty acid desaturase
ACX60_RS05510	NZ_CP012004.1:1179063-1179894	OK	8.40104	7.60788	-0.143073	-0.340245	0.54585	0.707359	no	CDS		WP_049594813.1	metal-dependent hydrolase
ACX60_RS05515	NZ_CP012004.1:1179955-1180636	OK	20.2238	19.3543	-0.0634016	-0.156874	0.7858	0.878672	no	CDS		WP_000106451.1	hydrolase
ACX60_RS05520	NZ_CP012004.1:1180818-1181739	OK	24.2848	22.398	-0.116682	-0.291227	0.61165	0.759979	no	CDS		WP_001153333.1	LysR family transcriptional regulator
ACX60_RS05525	NZ_CP012004.1:1181987-1182911	OK	20.6458	15.353	-0.427321	-1.0722	0.05665	0.124275	no	CDS		WP_000277159.1	hypothetical protein
ACX60_RS05530	NZ_CP012004.1:1182980-1184486	OK	6.04015	7.16776	0.246937	0.608333	0.28715	0.452121	no	CDS		WP_001038285.1	monooxygenase
ACX60_RS05535	NZ_CP012004.1:1184541-1185459	OK	3.60489	4.09848	0.185134	0.410323	0.4747	0.645636	no	CDS		WP_049594881.1	epoxide hydrolase
ACX60_RS05540	NZ_CP012004.1:1185470-1186418	OK	1.61624	1.96387	0.281062	0.525238	0.36495	0.537016	no	CDS		WP_000102858.1	metal-dependent hydrolase
ACX60_RS05545	NZ_CP012004.1:1186440-1187481	OK	2.15487	2.5507	0.243296	0.503467	0.3886	0.561608	no	CDS		WP_049594814.1	dihydroflavonol 4-reductase
ACX60_RS05550	NZ_CP012004.1:1187645-1188665	OK	17.9551	18.2401	0.0227242	0.0562268	0.9204	0.957369	no	CDS		WP_001069952.1	AraC family transcriptional regulator
ACX60_RS05555	NZ_CP012004.1:1189103-1190507	OK	41.9059	27.3652	-0.61481	-1.45932	0.01115	0.0312937	yes	CDS		WP_001170044.1	hypothetical protein
ACX60_RS05560	NZ_CP012004.1:1190808-1191324	OK	10.871	9.9003	-0.134944	-0.301691	0.5975	0.749974	no	CDS		WP_049594815.1	hypothetical protein
ACX60_RS05565	NZ_CP012004.1:1191348-1192377	OK	74.3749	70.4565	-0.0780827	-0.178573	0.74885	0.856367	no	CDS		WP_000168943.1	hypothetical protein
ACX60_RS05570	NZ_CP012004.1:1193198-1193762	OK	6.88499	3.07822	-1.16136	-2.24197	0.00015	0.000691653	yes	CDS		WP_001133229.1	transcriptional regulator
ACX60_RS05575	NZ_CP012004.1:1194197-1194884	OK	39.1475	57.0339	0.542901	1.33842	0.02015	0.0519971	no	CDS		WP_000995340.1	hypothetical protein
ACX60_RS05580	NZ_CP012004.1:1195128-1196097	OK	3.11275	4.38377	0.493983	1.09439	0.05825	0.127071	no	CDS		WP_001061795.1	serine/threonine dehydratase
ACX60_RS05585	NZ_CP012004.1:1196350-1197831	OK	35.0521	37.5196	0.0981429	0.206802	0.7132	0.833583	no	CDS		WP_000528180.1	DNA-binding protein
ACX60_RS05590	NZ_CP012004.1:1196350-1197831	OK	9.73779	8.14555	-0.257582	-0.331938	0.56645	0.724606	no	CDS		WP_000160885.1	NADPH-dependent ferric siderophore reductase
ACX60_RS05595	NZ_CP012004.1:1198223-1200071	OK	5.95465	4.77056	-0.319858	-0.788324	0.1702	0.301912	no	CDS		WP_000910250.1	peptide synthetase
ACX60_RS05600	NZ_CP012004.1:1200141-1202235	OK	3.93214	3.77014	-0.0606946	-0.148308	0.79415	0.883659	no	CDS		WP_005134933.1	hypothetical protein
ACX60_RS05605	NZ_CP012004.1:1202800-1205456	OK	1.72721	1.84443	0.0947356	0.0988992	0.86165	0.925641	no	CDS		WP_001210789.1	iron ABC transporter permease
ACX60_RS05610	NZ_CP012004.1:1202800-1205456	OK	3.81529	3.50942	-0.120558	-0.165788	0.7772	0.873719	no	CDS		WP_001223277.1	ferric anguibactin ABC transporter permease
ACX60_RS05615	NZ_CP012004.1:1202800-1205456	OK	5.43011	4.28304	-0.342344	-0.449433	0.4321	0.605185	no	CDS		WP_000582115.1	iron ABC transporter ATP-binding protein
ACX60_RS05620	NZ_CP012004.1:1205462-1206431	OK	18.2007	12.5586	-0.535317	-1.32365	0.0212	0.0542976	no	CDS		WP_001104125.1	Ferric anguibactin-binding protein
ACX60_RS05625	NZ_CP012004.1:1206516-1208844	OK	20.2801	15.761	-0.363708	-0.87613	0.1297	0.243476	no	CDS		WP_001073041.1	ligand-gated channel protein
ACX60_RS05630	NZ_CP012004.1:1208913-1210224	OK	8.45193	6.39083	-0.403277	-0.990136	0.08495	0.173517	no	CDS		WP_000717760.1	Rhizobactin siderophore biosynthesis protein rhbE
ACX60_RS05635	NZ_CP012004.1:1210271-1213214	OK	4.37257	4.39256	0.00658058	0.0164822	0.9775	0.988422	no	CDS		WP_049594816.1	peptide synthetase
ACX60_RS05640	NZ_CP012004.1:1213375-1215004	OK	3.10492	3.21306	0.0493922	0.115763	0.841	0.912128	no	CDS	entE	WP_000744368.1	2,3-dihydroxybenzoate-AMP ligase
ACX60_RS05645	NZ_CP012004.1:1215021-1215891	OK	6.13985	4.53443	-0.437282	-0.999463	0.08475	0.173203	no	CDS		WP_001018258.1	isochorismatase
ACX60_RS05650	NZ_CP012004.1:1216008-1217160	OK	4.92218	3.74127	-0.395767	-0.918921	0.1099	0.213341	no	CDS		WP_000603867.1	histidine decarboxylase
ACX60_RS05655	NZ_CP012004.1:1217257-1220608	OK	12.877	26.7815	1.05645	0.171044	0.5609	0.720404	no	CDS		WP_001176139.1	hypothetical protein
ACX60_RS05660	NZ_CP012004.1:1217257-1220608	OK	16.8717	13.1136	-0.363536	-0.608106	0.2971	0.463948	no	CDS		WP_005134938.1	hypothetical protein
ACX60_RS05665	NZ_CP012004.1:1217257-1220608	OK	15.7244	13.3065	-0.240882	-0.396478	0.48995	0.659368	no	CDS		WP_001090096.1	ABC transporter
ACX60_RS05670	NZ_CP012004.1:1220680-1221415	OK	24.3734	21.9821	-0.148977	-0.373687	0.5082	0.675718	no	CDS		WP_001032910.1	thioesterase
ACX60_RS05675	NZ_CP012004.1:1221425-1222181	OK	10.8923	11.2518	0.0468471	0.112747	0.84295	0.91362	no	CDS		WP_005134939.1	hypothetical protein
ACX60_RS05680	NZ_CP012004.1:1222305-1223475	OK	9.66184	8.48252	-0.187806	-0.465735	0.4198	0.593559	no	CDS		WP_000983816.1	hypothetical protein
ACX60_RS05685	NZ_CP012004.1:1223595-1224843	OK	964.692	1157.04	0.262303	0.576465	0.31595	0.484346	no	CDS	ldtAb2	WP_000498089.1	peptidase
ACX60_RS05690	NZ_CP012004.1:1225142-1226216	OK	273.371	236.273	-0.210407	-0.499195	0.38945	0.562435	no	CDS		WP_000209395.1	uroporphyrinogen decarboxylase
ACX60_RS05695	NZ_CP012004.1:1226222-1227017	OK	46.1126	35.0473	-0.395857	-0.976889	0.08785	0.178539	no	CDS		WP_001199663.1	membrane protein
ACX60_RS05700	NZ_CP012004.1:1227166-1227637	OK	1562.68	909.423	-0.781	-1.61214	0.00665	0.0199949	yes	CDS			hypothetical protein
ACX60_RS05705	NZ_CP012004.1:1227698-1229591	OK	5.02605	6.94892	0.467364	1.1604	0.0428	0.0980664	no	CDS		WP_000055522.1	hypothetical protein
ACX60_RS05710	NZ_CP012004.1:1229658-1230810	OK	121.333	273.699	1.17362	2.74269	5e-05	0.000250416	yes	CDS	adc	WP_001211238.1	class C extended-spectrum beta-lactamase ADC-26
ACX60_RS05715	NZ_CP012004.1:1230971-1231526	OK	300.127	265.812	-0.175164	-0.409294	0.4806	0.651194	no	CDS		WP_000062631.1	GTP cyclohydrolase I
ACX60_RS05720	NZ_CP012004.1:1231782-1233282	OK	15.664	19.778	0.336447	0.832308	0.14255	0.262529	no	CDS		WP_000893681.1	FAD-binding molybdopterin dehydrogenase
ACX60_RS05725	NZ_CP012004.1:1233283-1235659	OK	17.1664	20.5888	0.262275	0.62821	0.27185	0.433643	no	CDS		WP_005134944.1	xanthine dehydrogenase molybdopterin-binding subunit
ACX60_RS05730	NZ_CP012004.1:1235665-1236649	OK	28.6176	29.3033	0.0341632	0.0844618	0.88655	0.939657	no	CDS		WP_001164225.1	xanthine dehydrogenase
ACX60_RS05735	NZ_CP012004.1:1236659-1237355	OK	258.155	222.947	-0.211535	-0.497375	0.3774	0.550316	no	CDS		WP_000066123.1	hypothetical protein
ACX60_RS05740	NZ_CP012004.1:1237364-1238171	OK	216.723	198.793	-0.124584	-0.293778	0.60785	0.75699	no	CDS		WP_000608308.1	indole-3-glycerol-phosphate synthase
ACX60_RS05745	NZ_CP012004.1:1238180-1239236	OK	175.425	161.025	-0.123571	-0.292896	0.60735	0.756621	no	CDS	trpD	WP_000178441.1	anthranilate phosphoribosyltransferase
ACX60_RS05750	NZ_CP012004.1:1239585-1242318	OK	10.709	8.51194	-0.331266	-0.807423	0.1598	0.287472	no	CDS		WP_005134946.1	hypothetical protein
ACX60_RS05755	NZ_CP012004.1:1242397-1245097	OK	72.3694	79.2613	0.131236	0.312345	0.5879	0.742403	no	CDS		WP_000960549.1	aminopeptidase N
ACX60_RS05760	NZ_CP012004.1:1245193-1245778	OK	261.783	246.645	-0.085932	-0.2028	0.72655	0.841674	no	CDS		WP_000925673.1	glutamine amidotransferase
ACX60_RS05765	NZ_CP012004.1:1246073-1249414	OK	176.123	382.97	1.12065	2.18529	0.00025	0.00109665	yes	CDS		WP_000999162.1	peptidase M24
ACX60_RS05770	NZ_CP012004.1:1246073-1249414	OK	71.5792	189.014	1.40088	1.63661	0.0055	0.0169656	yes	CDS		WP_000872617.1	dipeptide/tripeptide permease
ACX60_RS05775	NZ_CP012004.1:1250154-1251564	OK	2528.51	2326.72	-0.119988	-0.239978	0.6826	0.811798	no	CDS	glnA	WP_001284758.1	glutamine synthetase
ACX60_RS05780	NZ_CP012004.1:1251689-1253074	OK	243.076	158.266	-0.619058	-0.923127	0.1078	0.210107	no	CDS		WP_001231791.1	chorismate pyruvate-lyase
ACX60_RS05785	NZ_CP012004.1:1251689-1253074	OK	129.432	113.328	-0.191685	-0.344206	0.5393	0.701976	no	CDS	ubiA	WP_000205474.1	4-hydroxybenzoate octaprenyltransferase
ACX60_RS05790	NZ_CP012004.1:1253184-1254642	OK	88.7811	82.8811	-0.0992083	-0.217562	0.7018	0.825809	no	CDS		WP_000830603.1	hypothetical protein
ACX60_RS05795	NZ_CP012004.1:1254753-1254954	OK	222.588	125.904	-0.822051	-1.91941	0.00115	0.00429768	yes	CDS		WP_000082790.1	hypothetical protein
ACX60_RS05800	NZ_CP012004.1:1254963-1255407	OK	66.2686	38.5593	-0.781246	-1.90636	0.00115	0.00429768	yes	CDS		WP_000464148.1	hypothetical protein
ACX60_RS05805	NZ_CP012004.1:1255463-1255539	NOTEST	0	0	0	0	1	1	no	tRNA			tRNA-Asn
ACX60_RS05810	NZ_CP012004.1:1255717-1255793	NOTEST	0	0	0	0	1	1	no	tRNA			tRNA-Asn
ACX60_RS05815	NZ_CP012004.1:1255801-1255877	OK	0	265.806	inf	#NAME?	0.02395	0.0602389	no	tRNA			tRNA-Asn
ACX60_RS05820	NZ_CP012004.1:1256023-1256650	OK	4767	6001.84	0.332323	0.699838	0.21845	0.366946	no	CDS		WP_000208082.1	superoxide dismutase
ACX60_RS05825	NZ_CP012004.1:1256795-1257554	OK	155.561	119.809	-0.376745	-0.887849	0.12165	0.231507	no	CDS		WP_001284922.1	Nif3-like dinuclear metal center hexameric protein
ACX60_RS05830	NZ_CP012004.1:1257747-1258923	OK	325.509	313.641	-0.053586	-0.125789	0.8225	0.900487	no	CDS		WP_001254962.1	2-alkenal reductase
ACX60_RS05835	NZ_CP012004.1:1258972-1260211	OK	173.214	213.814	0.303805	0.71815	0.20675	0.35159	no	CDS	cca	WP_001198542.1	multifunctional CCA protein
ACX60_RS05840	NZ_CP012004.1:1260302-1262573	OK	785.082	713.356	-0.138222	-0.298316	0.5978	0.750182	no	CDS		WP_000342684.1	malic enzyme
ACX60_RS05845	NZ_CP012004.1:1262809-1265659	OK	94.6399	86.3057	-0.132993	-0.315985	0.5842	0.739577	no	CDS		WP_000016038.1	histidine kinase
ACX60_RS05850	NZ_CP012004.1:1265793-1266516	OK	233.207	221.283	-0.0757178	-0.178475	0.7537	0.858957	no	CDS		WP_001078589.1	RNA methyltransferase
ACX60_RS05855	NZ_CP012004.1:1266534-1267371	OK	355.999	375.157	0.0756205	0.17946	0.7566	0.861028	no	CDS		WP_000167018.1	5,10-methylenetetrahydrofolate reductase
ACX60_RS05860	NZ_CP012004.1:1267442-1268825	OK	1000.87	1173.18	0.229162	0.498354	0.37345	0.546242	no	CDS		WP_000994845.1	adenosylhomocysteinase
ACX60_RS05865	NZ_CP012004.1:1269046-1269583	OK	27.2399	24.9318	-0.127732	-0.314662	0.58365	0.739217	no	CDS		WP_001196988.1	hypothetical protein
ACX60_RS05870	NZ_CP012004.1:1269621-1270005	OK	82.4041	120.171	0.544303	1.36182	0.01805	0.0473297	yes	CDS		WP_000043121.1	4-carboxymuconolactone decarboxylase
ACX60_RS05875	NZ_CP012004.1:1270108-1272574	OK	17.8411	38.9845	1.1277	2.66755	5e-05	0.000250416	yes	CDS		WP_049594817.1	acyl-CoA dehydrogenase
ACX60_RS05880	NZ_CP012004.1:1272857-1273871	OK	778.602	847.575	0.122456	0.278962	0.6251	0.769774	no	CDS		WP_001289259.1	lipoyl synthase
ACX60_RS05885	NZ_CP012004.1:1274067-1275480	OK	470.898	504.368	0.0990614	0.226523	0.6849	0.813273	no	CDS		WP_001137505.1	pyridine nucleotide-disulfide oxidoreductase
ACX60_RS05890	NZ_CP012004.1:1275599-1276938	OK	181.407	271.592	0.582209	0.328704	0.6331	0.776319	no	CDS		WP_000149480.1	hypothetical protein
ACX60_RS05895	NZ_CP012004.1:1275599-1276938	OK	24.4334	23.2163	-0.0737152	-0.174628	0.7546	0.859587	no	CDS		WP_000169415.1	MFS transporter
ACX60_RS05900	NZ_CP012004.1:1277112-1278459	OK	4.84126	6.49619	0.42421	1.01311	0.08325	0.170576	no	CDS		WP_000097620.1	MFS transporter
ACX60_RS05905	NZ_CP012004.1:1278871-1279990	OK	49.7205	835.943	4.07149	9.32157	5e-05	0.000250416	yes	CDS	ompW	WP_000976525.1	membrane protein
ACX60_RS05910	NZ_CP012004.1:1280194-1281022	OK	390.434	558.793	0.517237	1.21691	0.03525	0.083447	no	CDS		WP_001089491.1	methionine aminopeptidase
ACX60_RS05915	NZ_CP012004.1:1281231-1281984	OK	8704.51	9895.51	0.185011	0.36735	0.5188	0.683687	no	CDS		WP_001982118.1	30S ribosomal protein S2
ACX60_RS05920	NZ_CP012004.1:1282121-1282997	OK	2046.51	2406.21	0.233599	0.498957	0.38015	0.552733	no	CDS		WP_000125378.1	elongation factor Ts
ACX60_RS05925	NZ_CP012004.1:1283062-1283548	OK	88.7254	79.7754	-0.153402	-0.378295	0.50955	0.676826	no	CDS		WP_000182520.1	hypothetical protein
ACX60_RS05930	NZ_CP012004.1:1283645-1284470	OK	51.7458	57.8489	0.160847	0.389279	0.49665	0.665408	no	CDS		WP_000554500.1	AraC family transcriptional regulator
ACX60_RS05935	NZ_CP012004.1:1284693-1285281	OK	9.64814	10.0335	0.0564967	0.130369	0.815	0.896375	no	CDS		WP_000974323.1	branched-chain amino acid ABC transporter permease
ACX60_RS05940	NZ_CP012004.1:1285282-1285600	OK	14.2784	11.6634	-0.291845	-0.551658	0.3383	0.508352	no	CDS		WP_000118659.1	hypothetical protein
ACX60_RS05945	NZ_CP012004.1:1285640-1286093	OK	50.2578	56.1977	0.161162	0.397141	0.4903	0.659719	no	CDS		WP_000836402.1	hypothetical protein
ACX60_RS05950	NZ_CP012004.1:1286649-1287267	OK	780.057	1044.43	0.421057	0.962972	0.09105	0.183668	no	CDS	rlpA	WP_001177236.1	hypothetical protein
ACX60_RS05955	NZ_CP012004.1:1287557-1288559	OK	380.648	377.871	-0.0105635	-0.0247231	0.9659	0.981015	no	CDS	mltB	WP_000951085.1	murein transglycosylase
ACX60_RS05960	NZ_CP012004.1:1288578-1289721	OK	210.484	142.091	-0.56689	-1.34192	0.02015	0.0519971	no	CDS	rodA	WP_000075224.1	cell wall shape-determining protein
ACX60_RS05965	NZ_CP012004.1:1289849-1290500	OK	706.412	533.491	-0.405047	-0.959675	0.0916	0.184526	no	CDS		WP_001115740.1	hypothetical protein
ACX60_RS05970	NZ_CP012004.1:1290523-1293038	OK	302.824	240.777	-0.33078	-0.484812	0.39615	0.569635	no	CDS		WP_000110164.1	NADPH-dependent 7-cyano-7-deazaguanine reductase
ACX60_RS05975	NZ_CP012004.1:1290523-1293038	OK	201.285	186.893	-0.107024	-0.129314	0.81685	0.897169	no	CDS		WP_001010536.1	membrane protein
ACX60_RS05980	NZ_CP012004.1:1290523-1293038	OK	192.736	176.757	-0.124858	-0.166147	0.771	0.869636	no	CDS		WP_000128669.1	ABC transporter
ACX60_RS05985	NZ_CP012004.1:1293155-1293232	OK	51.0016	90.3895	0.825614	21.0162	0.66545	0.798473	no	tRNA			tRNA-Arg
ACX60_RS05990	NZ_CP012004.1:1293331-1293964	OK	22.9896	17.5567	-0.388955	-0.960581	0.0944	0.189021	no	CDS		WP_000896955.1	hypothetical protein
ACX60_RS05995	NZ_CP012004.1:1294111-1294798	OK	109.557	88.1901	-0.312991	-0.745435	0.19275	0.333204	no	CDS		WP_001147935.1	DNA exonuclease
ACX60_RS06000	NZ_CP012004.1:1295047-1296277	OK	27.2916	31.0933	0.188149	0.450522	0.42955	0.602523	no	CDS		WP_000782590.1	hypothetical protein
ACX60_RS06005	NZ_CP012004.1:1296522-1297776	OK	1075.62	1220.08	0.181801	0.398597	0.48875	0.65835	no	CDS	glyA	WP_000457893.1	serine hydroxymethyltransferase
ACX60_RS06010	NZ_CP012004.1:1297816-1299265	OK	9.21431	9.74161	0.0802846	0.201378	0.7269	0.841948	no	CDS		WP_000633135.1	RND transporter
ACX60_RS06015	NZ_CP012004.1:1299277-1302457	OK	4.24286	4.61375	0.120901	0.301093	0.6011	0.751822	no	CDS		WP_001027060.1	multidrug efflux RND transporter permease subunit
ACX60_RS06020	NZ_CP012004.1:1302463-1303681	OK	4.00889	4.66885	0.219864	0.512595	0.3772	0.550097	no	CDS		WP_000010635.1	MexE family multidrug efflux RND transporter periplasmic adaptor subunit
ACX60_RS06025	NZ_CP012004.1:1303878-1304910	OK	31.194	36.0103	0.207143	0.506823	0.37255	0.545172	no	CDS		WP_002000718.1	transcriptional regulator
ACX60_RS06030	NZ_CP012004.1:1305084-1305870	OK	22.1954	21.2644	-0.0618233	-0.150855	0.78605	0.878863	no	CDS		WP_000135840.1	ABC transporter substrate-binding protein
ACX60_RS06035	NZ_CP012004.1:1305961-1307361	OK	8.11843	7.6357	-0.08844	-0.134884	0.8152	0.896429	no	CDS		WP_000010369.1	nickel transporter
ACX60_RS06040	NZ_CP012004.1:1305961-1307361	OK	10.6144	9.96203	-0.091511	-0.163244	0.7728	0.870985	no	CDS		WP_000569990.1	histidine/lysine/arginine/ornithine ABC transporter permease HisM
ACX60_RS06045	NZ_CP012004.1:1307370-1308147	OK	15.9114	15.4408	-0.0433122	-0.105859	0.85	0.918355	no	CDS		WP_000438618.1	histidine ABC transporter ATP-binding protein
ACX60_RS06050	NZ_CP012004.1:1308219-1308549	OK	31.8909	30.3059	-0.0735469	-0.168695	0.769	0.868304	no	CDS		WP_000121130.1	DMT superfamily multidrug transporter EmrE
ACX60_RS06055	NZ_CP012004.1:1308784-1309048	OK	736.67	508.392	-0.535077	-1.2817	0.0236	0.0594729	no	CDS		WP_001196306.1	(4Fe-4S)-binding protein
ACX60_RS06060	NZ_CP012004.1:1309050-1310421	OK	315.022	251.834	-0.322979	-0.757525	0.187	0.325259	no	CDS		WP_000845865.1	protease
ACX60_RS06065	NZ_CP012004.1:1310477-1311938	OK	18.2122	19.1746	0.0742926	0.183212	0.74345	0.852645	no	CDS		WP_000280070.1	GntR family transcriptional regulator
ACX60_RS06070	NZ_CP012004.1:1312173-1313043	OK	15.2381	14.9545	-0.027107	-0.0672948	0.91145	0.952928	no	CDS		WP_000117587.1	phenazine biosynthesis protein PhzF
ACX60_RS06075	NZ_CP012004.1:1313097-1313877	OK	656.642	625.818	-0.0693632	-0.162374	0.7778	0.874141	no	CDS		WP_000718711.1	ferredoxin--NADP(+) reductase
ACX60_RS06080	NZ_CP012004.1:1314014-1314710	OK	53.7844	57.0244	0.0843919	0.206923	0.72255	0.839487	no	CDS		WP_000337223.1	tRNA-Thr(GGU) m(6)t(6)A37 methyltransferase TsaA
ACX60_RS06085	NZ_CP012004.1:1314719-1315988	OK	24.0722	20.7865	-0.211723	-0.52123	0.3613	0.532984	no	CDS		WP_001052949.1	hypothetical protein
ACX60_RS06090	NZ_CP012004.1:1316275-1318033	OK	5.24715	5.7291	0.126775	0.305332	0.5898	0.744127	no	CDS		WP_001020917.1	type II secretion system protein E
ACX60_RS06095	NZ_CP012004.1:1318114-1318474	OK	192.204	216.979	0.174919	0.42481	0.4631	0.635215	no	CDS		WP_000781557.1	hypothetical protein
ACX60_RS06100	NZ_CP012004.1:1318581-1320599	OK	64.6737	65.6282	0.0211368	0.0332238	0.95105	0.973892	no	CDS		WP_001221454.1	DNA-binding response regulator
ACX60_RS06105	NZ_CP012004.1:1318581-1320599	OK	32.6499	32.4372	-0.00943094	-0.0164809	0.97745	0.988417	no	CDS		WP_001257353.1	two-component sensor histidine kinase
ACX60_RS06110	NZ_CP012004.1:1320664-1320835	OK	821.614	1031.23	0.327837	0.819526	0.1521	0.276367	no	CDS		WP_000993415.1	hypothetical protein
ACX60_RS06115	NZ_CP012004.1:1320971-1321871	OK	85.4615	92.092	0.107801	0.252487	0.6563	0.792286	no	CDS		WP_001125745.1	hypothetical protein
ACX60_RS06120	NZ_CP012004.1:1321892-1322444	OK	231.085	556.798	1.26873	2.98122	5e-05	0.000250416	yes	CDS		WP_000913439.1	hypothetical protein
ACX60_RS06125	NZ_CP012004.1:1322464-1324861	OK	246.271	469.248	0.930104	2.08184	0.0005	0.00204164	yes	CDS	pbp1B	WP_000667412.1	penicillin-binding protein 1B
ACX60_RS06130	NZ_CP012004.1:1325046-1326224	OK	254.551	293.381	0.204823	0.373961	0.51425	0.679905	no	CDS	ppnK	WP_001167242.1	NAD(+) kinase
ACX60_RS06135	NZ_CP012004.1:1325046-1326224	OK	1634.84	1635.93	0.000962641	0.00140625	0.99775	0.998782	no	CDS		WP_001019667.1	hypothetical protein
ACX60_RS06140	NZ_CP012004.1:1326425-1327439	OK	77.0933	84.444	0.131388	0.307728	0.58515	0.740359	no	CDS		WP_001093407.1	hypothetical protein
ACX60_RS06145	NZ_CP012004.1:1327937-1329296	OK	290.891	311.08	0.0968101	0.226132	0.68485	0.813257	no	CDS		WP_001085436.1	C4-dicarboxylate ABC transporter
ACX60_RS06150	NZ_CP012004.1:1329459-1330605	OK	82.7893	88.3545	0.0938599	0.220242	0.7002	0.824798	no	CDS		WP_000881864.1	acyl-CoA dehydrogenase
ACX60_RS06155	NZ_CP012004.1:1330648-1331527	OK	34.8864	30.6525	-0.186664	-0.462149	0.4166	0.590046	no	CDS		WP_000035924.1	alpha/beta hydrolase
ACX60_RS06160	NZ_CP012004.1:1331778-1332888	OK	241.751	229.508	-0.074973	-0.178287	0.7601	0.863359	no	CDS		WP_000606364.1	prephenate dehydratase
ACX60_RS06165	NZ_CP012004.1:1332996-1335243	OK	435.343	378.305	-0.202605	-0.454789	0.42245	0.596203	no	CDS		WP_000082052.1	cyclohexadienyl dehydrogenase
ACX60_RS06170	NZ_CP012004.1:1335370-1335754	OK	380.394	395.658	0.0567584	0.133779	0.8167	0.897048	no	CDS		WP_000735999.1	hypothetical protein
ACX60_RS06175	NZ_CP012004.1:1335924-1337385	OK	81.8767	96.2344	0.2331	0.547745	0.3368	0.506645	no	CDS		WP_000195395.1	aminoacyl-histidine dipeptidase
ACX60_RS06180	NZ_CP012004.1:1337420-1338467	OK	34.4684	32.7533	-0.0736313	-0.179291	0.7487	0.856328	no	CDS		WP_049594818.1	RNA 3'-phosphate cyclase
ACX60_RS06185	NZ_CP012004.1:1338726-1339185	OK	28.4028	33.3347	0.230989	0.565415	0.3261	0.495099	no	CDS		WP_000761355.1	hypothetical protein
ACX60_RS06190	NZ_CP012004.1:1339197-1339581	OK	19.0994	26.9784	0.498276	1.13687	0.0508	0.113091	no	CDS		WP_000409701.1	hypothetical protein
ACX60_RS06195	NZ_CP012004.1:1339583-1340852	OK	15.7425	26.2538	0.737859	1.7659	0.00155	0.00558803	yes	CDS		WP_000110894.1	RNA-splicing ligase RtcB
ACX60_RS06200	NZ_CP012004.1:1341107-1342082	OK	66.1954	65.5126	-0.0149567	-0.0354969	0.9503	0.9737	no	CDS		WP_000902244.1	MBL fold metallo-hydrolase
ACX60_RS06205	NZ_CP012004.1:1342149-1343751	OK	56.872	53.3019	-0.0935305	-0.220106	0.69695	0.82258	no	CDS		WP_000650525.1	Fis family transcriptional regulator
ACX60_RS06210	NZ_CP012004.1:1343808-1344441	OK	145.731	139.063	-0.0675735	-0.158371	0.78335	0.877078	no	CDS		WP_000003115.1	hydrolase
ACX60_RS06215	NZ_CP012004.1:1344567-1345341	OK	77.4763	73.2368	-0.0811868	-0.19418	0.734	0.84612	no	CDS		WP_000880407.1	hypothetical protein
ACX60_RS06220	NZ_CP012004.1:1345360-1345984	OK	73.311	66.3211	-0.144562	-0.353504	0.53375	0.697075	no	CDS		WP_000928988.1	hypothetical protein
ACX60_RS06225	NZ_CP012004.1:1346120-1346906	OK	419.376	447.06	0.0922259	0.218823	0.70045	0.824918	no	CDS		WP_001154366.1	thiazole synthase
ACX60_RS06230	NZ_CP012004.1:1346919-1347117	OK	1654.1	1675.17	0.0182602	0.0435035	0.94275	0.969534	no	CDS		WP_001167820.1	thiamine biosynthesis protein ThiS
ACX60_RS06235	NZ_CP012004.1:1347130-1347496	OK	247.468	236.35	-0.0663173	-0.158714	0.7761	0.873088	no	CDS		WP_000264715.1	membrane protein
ACX60_RS06240	NZ_CP012004.1:1347607-1348474	OK	1075.53	1286.82	0.258765	0.581554	0.3048	0.472558	no	CDS		WP_001285359.1	RNA polymerase factor sigma-32
ACX60_RS06245	NZ_CP012004.1:1348607-1348853	OK	1132.47	999.464	-0.180247	-0.422633	0.4589	0.631282	no	CDS		WP_000108398.1	oxidoreductase
ACX60_RS06250	NZ_CP012004.1:1349227-1349440	OK	17188.3	19170.1	0.157429	0.359184	0.53005	0.693708	no	CDS	cspC	WP_000126912.1	cold-shock protein
ACX60_RS06255	NZ_CP012004.1:1349543-1350695	OK	440.934	428.605	-0.0409114	-0.0955088	0.8657	0.927753	no	CDS		WP_000200418.1	DEAD/DEAH box helicase
ACX60_RS06260	NZ_CP012004.1:1350731-1351112	OK	221.105	548.89	1.31178	3.05222	5e-05	0.000250416	yes	CDS		WP_000720482.1	hypothetical protein
ACX60_RS06265	NZ_CP012004.1:1351315-1351891	OK	463.734	440.046	-0.0756411	-0.179895	0.7513	0.857583	no	CDS		WP_000132181.1	nitroreductase
ACX60_RS06270	NZ_CP012004.1:1351926-1353000	OK	358.8	332.013	-0.111943	-0.264769	0.6439	0.78382	no	CDS		WP_000807316.1	glycerol-3-phosphate dehydrogenase (NAD(P)(+))
ACX60_RS06275	NZ_CP012004.1:1353056-1353512	OK	576.784	481.495	-0.260509	-0.616058	0.27865	0.441957	no	CDS		WP_001177595.1	phosphohistidine phosphatase
ACX60_RS06280	NZ_CP012004.1:1353534-1355153	OK	235.89	209.415	-0.171749	-0.355996	0.5318	0.695573	no	CDS		WP_005134980.1	type II secretion system protein L
ACX60_RS06285	NZ_CP012004.1:1353534-1355153	OK	241.19	228.103	-0.0804892	-0.0914236	0.87295	0.9318	no	CDS		WP_000782994.1	hypothetical protein
ACX60_RS06290	NZ_CP012004.1:1355242-1356247	OK	331.146	298.03	-0.152013	-0.361087	0.5346	0.697858	no	CDS		WP_000966986.1	dihydroorotate dehydrogenase 2
ACX60_RS06295	NZ_CP012004.1:1356253-1356841	OK	183.478	151.549	-0.275821	-0.648655	0.25905	0.418139	no	CDS		WP_001091966.1	colicin V biosynthesis protein
ACX60_RS06300	NZ_CP012004.1:1356866-1358408	OK	415.577	397.773	-0.0631683	-0.145384	0.7961	0.884591	no	CDS		WP_000334670.1	amidophosphoribosyltransferase
ACX60_RS06305	NZ_CP012004.1:1358543-1360376	OK	64.2373	57.999	-0.147384	-0.34737	0.5405	0.702675	no	CDS		WP_000335877.1	peptidase M48
ACX60_RS06310	NZ_CP012004.1:1360476-1361127	OK	168.375	176.461	0.0676692	0.15452	0.7806	0.875496	no	CDS		WP_000580188.1	hypothetical protein
ACX60_RS06315	NZ_CP012004.1:1361138-1362104	OK	216.839	203.587	-0.090979	-0.216144	0.7026	0.826488	no	CDS		WP_000758320.1	D-glycerate dehydrogenase
ACX60_RS06320	NZ_CP012004.1:1362242-1363679	OK	58.8341	99.9038	0.763888	1.79187	0.0018	0.0063788	yes	CDS		WP_000670572.1	hypothetical protein
ACX60_RS06325	NZ_CP012004.1:1363769-1364216	OK	10020.7	10429	0.0576134	0.120439	0.8288	0.904182	no	CDS		WP_000209410.1	aspartyl-tRNA amidotransferase subunit B
ACX60_RS06330	NZ_CP012004.1:1364242-1364458	OK	16655.2	17958.9	0.108728	0.246514	0.6719	0.80358	no	CDS	rpsU	WP_001136722.1	30S ribosomal protein S21
ACX60_RS06335	NZ_CP012004.1:1364603-1365614	OK	131.286	137.739	0.0692166	0.163394	0.76675	0.866774	no	CDS		WP_000636264.1	N(6)-L-threonylcarbamoyladenine synthase TsaD
ACX60_RS06340	NZ_CP012004.1:1365616-1366721	OK	38.3834	34.3826	-0.158802	-0.384948	0.4996	0.667873	no	CDS			hypothetical protein
ACX60_RS06345	NZ_CP012004.1:1366824-1367706	OK	59.2099	67.1667	0.181908	0.435828	0.44625	0.619005	no	CDS		WP_000190819.1	ATPase
ACX60_RS06350	NZ_CP012004.1:1367884-1370183	OK	95.9392	97.943	0.0298223	0.0667318	0.90845	0.951311	no	CDS		WP_000461855.1	hypothetical protein
ACX60_RS06355	NZ_CP012004.1:1367884-1370183	OK	27.6209	23.5561	-0.229662	-0.152405	0.7889	0.880414	no	CDS		WP_000912065.1	protein kinase
ACX60_RS06360	NZ_CP012004.1:1370288-1370373	NOTEST	0	0	0	0	1	1	no	tRNA			tRNA-Leu
ACX60_RS06365	NZ_CP012004.1:1370429-1370503	NOTEST	0	0	0	0	1	1	no	tRNA			tRNA-Trp
ACX60_RS06370	NZ_CP012004.1:1370530-1370615	NOTEST	0	0	0	0	1	1	no	tRNA			tRNA-Leu
ACX60_RS06375	NZ_CP012004.1:1370680-1370754	NOTEST	0	0	0	0	1	1	no	tRNA			tRNA-Trp
ACX60_RS06380	NZ_CP012004.1:1370811-1371729	OK	39.5921	41.1378	0.0552524	0.131907	0.81835	0.898019	no	CDS		WP_000802856.1	LuxR family transcriptional regulator
ACX60_RS06385	NZ_CP012004.1:1371832-1373209	OK	4.26646	4.817	0.175095	0.404129	0.47385	0.64492	no	CDS		WP_005134986.1	hypothetical protein
ACX60_RS06390	NZ_CP012004.1:1373319-1374888	OK	20.1933	19.6607	-0.0385596	-0.0924942	0.8669	0.928413	no	CDS		WP_000181270.1	methylmalonate-semialdehyde dehydrogenase
ACX60_RS06395	NZ_CP012004.1:1374990-1376388	OK	8.05985	8.24418	0.0326231	0.0782711	0.88965	0.940739	no	CDS		WP_001058170.1	amino acid ABC transporter permease
ACX60_RS06400	NZ_CP012004.1:1376536-1376770	OK	63.7549	221.094	1.79405	4.22275	5e-05	0.000250416	yes	CDS		WP_001094391.1	hypothetical protein
ACX60_RS06405	NZ_CP012004.1:1377029-1380040	OK	4.66236	7.2498	0.636879	0.957476	0.1024	0.201862	no	CDS		WP_049594819.1	acyl-CoA dehydrogenase
ACX60_RS06410	NZ_CP012004.1:1377029-1380040	OK	5.00536	6.16094	0.299676	0.377868	0.50365	0.671513	no	CDS		WP_000536986.1	hypothetical protein
ACX60_RS06415	NZ_CP012004.1:1377029-1380040	OK	4.92065	5.61162	0.189569	0.184598	0.75085	0.857289	no	CDS		WP_000581924.1	methyltransferase
ACX60_RS06420	NZ_CP012004.1:1377029-1380040	OK	4.80148	5.56136	0.211958	0.221084	0.69765	0.823013	no	CDS		WP_000690470.1	glycosyl transferase
ACX60_RS06425	NZ_CP012004.1:1380326-1380689	OK	26.1183	92.1305	1.81862	4.35583	5e-05	0.000250416	yes	CDS		WP_000721827.1	DNA-binding protein
ACX60_RS06430	NZ_CP012004.1:1380852-1381646	OK	20.7264	24.9416	0.267085	0.483245	0.40565	0.579255	no	CDS		WP_001102889.1	hypothetical protein
ACX60_RS06435	NZ_CP012004.1:1380852-1381646	OK	40.3308	37.9452	-0.0879641	-0.144836	0.7966	0.884837	no	CDS		WP_005134990.1	hypothetical protein
ACX60_RS06440	NZ_CP012004.1:1382212-1382818	OK	6.99934	5.18016	-0.434224	-0.93912	0.11025	0.21389	no	CDS		WP_000429458.1	threonine transporter
ACX60_RS06445	NZ_CP012004.1:1382868-1383705	OK	23.6757	24.165	0.0295094	0.0740503	0.8972	0.944595	no	CDS		WP_000097865.1	AraC family transcriptional regulator
ACX60_RS06450	NZ_CP012004.1:1383862-1385011	OK	8.22224	11.2043	0.446447	1.09793	0.055	0.121061	no	CDS		WP_000054914.1	alpha/beta hydrolase
ACX60_RS06455	NZ_CP012004.1:1385371-1386607	OK	778.059	670.187	-0.215315	-0.468462	0.40135	0.574995	no	CDS		WP_000397471.1	sodium:glutamate symporter
ACX60_RS06460	NZ_CP012004.1:1386659-1387562	OK	33.0351	32.9296	-0.00461787	-0.0113365	0.98445	0.992475	no	CDS		WP_000423653.1	ATPase AAA
ACX60_RS06465	NZ_CP012004.1:1387658-1388357	OK	40.1888	32.3842	-0.311505	-0.774445	0.1802	0.316224	no	CDS		WP_000572517.1	GntR family transcriptional regulator
ACX60_RS06470	NZ_CP012004.1:1388384-1388576	OK	101.513	90.9925	-0.157843	-0.339483	0.55205	0.7134	no	CDS		WP_000637306.1	hypothetical protein
ACX60_RS06475	NZ_CP012004.1:1388644-1389283	OK	2.48842	2.40135	-0.0513873	-0.0895233	0.8879	0.939961	no	CDS		WP_000590082.1	hypothetical protein
ACX60_RS06480	NZ_CP012004.1:1389866-1390403	OK	13.9419	15.1997	0.124611	0.295511	0.60235	0.752878	no	CDS		WP_000790104.1	protein CsuA/B
ACX60_RS06485	NZ_CP012004.1:1390477-1391026	OK	1.67356	1.3082	-0.355343	-0.465055	0.4088	0.58252	no	CDS		WP_000577016.1	protein CsuA
ACX60_RS06490	NZ_CP012004.1:1391031-1391550	OK	2.75004	1.86851	-0.55756	-0.830871	0.14145	0.260978	no	CDS		WP_005134997.1	hypothetical protein
ACX60_RS06495	NZ_CP012004.1:1391555-1395888	OK	4.32101	3.16226	-0.450414	-0.330994	0.5645	0.723275	no	CDS		WP_001065479.1	protein CsuC
ACX60_RS06500	NZ_CP012004.1:1391555-1395888	OK	6.30905	5.00822	-0.333124	-0.585705	0.3036	0.471255	no	CDS		WP_000603315.1	protein CsuD
ACX60_RS06505	NZ_CP012004.1:1391555-1395888	OK	8.66526	11.136	0.361916	0.49484	0.3886	0.561608	no	CDS		WP_005135000.1	hypothetical protein
ACX60_RS06510	NZ_CP012004.1:1395945-1396179	OK	177.069	447.196	1.33659	3.23364	5e-05	0.000250416	yes	CDS		WP_000437833.1	hypothetical protein
ACX60_RS06515	NZ_CP012004.1:1396604-1398092	OK	66.4207	424.413	2.67576	6.17642	5e-05	0.000250416	yes	CDS	proP	WP_001260521.1	glycine/betaine ABC transporter
ACX60_RS06520	NZ_CP012004.1:1398482-1399103	OK	29.3683	51.0718	0.798267	1.98525	0.00065	0.00257938	yes	CDS		WP_001000112.1	hypothetical protein
ACX60_RS06525	NZ_CP012004.1:1399238-1399997	OK	8.83912	8.90115	0.0100901	0.0234865	0.9712	0.983991	no	CDS		WP_000790133.1	hypothetical protein
ACX60_RS06530	NZ_CP012004.1:1400109-1400619	OK	23.9006	19.4156	-0.299831	-0.717839	0.2132	0.360083	no	CDS		WP_000174421.1	acetyltransferase
ACX60_RS06535	NZ_CP012004.1:1401348-1401903	OK	6.16668	3.59025	-0.780411	-1.52664	0.00995	0.0284129	yes	CDS		WP_000792931.1	hypothetical protein
ACX60_RS06540	NZ_CP012004.1:1402137-1403028	OK	65.746	36.4955	-0.849183	-1.99867	0.0008	0.00310218	yes	CDS		WP_000340888.1	membrane protein
ACX60_RS06545	NZ_CP012004.1:1403260-1407047	OK	39.7428	41.6123	0.0663164	0.0376583	0.9506	0.973783	no	CDS		WP_000768105.1	paraquat-inducible protein A
ACX60_RS06550	NZ_CP012004.1:1403260-1407047	OK	37.6129	31.195	-0.269914	-0.202259	0.72235	0.839386	no	CDS		WP_001062700.1	paraquat-inducible protein A
ACX60_RS06555	NZ_CP012004.1:1403260-1407047	OK	82.4405	70.7897	-0.219813	-0.387541	0.49605	0.665005	no	CDS		WP_000612480.1	mammalian cell entry protein
ACX60_RS06560	NZ_CP012004.1:1403260-1407047	OK	118.659	93.8459	-0.33846	-0.398623	0.49475	0.663701	no	CDS		WP_000791362.1	hypothetical protein
ACX60_RS06565	NZ_CP012004.1:1407126-1407621	OK	39.359	25.9078	-0.603306	-1.4151	0.01465	0.039508	yes	CDS		WP_000894315.1	hypothetical protein
ACX60_RS06570	NZ_CP012004.1:1407760-1408489	OK	25.8481	25.9882	0.00780082	0.0189621	0.97565	0.987134	no	CDS	racX	WP_000848685.1	racemase
ACX60_RS06575	NZ_CP012004.1:1408503-1409415	OK	26.9721	25.4978	-0.0810934	-0.20049	0.72575	0.84152	no	CDS		WP_000042000.1	hypothetical protein
ACX60_RS06580	NZ_CP012004.1:1409765-1411133	OK	55.7677	127.082	1.18826	2.80384	5e-05	0.000250416	yes	CDS		WP_000957796.1	sorbosone dehydrogenase
ACX60_RS06585	NZ_CP012004.1:1411160-1411613	OK	127.559	232.123	0.863724	2.06142	0.00045	0.0018593	yes	CDS		WP_001166574.1	acetyltransferase
ACX60_RS06590	NZ_CP012004.1:1411671-1412874	OK	16.1297	19.9188	0.304414	0.762081	0.1713	0.3035	no	CDS		WP_005135012.1	hypothetical protein
ACX60_RS06595	NZ_CP012004.1:1413012-1413579	OK	33.4	34.0001	0.0256926	0.0642904	0.91185	0.953033	no	CDS		WP_001151695.1	TetR family transcriptional regulator
ACX60_RS06600	NZ_CP012004.1:1414007-1415306	OK	74.7577	81.7443	0.128896	0.277627	0.61375	0.761334	no	CDS		WP_000347180.1	C4-dicarboxylate ABC transporter
ACX60_RS06605	NZ_CP012004.1:1415541-1415745	OK	1226.24	2048.91	0.740606	1.75905	0.0025	0.00848917	yes	CDS		WP_000758190.1	hypothetical protein
ACX60_RS06610	NZ_CP012004.1:1416101-1416833	OK	84.8926	108.852	0.358658	0.833813	0.14305	0.263254	no	CDS		WP_001270558.1	hydroxyacylglutathione hydrolase
ACX60_RS06615	NZ_CP012004.1:1416990-1418708	OK	399.458	547.014	0.453533	0.593702	0.30065	0.467981	no	CDS		WP_001205190.1	methionine ABC transporter permease
ACX60_RS06620	NZ_CP012004.1:1416990-1418708	OK	446.134	597.224	0.420796	0.765607	0.1789	0.314488	no	CDS		WP_000614025.1	methionine ABC transporter ATP-binding protein
ACX60_RS06625	NZ_CP012004.1:1418783-1419650	OK	463.078	515.759	0.155441	0.366302	0.51145	0.678257	no	CDS		WP_000733779.1	hypothetical protein
ACX60_RS06630	NZ_CP012004.1:1419898-1421185	OK	489.497	613.606	0.326013	0.742342	0.1947	0.335949	no	CDS		WP_001024112.1	phosphoribosylamine--glycine ligase
ACX60_RS06635	NZ_CP012004.1:1421310-1422885	OK	726.237	805.937	0.150226	0.332288	0.55515	0.716242	no	CDS	purH	WP_049594882.1	bifunctional phosphoribosylaminoimidazolecarboxamide formyltransferase/inosine monophosphate cyclohydrolase
ACX60_RS06640	NZ_CP012004.1:1422974-1423244	OK	2255.22	3062.07	0.441242	1.03886	0.0731	0.153062	no	CDS		WP_001086304.1	DNA-binding protein
ACX60_RS06645	NZ_CP012004.1:1423620-1424463	OK	156.559	151.192	-0.0503202	-0.118714	0.8314	0.905776	no	CDS		WP_001003277.1	hypothetical protein
ACX60_RS06650	NZ_CP012004.1:1424476-1425382	OK	555.635	589.364	0.0850231	0.198008	0.7298	0.843815	no	CDS	prmA	WP_000871703.1	ribosomal protein L11 methyltransferase
ACX60_RS06655	NZ_CP012004.1:1425538-1425769	OK	1284.44	7476.64	2.54125	5.97722	5e-05	0.000250416	yes	CDS		WP_000859008.1	hypothetical protein
ACX60_RS06660	NZ_CP012004.1:1426001-1427882	OK	535.66	598.169	0.159236	0.35081	0.54365	0.705247	no	CDS	gidA	WP_000559185.1	tRNA uridine 5-carboxymethylaminomethyl modification enzyme MnmG
ACX60_RS06665	NZ_CP012004.1:1428269-1429277	OK	81.3694	99.9802	0.297155	0.700505	0.22495	0.37571	no	CDS		WP_000117148.1	WYL domain-containing protein
ACX60_RS06670	NZ_CP012004.1:1429502-1431053	OK	59.1971	37.5827	-0.655458	-1.49182	0.0109	0.0306926	yes	CDS		WP_001295018.1	hypothetical protein
ACX60_RS06675	NZ_CP012004.1:1431075-1431672	OK	63.668	57.4915	-0.147219	-0.358224	0.52245	0.686952	no	CDS		WP_000243524.1	hypothetical protein
ACX60_RS06680	NZ_CP012004.1:1431674-1432454	OK	79.2243	80.8518	0.0293375	0.0690749	0.9024	0.947248	no	CDS		WP_000772592.1	transglutaminase
ACX60_RS06685	NZ_CP012004.1:1432470-1433205	OK	132.233	156.951	0.247237	0.581379	0.31445	0.482778	no	CDS		WP_000220477.1	peptidase
ACX60_RS06690	NZ_CP012004.1:1433256-1434327	OK	159.243	152.949	-0.0581801	-0.137334	0.8038	0.889904	no	CDS	alr	WP_001248167.1	alanine racemase
ACX60_RS06695	NZ_CP012004.1:1434359-1435805	OK	196.724	179.643	-0.131046	-0.311147	0.5803	0.736357	no	CDS		WP_000075891.1	DNA helicase
ACX60_RS06700	NZ_CP012004.1:1436005-1436452	OK	7489.09	9238.58	0.302879	0.635488	0.2624	0.42223	no	CDS	rplI	WP_000382591.1	50S ribosomal protein L9
ACX60_RS06705	NZ_CP012004.1:1436460-1436688	OK	37798.2	45855.9	0.27879	0.588896	0.2969	0.463701	no	CDS	rpsR	WP_000090661.1	30S ribosomal protein S18
ACX60_RS06710	NZ_CP012004.1:1436699-1437083	OK	15766.6	19061.7	0.273805	0.561351	0.32765	0.496775	no	CDS		WP_001216679.1	30S ribosomal protein S6
ACX60_RS06715	NZ_CP012004.1:1437267-1438146	OK	731.837	935.367	0.35401	0.799284	0.15445	0.279678	no	CDS		WP_000915319.1	protoheme IX farnesyltransferase
ACX60_RS06720	NZ_CP012004.1:1438156-1439106	OK	3967.45	4142.53	0.0623005	0.05491	0.92785	0.960511	no	CDS		WP_000094534.1	cytochrome O ubiquinol oxidase
ACX60_RS06725	NZ_CP012004.1:1438156-1439106	OK	4450.58	4588.05	0.0438858	0.0796145	0.8886	0.94036	no	CDS		WP_000852577.1	cytochrome O ubiquinol oxidase
ACX60_RS06730	NZ_CP012004.1:1439110-1441102	OK	3182.58	3362.7	0.0794221	0.156007	0.78385	0.877461	no	CDS		WP_000367186.1	cytochrome ubiquinol oxidase subunit I
ACX60_RS06735	NZ_CP012004.1:1441105-1442158	OK	5680.48	6116.19	0.10662	0.21108	0.71205	0.832807	no	CDS		WP_001250043.1	cytochrome C oxidase subunit II
ACX60_RS06740	NZ_CP012004.1:1442473-1443229	OK	290.368	274.05	-0.0834456	-0.197705	0.7364	0.84766	no	CDS		WP_001167811.1	hypothetical protein
ACX60_RS06745	NZ_CP012004.1:1443293-1445672	OK	1015	1061.46	0.0645757	0.137184	0.81365	0.895554	no	CDS		WP_000388264.1	phosphoenolpyruvate synthase
ACX60_RS06750	NZ_CP012004.1:1445827-1446664	OK	165.538	159.627	-0.0524568	-0.123649	0.8247	0.901654	no	CDS		WP_000004354.1	phosphoenolpyruvate synthase regulatory protein
ACX60_RS06755	NZ_CP012004.1:1447049-1453025	OK	76.8416	147.51	0.940854	1.52536	0.00715	0.0213255	yes	CDS		WP_000913293.1	poly-beta-1,6 N-acetyl-D-glucosamine export porin PgaA
ACX60_RS06760	NZ_CP012004.1:1447049-1453025	OK	61.9593	114.727	0.888818	1.07918	0.05905	0.128351	no	CDS		WP_001061313.1	poly-beta-1,6-N-acetyl-D-glucosamine N-deacetylase PgaB
ACX60_RS06765	NZ_CP012004.1:1447049-1453025	OK	61.564	96.2676	0.644964	0.595456	0.2978	0.464715	no	CDS		WP_000866240.1	poly-beta-1,6 N-acetyl-D-glucosamine synthase
ACX60_RS06770	NZ_CP012004.1:1447049-1453025	OK	80.2057	146.376	0.867907	0.483585	0.3735	0.546242	no	CDS		WP_000786639.1	poly-beta-1,6-N-acetyl-D-glucosamine biosynthesis protein PgaD
ACX60_RS06775	NZ_CP012004.1:1453065-1453629	OK	45.3042	39.3845	-0.202016	-0.500199	0.37995	0.552695	no	CDS		WP_000020760.1	flavoprotein
ACX60_RS06780	NZ_CP012004.1:1453775-1454780	OK	11.6502	16.5441	0.505957	1.26204	0.02745	0.0675538	no	CDS		WP_001257205.1	monooxygenase
ACX60_RS06785	NZ_CP012004.1:1454914-1455418	OK	33.0408	501.884	3.92503	8.74439	5e-05	0.000250416	yes	CDS		WP_000783724.1	hypothetical protein
ACX60_RS06790	NZ_CP012004.1:1455652-1456075	OK	157.535	653.769	2.05311	4.64685	5e-05	0.000250416	yes	CDS		WP_000772604.1	hypothetical protein
ACX60_RS06795	NZ_CP012004.1:1456273-1457176	OK	17.1709	19.0624	0.150765	0.378384	0.51835	0.68358	no	CDS		WP_000089870.1	LuxR family transcriptional regulator
ACX60_RS06800	NZ_CP012004.1:1457295-1458135	OK	5.74901	7.85374	0.450067	1.05174	0.06965	0.146888	no	CDS		WP_005135025.1	hypothetical protein
ACX60_RS06805	NZ_CP012004.1:1458325-1460235	OK	244.866	209.33	-0.22621	-0.43681	0.44795	0.620474	no	CDS	prfA	WP_000648005.1	peptide chain release factor 1
ACX60_RS06810	NZ_CP012004.1:1458325-1460235	OK	165.216	158.25	-0.0621478	-0.0843446	0.88295	0.93744	no	CDS		WP_001017486.1	N5-glutamine S-adenosyl-L-methionine-dependent methyltransferase
ACX60_RS06815	NZ_CP012004.1:1460242-1461271	OK	36.0304	34.3074	-0.0706936	-0.172601	0.7616	0.863948	no	CDS		WP_005135026.1	hypothetical protein
ACX60_RS06820	NZ_CP012004.1:1461436-1462207	OK	16.0366	54.0036	1.75169	3.65013	5e-05	0.000250416	yes	CDS		WP_000701535.1	3-hydroxy-2-methylbutyryl-CoA dehydrogenase
ACX60_RS06825	NZ_CP012004.1:1462225-1463362	OK	14.0748	42.0662	1.57954	3.24096	5e-05	0.000250416	yes	CDS		WP_000602459.1	butyryl-CoA dehydrogenase
ACX60_RS06830	NZ_CP012004.1:1463582-1465226	OK	4.51111	11.9542	1.40596	3.14769	5e-05	0.000250416	yes	CDS		WP_000853307.1	AMP-binding protein
ACX60_RS06835	NZ_CP012004.1:1465270-1465849	OK	61.6531	59.5523	-0.0500158	-0.123991	0.82615	0.902707	no	CDS		WP_000083686.1	flavin reductase
ACX60_RS06840	NZ_CP012004.1:1466018-1466795	OK	106.502	124.601	0.226433	0.531819	0.35765	0.528967	no	CDS		WP_000137900.1	molybdopterin biosynthesis protein
ACX60_RS06845	NZ_CP012004.1:1466853-1468152	OK	282.895	339.403	0.262733	0.619337	0.2698	0.431176	no	CDS		WP_005135027.1	hypothetical protein
ACX60_RS06850	NZ_CP012004.1:1468167-1468957	OK	684.084	633.447	-0.110951	-0.213828	0.7085	0.830415	no	CDS		WP_000338783.1	dihydroneopterin aldolase
ACX60_RS06855	NZ_CP012004.1:1468167-1468957	OK	265.333	226.841	-0.226122	-0.306	0.5943	0.747771	no	CDS		WP_000993403.1	2-amino-4-hydroxy-6- hydroxymethyldihydropteridine pyrophosphokinase
ACX60_RS06860	NZ_CP012004.1:1469201-1470911	OK	5.36529	4.95904	-0.113596	-0.279597	0.6205	0.766229	no	CDS		WP_000891208.1	potassium-transporting ATPase subunit A
ACX60_RS06865	NZ_CP012004.1:1470925-1472959	OK	4.71803	5.0822	0.107269	0.26548	0.6437	0.783705	no	CDS		WP_001097171.1	potassium-transporting ATPase subunit B
ACX60_RS06870	NZ_CP012004.1:1472972-1473578	OK	13.5244	12.0378	-0.167988	-0.396658	0.49795	0.666508	no	CDS		WP_000860562.1	Potassium-transporting ATPase C chain
ACX60_RS06875	NZ_CP012004.1:1473616-1476271	OK	20.7242	18.1992	-0.187443	-0.443443	0.42415	0.59766	no	CDS		WP_001191625.1	hypothetical protein
ACX60_RS06880	NZ_CP012004.1:1476282-1476999	OK	62.9686	55.7212	-0.176405	-0.429288	0.45475	0.627084	no	CDS		WP_000625743.1	DNA-binding response regulator
ACX60_RS06885	NZ_CP012004.1:1477076-1478501	OK	8.80457	6.89671	-0.352345	-0.876578	0.12555	0.237186	no	CDS		WP_000105622.1	gamma-glutamylputrescine synthetase
ACX60_RS06890	NZ_CP012004.1:1478908-1479457	OK	86.3982	70.6813	-0.289672	-0.705807	0.2146	0.362091	no	CDS		WP_000789247.1	hypothetical protein
ACX60_RS06895	NZ_CP012004.1:1479504-1480140	OK	170.731	179.386	0.0713365	0.167171	0.7715	0.870023	no	CDS		WP_001216787.1	2-nonaprenyl-3-methyl-6-methoxy-1,4-benzoquinol hydroxylase
ACX60_RS06900	NZ_CP012004.1:1480143-1481463	OK	74.0967	80.8602	0.126021	0.296804	0.60865	0.75754	no	CDS		WP_031944846.1	acyltransferase
ACX60_RS06905	NZ_CP012004.1:1481631-1484352	OK	241.188	288.642	0.259122	0.590009	0.3019	0.469205	no	CDS		WP_001139444.1	membrane protein
ACX60_RS06910	NZ_CP012004.1:1484378-1488884	OK	296.825	299.115	0.0110869	0.0243357	0.96415	0.980356	no	CDS		WP_000852513.1	hypothetical protein
ACX60_RS06915	NZ_CP012004.1:1489026-1489389	OK	334.411	279.274	-0.259939	-0.615586	0.27715	0.440048	no	CDS		WP_000976735.1	hypothetical protein
ACX60_RS06920	NZ_CP012004.1:1489647-1492287	OK	1218.07	1097.97	-0.149766	-0.310445	0.583	0.738688	no	CDS		WP_000888596.1	aconitate hydratase B
ACX60_RS06925	NZ_CP012004.1:1492514-1492949	OK	163.131	65.2865	-1.32118	-2.68047	5e-05	0.000250416	yes	CDS		WP_000920883.1	hypothetical protein
ACX60_RS06930	NZ_CP012004.1:1493087-1494071	OK	47.6732	26.6348	-0.839867	-1.94023	0.0006	0.00240108	yes	CDS		WP_001221040.1	VIC family potassium channel protein
ACX60_RS06935	NZ_CP012004.1:1494096-1495296	OK	87.8528	92.3426	0.071909	0.168347	0.766	0.866335	no	CDS		WP_049594820.1	MFS transporter
ACX60_RS06940	NZ_CP012004.1:1495524-1495953	OK	181.569	68.6165	-1.40389	-3.17296	5e-05	0.000250416	yes	CDS		WP_001228338.1	membrane protein
ACX60_RS06945	NZ_CP012004.1:1496110-1496905	OK	24.416	16.097	-0.601037	-1.48524	0.01005	0.0286617	yes	CDS		WP_001080970.1	hypothetical protein
ACX60_RS06950	NZ_CP012004.1:1497130-1498051	OK	118.055	130.703	0.146831	0.345431	0.5405	0.702675	no	CDS		WP_000890088.1	transcriptional regulator
ACX60_RS06955	NZ_CP012004.1:1498101-1498554	OK	73.5328	89.3181	0.280565	0.698978	0.2161	0.364015	no	CDS		WP_000880860.1	membrane protein
ACX60_RS06960	NZ_CP012004.1:1498807-1499026	OK	228.693	257.468	0.170979	0.42411	0.45695	0.629377	no	CDS		WP_000351255.1	hypothetical protein
ACX60_RS06965	NZ_CP012004.1:1499126-1500267	OK	151.3	159.332	0.0746251	0.155135	0.78675	0.879293	no	CDS		WP_000923627.1	16S rRNA pseudouridine(516) synthase
ACX60_RS06970	NZ_CP012004.1:1499126-1500267	OK	87.2132	100.08	0.19854	0.208894	0.71045	0.831548	no	CDS		WP_000637090.1	acetyltransferase
ACX60_RS06975	NZ_CP012004.1:1500364-1500673	OK	308.727	253.307	-0.285447	-0.688945	0.2309	0.383547	no	CDS		WP_001232531.1	XRE family transcriptional regulator
ACX60_RS06980	NZ_CP012004.1:1500784-1501693	OK	98.6627	88.7232	-0.153194	-0.359886	0.52625	0.689952	no	CDS		WP_000097960.1	pseudouridylate synthase
ACX60_RS06985	NZ_CP012004.1:1501812-1504231	OK	275.502	237.232	-0.215765	-0.240421	0.6774	0.807858	no	CDS		WP_002049012.1	tRNA threonylcarbamoyladenosine biosynthesis protein TsaE
ACX60_RS06990	NZ_CP012004.1:1501812-1504231	OK	133.957	124.334	-0.107542	-0.222863	0.6907	0.817979	no	CDS		WP_000129003.1	DNA mismatch repair protein MutL
ACX60_RS06995	NZ_CP012004.1:1504236-1505181	OK	223.191	284.517	0.350237	0.833392	0.149	0.272044	no	CDS		WP_000070779.1	tRNA dimethylallyltransferase
ACX60_RS07000	NZ_CP012004.1:1505275-1505782	OK	1288.37	1924.86	0.579203	1.33787	0.022	0.0560371	no	CDS		WP_000033651.1	RNA-binding protein hfq
ACX60_RS07005	NZ_CP012004.1:1505913-1506771	OK	42.22	34.518	-0.290576	-0.714802	0.21495	0.362599	no	CDS		WP_005135040.1	hypothetical protein
ACX60_RS07010	NZ_CP012004.1:1506809-1507463	OK	102.686	102.404	-0.0039628	-0.00945932	0.9872	0.993717	no	CDS		WP_000365040.1	NAD(P)H-dependent oxidoreductase
ACX60_RS07015	NZ_CP012004.1:1507602-1507821	OK	25.8273	29.9485	0.213589	0.377289	0.51295	0.679073	no	CDS		WP_000462400.1	hypothetical protein
ACX60_RS07020	NZ_CP012004.1:1507828-1508548	OK	103.392	101.652	-0.0244879	-0.0577662	0.91665	0.955225	no	CDS		WP_000221675.1	UDP-2,3-diacylglucosamine hydrolase
ACX60_RS07025	NZ_CP012004.1:1508563-1509073	OK	1694.09	2032.05	0.262421	0.592414	0.30565	0.473513	no	CDS		WP_000009660.1	cyclophilin
ACX60_RS07030	NZ_CP012004.1:1509241-1510969	OK	392.263	408.536	0.0586406	0.133841	0.8158	0.896679	no	CDS		WP_000803938.1	glutaminyl-tRNA synthetase
ACX60_RS07035	NZ_CP012004.1:1511368-1512091	OK	102.802	120.652	0.230989	0.544366	0.3388	0.508897	no	CDS		WP_001098467.1	glutamine amidotransferase
ACX60_RS07040	NZ_CP012004.1:1512255-1513071	OK	8.60836	13.0537	0.600645	1.45836	0.01215	0.0336715	yes	CDS		WP_000774021.1	ethanolamine ammonia-lyase small subunit
ACX60_RS07045	NZ_CP012004.1:1513081-1514467	OK	4.80259	5.93353	0.305076	0.73583	0.2039	0.347886	no	CDS		WP_000122153.1	ethanolamine ammonia lyase large subunit
ACX60_RS07050	NZ_CP012004.1:1514483-1515920	OK	8.17465	12.1106	0.567043	1.41744	0.01415	0.0383594	yes	CDS		WP_001075430.1	ethanolamine transporter
ACX60_RS07055	NZ_CP012004.1:1516141-1517653	OK	441.484	751.685	0.767766	1.68476	0.00375	0.0121801	yes	CDS		WP_001269055.1	aldehyde dehydrogenase
ACX60_RS07060	NZ_CP012004.1:1517796-1519952	OK	37.4327	65.6496	0.81049	1.06605	0.06285	0.134924	no	CDS		WP_000494374.1	transcriptional regulator
ACX60_RS07065	NZ_CP012004.1:1517796-1519952	OK	111.681	116.865	0.0654529	0.120695	0.8287	0.904182	no	CDS		WP_001098142.1	alpha/beta hydrolase
ACX60_RS07070	NZ_CP012004.1:1520147-1521320	OK	339.325	619.493	0.868421	1.7938	0.0025	0.00848917	yes	CDS		WP_000874704.1	alcohol dehydrogenase
ACX60_RS07075	NZ_CP012004.1:1521550-1523263	OK	158.021	154	-0.0371854	-0.0884301	0.8777	0.934772	no	CDS		WP_000808295.1	helicase
ACX60_RS07080	NZ_CP012004.1:1523306-1523666	OK	490.754	385.998	-0.346407	-0.813405	0.1509	0.274815	no	CDS		WP_001120986.1	5-carboxymethyl-2-hydroxymuconate delta isomerase
ACX60_RS07085	NZ_CP012004.1:1523787-1524615	OK	144.967	120.364	-0.268317	-0.631435	0.2641	0.424138	no	CDS		WP_000204871.1	hydroxyethylthiazole kinase
ACX60_RS07090	NZ_CP012004.1:1524648-1525806	OK	83.9474	68.1768	-0.300205	-0.707831	0.2212	0.37081	no	CDS		WP_001207852.1	hypothetical protein
ACX60_RS07095	NZ_CP012004.1:1525957-1526215	OK	33.1025	75.5999	1.19145	2.66507	5e-05	0.000250416	yes	CDS		WP_000420540.1	hypothetical protein
ACX60_RS07100	NZ_CP012004.1:1526533-1529140	OK	782.091	586.322	-0.415644	-0.895152	0.12075	0.230149	no	CDS		WP_001017228.1	aminopeptidase N
ACX60_RS07105	NZ_CP012004.1:1529778-1530222	OK	16.3437	19.624	0.263887	0.599392	0.29125	0.456928	no	CDS		WP_001983675.1	spore Coat protein U domain family
ACX60_RS07110	NZ_CP012004.1:1530294-1530999	OK	19.6867	13.4671	-0.54779	-1.29602	0.02275	0.0576178	no	CDS		WP_000739319.1	hypothetical protein
ACX60_RS07115	NZ_CP012004.1:1531008-1534478	OK	14.7986	11.1712	-0.405673	-0.725182	0.21205	0.358685	no	CDS		WP_000873967.1	fimbrial protein
ACX60_RS07120	NZ_CP012004.1:1531008-1534478	OK	22.6386	21.3511	-0.0844762	-0.116484	0.83665	0.909271	no	CDS		WP_000055764.1	hypothetical protein
ACX60_RS07125	NZ_CP012004.1:1534704-1535391	OK	17.533	16.2938	-0.105752	-0.261364	0.648	0.786574	no	CDS		WP_001279998.1	glutathione S-transferase
ACX60_RS07130	NZ_CP012004.1:1535398-1536160	OK	24.6171	24.1274	-0.0289854	-0.0724534	0.90035	0.946085	no	CDS		WP_000135426.1	short-chain dehydrogenase
ACX60_RS07135	NZ_CP012004.1:1536169-1536853	OK	19.4465	17.194	-0.177598	-0.439277	0.44395	0.61666	no	CDS		WP_000920701.1	hypothetical protein
ACX60_RS07140	NZ_CP012004.1:1536930-1537488	OK	65.9813	54.8676	-0.266105	-0.658135	0.2486	0.405327	no	CDS		WP_000932088.1	chorismate mutase
ACX60_RS07145	NZ_CP012004.1:1537516-1538002	OK	49.7354	55.3471	0.154234	0.388187	0.5009	0.668888	no	CDS		WP_001089197.1	AsnC family transcriptional regulator
ACX60_RS07150	NZ_CP012004.1:1538611-1538950	OK	17.6735	9.91911	-0.833303	-1.65484	0.0036	0.0117443	yes	CDS		WP_001243511.1	hypothetical protein
ACX60_RS07155	NZ_CP012004.1:1539888-1540443	OK	5.00146	5.0565	0.0157921	0.0311257	0.9682	0.982344	no	CDS		WP_001133117.1	TetR family transcriptional regulator
ACX60_RS07160	NZ_CP012004.1:1540505-1542776	OK	18.1658	14.8786	-0.287987	-0.693785	0.22255	0.372512	no	CDS		WP_049594821.1	membrane protein
ACX60_RS07165	NZ_CP012004.1:1543227-1544463	OK	143.732	343.397	1.2565	2.91772	5e-05	0.000250416	yes	CDS	mcsS	WP_000345328.1	mechanosensitive ion channel protein MscS
ACX60_RS07170	NZ_CP012004.1:1544761-1545013	OK	348.672	601.465	0.786609	1.90585	0.00135	0.00493979	yes	CDS		WP_000179474.1	hypothetical protein
ACX60_RS07175	NZ_CP012004.1:1545425-1545896	OK	5.49969	10.514	0.934882	1.90684	0.0015	0.00542799	yes	CDS		WP_001123839.1	hypothetical protein
ACX60_RS07180	NZ_CP012004.1:1546084-1546366	OK	40.3327	252.648	2.6471	6.1539	5e-05	0.000250416	yes	CDS		WP_000650375.1	hypothetical protein
ACX60_RS07185	NZ_CP012004.1:1546540-1546924	OK	26.4511	56.0264	1.08278	2.61936	5e-05	0.000250416	yes	CDS		WP_000825561.1	hypothetical protein
ACX60_RS07190	NZ_CP012004.1:1546956-1547463	OK	14.1349	27.9659	0.98441	2.32194	5e-05	0.000250416	yes	CDS		WP_001019948.1	GCN5 family N-acetyltransferase
ACX60_RS07195	NZ_CP012004.1:1547655-1549812	OK	7.32744	6.90359	-0.0859611	-0.214433	0.70665	0.82893	no	CDS		WP_049594822.1	porin
ACX60_RS07200	NZ_CP012004.1:1550117-1551230	OK	5.98058	5.83888	-0.0345934	-0.0820479	0.88745	0.939708	no	CDS		WP_049594823.1	membrane protein
ACX60_RS07205	NZ_CP012004.1:1551409-1551541	OK	690.807	4247.85	2.62038	6.23634	5e-05	0.000250416	yes	CDS		WP_000161254.1	hypothetical protein
ACX60_RS07210	NZ_CP012004.1:1551964-1552390	OK	5.2077	11.6576	1.16255	2.20061	0.0007	0.00275422	yes	CDS		WP_000720309.1	hypothetical protein
ACX60_RS07215	NZ_CP012004.1:1552463-1554047	OK	22.3252	17.2057	-0.375782	-0.917855	0.1091	0.212047	no	CDS		WP_000193584.1	ABC transporter ATP-binding protein
ACX60_RS07220	NZ_CP012004.1:1554306-1554750	OK	797.632	500.711	-0.671746	-1.5138	0.00875	0.0254265	yes	CDS		WP_001109442.1	universal stress protein
ACX60_RS07225	NZ_CP012004.1:1555037-1555265	OK	4.95149	7.25275	0.550664	0.674522	0.3781	0.55094	no	CDS		WP_000774578.1	hypothetical protein
ACX60_RS07230	NZ_CP012004.1:1555443-1555617	OK	15.6506	91.3434	2.54508	2.80717	0.00075	0.00293333	yes	CDS		WP_001139332.1	hypothetical protein
ACX60_RS07235	NZ_CP012004.1:1555889-1556333	OK	30.5796	38.4196	0.329272	0.809341	0.16195	0.290565	no	CDS		WP_000221476.1	hypothetical protein
ACX60_RS07240	NZ_CP012004.1:1556896-1559653	OK	8.71318	9.97372	0.194933	0.479512	0.39905	0.572474	no	CDS		WP_000675115.1	magnesium-translocating P-type ATPase
ACX60_RS07245	NZ_CP012004.1:1559668-1560388	OK	20.6021	20.2847	-0.0224003	-0.0558313	0.9238	0.95886	no	CDS		WP_000775746.1	methyltransferase
ACX60_RS07250	NZ_CP012004.1:1560461-1561634	OK	27.7438	20.0332	-0.469776	-1.12916	0.045	0.102307	no	CDS		WP_001169535.1	membrane protein
ACX60_RS07255	NZ_CP012004.1:1561820-1562294	OK	44.293	40.6952	-0.122223	-0.305224	0.58835	0.742845	no	CDS		WP_000344223.1	AsnC family transcriptional regulator
ACX60_RS07260	NZ_CP012004.1:1562330-1562981	OK	53.1722	61.8185	0.217368	0.533388	0.35265	0.523729	no	CDS		WP_000467074.1	leucine efflux protein
ACX60_RS07265	NZ_CP012004.1:1563053-1564043	OK	543.072	1200.85	1.14485	2.59661	0.0001	0.000475785	yes	CDS		WP_000149846.1	transaldolase
ACX60_RS07270	NZ_CP012004.1:1564173-1565067	OK	20.6028	23.2279	0.173023	0.435632	0.43855	0.611257	no	CDS		WP_001024733.1	LysR family transcriptional regulator
ACX60_RS07275	NZ_CP012004.1:1565157-1565592	OK	24.4779	25.1481	0.0389648	0.0935979	0.8758	0.933588	no	CDS		WP_005135057.1	hypothetical protein
ACX60_RS07280	NZ_CP012004.1:1565659-1567228	OK	267.459	247.717	-0.110628	-0.260321	0.64615	0.785485	no	CDS		WP_000047940.1	acetyl-CoA acetyltransferase
ACX60_RS07285	NZ_CP012004.1:1567463-1568855	OK	84.0761	140.483	0.740629	1.74254	0.0016	0.00574225	yes	CDS	fabG	WP_000132118.1	3-ketoacyl-ACP reductase
ACX60_RS07290	NZ_CP012004.1:1568929-1569784	OK	142.503	179.347	0.331756	0.780719	0.1628	0.291667	no	CDS		WP_001097350.1	dehydratase
ACX60_RS07295	NZ_CP012004.1:1569855-1571115	OK	98.6325	112.522	0.190073	0.445624	0.42305	0.596596	no	CDS		WP_000588778.1	esterase
ACX60_RS07300	NZ_CP012004.1:1571162-1571741	OK	91.9329	119.08	0.373276	0.896939	0.12	0.228994	no	CDS		WP_000323813.1	TetR family transcriptional regulator
ACX60_RS07305	NZ_CP012004.1:1571865-1573344	OK	215.821	267.46	0.30949	0.722725	0.20245	0.345863	no	CDS		WP_001170327.1	methyl viologen resistance protein SmvA
ACX60_RS07310	NZ_CP012004.1:1573517-1575638	OK	138.658	140.202	0.0159724	0.037751	0.95045	0.973777	no	CDS		WP_005135060.1	DNA polymerase III subunit gamma/tau
ACX60_RS07315	NZ_CP012004.1:1575961-1578190	OK	21.4384	13.4068	-0.677229	-1.63796	0.00445	0.0141402	yes	CDS		WP_000632988.1	phospholipase C
ACX60_RS07320	NZ_CP012004.1:1578238-1579830	OK	72.5023	65.2859	-0.151256	-0.15773	0.79245	0.882826	no	CDS		WP_000165801.1	thioesterase
ACX60_RS07325	NZ_CP012004.1:1578238-1579830	OK	68.3778	59.9252	-0.190366	-0.397778	0.4891	0.658622	no	CDS		WP_000017873.1	alcohol dehydrogenase
ACX60_RS07330	NZ_CP012004.1:1580055-1581300	OK	103.876	278.977	1.42529	3.32415	5e-05	0.000250416	yes	CDS		WP_005135062.1	hypothetical protein
ACX60_RS07335	NZ_CP012004.1:1581600-1582104	OK	339.384	256.063	-0.406422	-0.957421	0.09405	0.188506	no	CDS		WP_000388074.1	phosphotyrosine protein phosphatase
ACX60_RS07340	NZ_CP012004.1:1582123-1583158	OK	196.529	161.046	-0.287273	-0.680847	0.2328	0.385926	no	CDS	murB	WP_001166918.1	UDP-N-acetylenolpyruvoylglucosamine reductase
ACX60_RS07345	NZ_CP012004.1:1583162-1585321	OK	148.793	151.547	0.0264635	0.0419889	0.9436	0.970051	no	CDS		WP_001127151.1	hypothetical protein
ACX60_RS07350	NZ_CP012004.1:1583162-1585321	OK	208.356	198.907	-0.0669502	-0.115874	0.8432	0.913757	no	CDS		WP_001290023.1	lysophospholipase
ACX60_RS07355	NZ_CP012004.1:1585362-1587036	OK	98.3684	169.097	0.781587	1.83202	0.0015	0.00542799	yes	CDS		WP_000157981.1	glutamate synthase
ACX60_RS07360	NZ_CP012004.1:1587200-1588538	OK	22.3962	27.2394	0.282442	0.690089	0.23235	0.385323	no	CDS		WP_000075463.1	iron-regulated membrane protein
ACX60_RS07365	NZ_CP012004.1:1589149-1589722	OK	37.3609	28.1526	-0.408257	-0.92764	0.10135	0.200058	no	CDS		WP_000043926.1	TetR family transcriptional regulator
ACX60_RS07370	NZ_CP012004.1:1590045-1590909	OK	53.1477	57.6849	0.118186	0.24088	0.6588	0.793841	no	CDS		WP_000037357.1	hypothetical protein
ACX60_RS07375	NZ_CP012004.1:1591407-1592670	OK	33.4742	30.6541	-0.12697	-0.307441	0.59445	0.74779	no	CDS		WP_000773628.1	phage integrase
ACX60_RS07380	NZ_CP012004.1:1592675-1592945	OK	23.3732	42.6497	0.867677	1.83076	0.00205	0.00714307	yes	CDS		WP_000910238.1	hypothetical protein
ACX60_RS07385	NZ_CP012004.1:1592945-1593203	OK	56.5413	115.745	1.03357	2.44298	5e-05	0.000250416	yes	CDS		WP_000005652.1	hypothetical protein
ACX60_RS07390	NZ_CP012004.1:1593206-1593895	OK	20.5562	36.9198	0.844823	1.67512	0.0044	0.0139973	yes	CDS		WP_000048748.1	hypothetical protein
ACX60_RS07395	NZ_CP012004.1:1593206-1593895	OK	1.41419	4.21525	1.57564	1.27398	0.05095	0.113357	no	CDS		WP_000147327.1	hypothetical protein
ACX60_RS07400	NZ_CP012004.1:1593895-1594147	OK	11.1878	27.2292	1.28323	2.142	0.001	0.0037867	yes	CDS		WP_000654848.1	hypothetical protein
ACX60_RS07405	NZ_CP012004.1:1594148-1596475	OK	6.07843	16.5451	1.44463	2.65371	5e-05	0.000250416	yes	CDS		WP_001061220.1	hypothetical protein
ACX60_RS07410	NZ_CP012004.1:1594148-1596475	OK	4.32323	15.3717	1.8301	2.85637	5e-05	0.000250416	yes	CDS		WP_001207475.1	ATPase AAA
ACX60_RS07415	NZ_CP012004.1:1596485-1596809	OK	4.5428	18.2221	2.00404	3.1624	5e-05	0.000250416	yes	CDS		WP_000181044.1	hypothetical protein
ACX60_RS07420	NZ_CP012004.1:1596811-1597252	OK	4.56691	24.551	2.42649	4.79342	5e-05	0.000250416	yes	CDS		WP_001101042.1	hypothetical protein
ACX60_RS07425	NZ_CP012004.1:1597454-1598321	OK	166.447	131.702	-0.337786	-0.794782	0.1583	0.285304	no	CDS		WP_000054453.1	hypothetical protein
ACX60_RS07430	NZ_CP012004.1:1598321-1599212	OK	211.47	167.93	-0.332592	-0.786555	0.16945	0.300965	no	CDS		WP_000029179.1	hypothetical protein
ACX60_RS07435	NZ_CP012004.1:1599284-1599974	OK	95.8137	83.4136	-0.199949	-0.477587	0.4033	0.577044	no	CDS		WP_000105766.1	LexA family transcriptional regulator
ACX60_RS07440	NZ_CP012004.1:1600274-1600538	OK	5.90187	37.7457	2.67707	4.00238	5e-05	0.000250416	yes	CDS		WP_000051076.1	hypothetical protein
ACX60_RS07445	NZ_CP012004.1:1600581-1605082	OK	15.5196	35.6352	1.19921	0.633932	0.2884	0.453415	no	CDS		WP_001095599.1	hypothetical protein
ACX60_RS07450	NZ_CP012004.1:1600581-1605082	OK	14.7178	45.439	1.62637	0.923434	0.1285	0.241692	no	CDS		WP_000102847.1	hypothetical protein
ACX60_RS07455	NZ_CP012004.1:1600581-1605082	OK	3.93671	12.0714	1.61653	2.14975	0.00035	0.00148498	yes	CDS		WP_001091618.1	multidrug DMT transporter
ACX60_RS07460	NZ_CP012004.1:1600581-1605082	OK	3.99305	8.47451	1.08564	0.973951	0.0898	0.181805	no	CDS		WP_001110402.1	hypothetical protein
ACX60_RS07465	NZ_CP012004.1:1600581-1605082	OK	6.78434	13.6363	1.00717	0.995243	0.08315	0.170403	no	CDS		WP_000544508.1	hypothetical protein
ACX60_RS07470	NZ_CP012004.1:1600581-1605082	OK	25.6167	36.2391	0.500462	0.40519	0.47825	0.6488	no	CDS		WP_000647824.1	hypothetical protein
ACX60_RS07475	NZ_CP012004.1:1600581-1605082	OK	13.1705	24.3598	0.887194	0.636004	0.2608	0.420476	no	CDS			HNH endonuclease
ACX60_RS07480	NZ_CP012004.1:1605175-1605373	OK	33.8975	67.6686	0.997308	1.80575	0.00345	0.0113047	yes	CDS			hypothetical protein
ACX60_RS07490	NZ_CP012004.1:1605397-1605990	OK	20.1094	28.207	0.488184	1.12176	0.04855	0.108932	no	CDS		WP_000097328.1	hypothetical protein
ACX60_RS07495	NZ_CP012004.1:1605992-1606430	OK	9.76429	13.0361	0.416926	0.903251	0.1179	0.225819	no	CDS		WP_000992310.1	hypothetical protein
ACX60_RS07500	NZ_CP012004.1:1606690-1607491	OK	31.5905	30.3094	-0.0597236	-0.149175	0.795	0.883986	no	CDS		WP_000991752.1	hypothetical protein
ACX60_RS07505	NZ_CP012004.1:1608244-1608478	OK	1588.36	866.922	-0.873562	-2.02232	0.0004	0.00167352	yes	CDS		WP_000401165.1	hypothetical protein
ACX60_RS07510	NZ_CP012004.1:1608889-1609108	OK	77.47	153.76	0.988974	2.26315	0.00015	0.000691653	yes	CDS		WP_000469283.1	hypothetical protein
ACX60_RS07515	NZ_CP012004.1:1609366-1609780	OK	35.8443	22.4216	-0.676852	-1.58565	0.0072	0.0214487	yes	CDS		WP_000766227.1	hypothetical protein
ACX60_RS07520	NZ_CP012004.1:1609832-1610871	OK	1.07002	2.23625	1.06345	0.783107	0.18275	0.319615	no	CDS		WP_000341081.1	hypothetical protein
ACX60_RS07525	NZ_CP012004.1:1609832-1610871	OK	2.41512	4.28748	0.828033	1.44274	0.0147	0.039614	yes	CDS		WP_000435236.1	hypothetical protein
ACX60_RS07530	NZ_CP012004.1:1610929-1614265	OK	2.25257	5.89096	1.38693	1.22272	0.04655	0.10524	no	CDS		WP_000729376.1	hypothetical protein
ACX60_RS07535	NZ_CP012004.1:1610929-1614265	OK	1.00162	2.73212	1.44769	1.72301	0.0064	0.0193346	yes	CDS		WP_000102084.1	hypothetical protein
ACX60_RS07540	NZ_CP012004.1:1610929-1614265	OK	1.77329	4.69364	1.40428	2.25623	0.0002	0.00090002	yes	CDS		WP_001286363.1	hypothetical protein
ACX60_RS07545	NZ_CP012004.1:1614266-1615370	OK	3.42055	7.43688	1.12047	2.60073	5e-05	0.000250416	yes	CDS		WP_000179750.1	head morphogenesis protein
ACX60_RS07550	NZ_CP012004.1:1615378-1615807	OK	125.753	93.4994	-0.427566	-1.03851	0.06735	0.142727	no	CDS		WP_000965191.1	hypothetical protein
ACX60_RS07555	NZ_CP012004.1:1615905-1616142	OK	21.3434	37.5951	0.816753	1.48665	0.0125	0.034504	yes	CDS		WP_000004365.1	hypothetical protein
ACX60_RS07560	NZ_CP012004.1:1616365-1616557	OK	53.7311	76.2945	0.505823	0.969837	0.0956	0.190789	no	CDS		WP_001139861.1	hypothetical protein
ACX60_RS07565	NZ_CP012004.1:1616670-1617438	OK	3.15504	13.8467	2.13381	4.57394	5e-05	0.000250416	yes	CDS		WP_000770049.1	hypothetical protein
ACX60_RS07570	NZ_CP012004.1:1617465-1618422	OK	5.55744	16.6306	1.58135	3.75669	5e-05	0.000250416	yes	CDS		WP_049594824.1	major capsid protein
ACX60_RS07575	NZ_CP012004.1:1618487-1619153	OK	2.4991	11.5574	2.20933	4.40814	5e-05	0.000250416	yes	CDS		WP_000692542.1	hypothetical protein
ACX60_RS07580	NZ_CP012004.1:1619157-1619547	OK	2.71656	12.5675	2.20985	3.48872	5e-05	0.000250416	yes	CDS		WP_000008486.1	hypothetical protein
ACX60_RS07585	NZ_CP012004.1:1619548-1619917	OK	3.05817	8.66712	1.50288	2.27095	0.0007	0.00275422	yes	CDS		WP_000524217.1	glutamate 5-kinase
ACX60_RS07590	NZ_CP012004.1:1619925-1620673	OK	6.83659	18.2244	1.41453	1.81306	0.00315	0.0104198	yes	CDS		WP_000247953.1	hypothetical protein
ACX60_RS07595	NZ_CP012004.1:1619925-1620673	OK	15.4292	35.8372	1.21579	2.13814	0.0004	0.00167352	yes	CDS		WP_000539743.1	hypothetical protein
ACX60_RS07600	NZ_CP012004.1:1620674-1621073	OK	7.39712	14.4855	0.969575	1.97383	0.00155	0.00558803	yes	CDS		WP_001251846.1	hypothetical protein
ACX60_RS07605	NZ_CP012004.1:1621074-1621293	OK	55.4292	64.2016	0.211963	0.451689	0.43175	0.604879	no	CDS		WP_001277696.1	hypothetical protein
ACX60_RS07610	NZ_CP012004.1:1621401-1621923	OK	101.745	71.1101	-0.516834	-1.08807	0.0625	0.134367	no	CDS		WP_000749906.1	hypothetical protein
ACX60_RS07615	NZ_CP012004.1:1622019-1623551	OK	4.31385	9.05383	1.06955	0.719578	0.2388	0.39344	no	CDS		WP_000064603.1	hypothetical protein
ACX60_RS07620	NZ_CP012004.1:1622019-1623551	OK	6.31525	14.0449	1.15313	2.69002	5e-05	0.000250416	yes	CDS		WP_000002414.1	hypothetical protein
ACX60_RS07625	NZ_CP012004.1:1623603-1624521	OK	1.31425	7.13351	2.44037	4.57454	5e-05	0.000250416	yes	CDS		WP_000094261.1	hypothetical protein
ACX60_RS07630	NZ_CP012004.1:1624590-1625106	OK	1.62064	8.194	2.338	3.65474	5e-05	0.000250416	yes	CDS		WP_001185604.1	hypothetical protein
ACX60_RS07635	NZ_CP012004.1:1625431-1625614	OK	320.65	408.193	0.348253	0.849713	0.1384	0.256584	no	CDS		WP_000838146.1	hypothetical protein
ACX60_RS07640	NZ_CP012004.1:1625706-1626111	OK	67.97	83.9379	0.304426	0.762876	0.1854	0.323285	no	CDS		WP_000966688.1	hypothetical protein
ACX60_RS07645	NZ_CP012004.1:1626395-1626719	OK	210.701	124.762	-0.756025	-1.84213	0.00185	0.00653414	yes	CDS		WP_000523932.1	hypothetical protein
ACX60_RS07650	NZ_CP012004.1:1626752-1627142	OK	291.794	177.559	-0.716656	-1.69194	0.00315	0.0104198	yes	CDS		WP_031977960.1	lipoprotein
ACX60_RS07655	NZ_CP012004.1:1627234-1632130	OK	8.9369	8.979	0.0067804	0.0161067	0.97805	0.988754	no	CDS		WP_000046542.1	tape measure domain-containing protein
ACX60_RS07660	NZ_CP012004.1:1632179-1636882	OK	2.83754	5.45113	0.941914	0.417454	0.57375	0.730794	no	CDS		WP_000277431.1	hypothetical protein
ACX60_RS07665	NZ_CP012004.1:1632179-1636882	OK	2.06317	4.82441	1.22549	0.585762	0.4382	0.610922	no	CDS		WP_000368392.1	hypothetical protein
ACX60_RS07670	NZ_CP012004.1:1632179-1636882	OK	9.05438	10.5727	0.223664	0.115803	0.83855	0.91058	no	CDS		WP_000835157.1	hypothetical protein
ACX60_RS07675	NZ_CP012004.1:1632179-1636882	OK	5.30194	6.84301	0.36811	0.82825	0.1503	0.273946	no	CDS		WP_049594825.1	bacteriophage protein
ACX60_RS07680	NZ_CP012004.1:1636948-1638085	OK	2.73958	7.68125	1.48738	1.23109	0.0446	0.101574	no	CDS		WP_000005350.1	hypothetical protein
ACX60_RS07685	NZ_CP012004.1:1636948-1638085	OK	1.49389	2.39252	0.679459	0.652366	0.3054	0.473224	no	CDS		WP_000066825.1	hypothetical protein
ACX60_RS07690	NZ_CP012004.1:1636948-1638085	OK	4.07718	5.84866	0.520533	0.605727	0.29095	0.456586	no	CDS		WP_000265239.1	hypothetical protein
ACX60_RS07695	NZ_CP012004.1:1638248-1638671	OK	85.0324	58.7912	-0.532411	-1.31603	0.024	0.0603511	no	CDS		WP_000071917.1	hypothetical protein
ACX60_RS07700	NZ_CP012004.1:1638699-1639992	OK	8.56882	8.15854	-0.0707856	-0.175981	0.7599	0.863239	no	CDS		WP_000829046.1	Putative UV-damage repair protein uvrX
ACX60_RS07705	NZ_CP012004.1:1640107-1640746	OK	44.021	38.699	-0.185897	-0.46303	0.41275	0.586272	no	CDS			ACR protein
ACX60_RS07710	NZ_CP012004.1:1640841-1641549	OK	41.4226	33.4586	-0.308042	-0.760116	0.1816	0.318029	no	CDS		WP_000849926.1	hypothetical protein
ACX60_RS07715	NZ_CP012004.1:1642138-1643230	OK	27.0845	24.7925	-0.127563	-0.314408	0.58655	0.74154	no	CDS		WP_001147188.1	MFS transporter
ACX60_RS07720	NZ_CP012004.1:1643377-1643881	OK	307.91	465.299	0.595652	1.39376	0.01505	0.0404446	yes	CDS		WP_001238661.1	hypothetical protein
ACX60_RS07725	NZ_CP012004.1:1643935-1645306	OK	1902.84	1721.91	-0.144149	-0.306254	0.60005	0.751184	no	CDS		WP_000939648.1	acetyl-CoA carboxylase biotin carboxylase subunit
ACX60_RS07730	NZ_CP012004.1:1645322-1645742	OK	2186.13	2029.87	-0.106993	-0.247715	0.6595	0.794297	no	CDS		WP_000354611.1	acetyl-CoA carboxylase biotin carboxyl carrier protein subunit
ACX60_RS07735	NZ_CP012004.1:1645759-1646215	OK	1461.66	1229.93	-0.249032	-0.585448	0.29565	0.462105	no	CDS		WP_000099415.1	3-dehydroquinate dehydratase
ACX60_RS07740	NZ_CP012004.1:1646450-1647779	OK	9.32103	12.9075	0.46965	1.17293	0.0392	0.0910359	no	CDS		WP_000652013.1	DNA methylase
ACX60_RS07745	NZ_CP012004.1:1648110-1649121	OK	9.00117	8.93087	-0.0113118	-0.0277259	0.96365	0.980026	no	CDS		WP_000039915.1	nitrate transport protein (NasF)
ACX60_RS07750	NZ_CP012004.1:1649121-1649712	OK	2.48652	2.41703	-0.040891	-0.0691302	0.88545	0.939064	no	CDS		WP_001125253.1	hisitidine kinase
ACX60_RS07755	NZ_CP012004.1:1650096-1650438	OK	2.07781	1.46088	-0.508224	-0.407098	0.4671	0.638812	no	CDS		WP_000114559.1	hypothetical protein
ACX60_RS07760	NZ_CP012004.1:1650449-1652996	OK	3.42898	4.32827	0.33601	0.823409	0.152	0.276298	no	CDS		WP_000780168.1	nitrite reductase large subunit
ACX60_RS07765	NZ_CP012004.1:1653008-1654631	OK	3.42465	3.85386	0.170349	0.400953	0.48205	0.652325	no	CDS		WP_005135146.1	nitrite reductase [NAD(P)H], large subunit
ACX60_RS07770	NZ_CP012004.1:1654649-1658056	OK	8.30644	8.70371	0.0673987	0.144817	0.8022	0.888586	no	CDS		WP_001084794.1	nitrate reductase
ACX60_RS07775	NZ_CP012004.1:1654649-1658056	OK	13.7231	15.11	0.138902	0.154614	0.78845	0.880132	no	CDS		WP_001032658.1	molybdenum cofactor guanylyltransferase
ACX60_RS07780	NZ_CP012004.1:1658206-1660480	OK	8.5032	6.72208	-0.339097	-0.849024	0.14065	0.259954	no	CDS		WP_000968532.1	hypothetical protein
ACX60_RS07785	NZ_CP012004.1:1660712-1661747	OK	24.9509	29.329	0.233239	0.577959	0.3071	0.475065	no	CDS		WP_005135148.1	cyclic pyranopterin phosphate synthase MoaA
ACX60_RS07790	NZ_CP012004.1:1661747-1662002	OK	97.5257	98.0714	0.00805061	0.0193232	0.97745	0.988417	no	CDS		WP_001187658.1	hypothetical protein
ACX60_RS07795	NZ_CP012004.1:1662005-1662494	OK	95.0653	103.62	0.124318	0.304019	0.5967	0.749646	no	CDS		WP_000657202.1	molybdenum cofactor biosynthesis protein MoaE
ACX60_RS07800	NZ_CP012004.1:1662517-1664676	OK	110.086	117.808	0.0978045	0.151948	0.79235	0.882803	no	CDS		WP_000799985.1	molybdopterin-guanine dinucleotide biosynthesis protein MoaC
ACX60_RS07805	NZ_CP012004.1:1662517-1664676	OK	106.376	104.829	-0.0211279	-0.0379761	0.94445	0.970386	no	CDS		WP_000012049.1	molybdopterin molybdenumtransferase MoeA
ACX60_RS07810	NZ_CP012004.1:1664884-1666803	OK	196.621	204.892	0.0594454	0.0988221	0.86555	0.927637	no	CDS		WP_000870671.1	HxlR family transcriptional regulator
ACX60_RS07815	NZ_CP012004.1:1664884-1666803	OK	44.8854	42.4593	-0.0801659	-0.131094	0.8206	0.899512	no	CDS		WP_049594826.1	GntR family transcriptional regulator
ACX60_RS07820	NZ_CP012004.1:1666889-1667753	OK	21.5371	17.7012	-0.282982	-0.709067	0.2169	0.365003	no	CDS		WP_001168995.1	transporter
ACX60_RS07825	NZ_CP012004.1:1667757-1668069	OK	242.194	220.454	-0.135685	-0.333941	0.55295	0.714107	no	CDS	tusE	WP_001047539.1	sulfite reductase
ACX60_RS07830	NZ_CP012004.1:1668088-1668373	OK	122.771	103.528	-0.24595	-0.608903	0.29	0.455352	no	CDS		WP_000194629.1	hypothetical protein
ACX60_RS07835	NZ_CP012004.1:1668390-1668741	OK	209.155	165.525	-0.337525	-0.828594	0.14405	0.264656	no	CDS		WP_000859774.1	hypothetical protein
ACX60_RS07840	NZ_CP012004.1:1668785-1669154	OK	451.028	1251.78	1.47269	3.44037	5e-05	0.000250416	yes	CDS	tusD	WP_000105719.1	sulfurtransferase
ACX60_RS07845	NZ_CP012004.1:1669219-1670227	OK	96.3266	350.047	1.86154	4.34172	5e-05	0.000250416	yes	CDS		WP_000604788.1	UDP-glucose 4-epimerase
ACX60_RS07850	NZ_CP012004.1:1670341-1671736	OK	74.7985	251.568	1.74987	4.08656	5e-05	0.000250416	yes	CDS		WP_001194768.1	class II fumarate hydratase
ACX60_RS07855	NZ_CP012004.1:1671869-1672166	OK	31.7147	96.1382	1.59996	3.74374	5e-05	0.000250416	yes	CDS		WP_000701849.1	hypothetical protein
ACX60_RS07860	NZ_CP012004.1:1672347-1672809	OK	120.679	91.9251	-0.392641	-0.90971	0.11535	0.221851	no	CDS		WP_001081040.1	hypothetical protein
ACX60_RS07865	NZ_CP012004.1:1673120-1673612	OK	284.039	254.021	-0.161141	-0.375294	0.51085	0.677784	no	CDS		WP_000949167.1	hypothetical protein
ACX60_RS07870	NZ_CP012004.1:1674022-1675267	OK	91.1168	94.5434	0.0532607	0.124701	0.82775	0.903613	no	CDS		WP_001120919.1	D-amino-acid dehydrogenase
ACX60_RS07875	NZ_CP012004.1:1675313-1675958	OK	101.574	105.657	0.0568593	0.135103	0.8094	0.892962	no	CDS		WP_001139838.1	hypothetical protein
ACX60_RS07880	NZ_CP012004.1:1676061-1677065	OK	162.036	167.495	0.0478019	0.0868314	0.8808	0.936497	no	CDS	ispF	WP_000226512.1	2-C-methyl-D-erythritol 2,4-cyclodiphosphate synthase
ACX60_RS07885	NZ_CP012004.1:1676061-1677065	OK	102.756	89.1249	-0.205319	-0.301707	0.5971	0.749726	no	CDS		WP_000209134.1	hypothetical protein
ACX60_RS07890	NZ_CP012004.1:1677259-1678180	OK	338.87	388.197	0.196058	0.464225	0.4169	0.590284	no	CDS		WP_001207983.1	ornithine carbamoyltransferase
ACX60_RS07895	NZ_CP012004.1:1678292-1678946	OK	310.644	350.459	0.17398	0.407865	0.469	0.640721	no	CDS		WP_000543879.1	TetR family transcriptional regulator
ACX60_RS07900	NZ_CP012004.1:1679221-1681811	OK	451.747	397.864	-0.183241	-0.353339	0.538	0.700735	no	CDS	glnG	WP_000089274.1	nitrogen regulation protein NR(I)
ACX60_RS07905	NZ_CP012004.1:1679221-1681811	OK	216.493	144.197	-0.586282	-0.55775	0.3244	0.493528	no	CDS		WP_000371970.1	PAS domain-containing sensor histidine kinase
ACX60_RS07910	NZ_CP012004.1:1682152-1683496	OK	496.262	528.977	0.0921034	0.208485	0.71055	0.831577	no	CDS	rimO	WP_000856678.1	ribosomal protein S12 methylthiotransferase RimO
ACX60_RS07915	NZ_CP012004.1:1683547-1684276	OK	1391.79	1582.06	0.184856	0.412618	0.4618	0.633978	no	CDS		WP_000852257.1	uridine monophosphate kinase
ACX60_RS07920	NZ_CP012004.1:1684361-1684916	OK	1197.67	1303.02	0.121621	0.279658	0.6248	0.769575	no	CDS		WP_000606428.1	ribosome recycling factor
ACX60_RS07925	NZ_CP012004.1:1684921-1686498	OK	871.649	871.471	-0.000294399	-0.000435765	0.99915	0.999374	no	CDS	uppS	WP_000132219.1	UDP pyrophosphate synthase
ACX60_RS07930	NZ_CP012004.1:1684921-1686498	OK	959.213	934.312	-0.0379468	-0.0622871	0.9119	0.953041	no	CDS		WP_000893489.1	phosphatidate cytidylyltransferase
ACX60_RS07935	NZ_CP012004.1:1686498-1687695	OK	455.794	500.874	0.136065	0.31417	0.58135	0.737269	no	CDS		WP_000194641.1	1-deoxy-D-xylulose-5-phosphate reductoisomerase
ACX60_RS07940	NZ_CP012004.1:1687696-1689052	OK	409.623	565.159	0.464358	1.06273	0.06305	0.135289	no	CDS		WP_000992586.1	zinc metalloprotease
ACX60_RS07945	NZ_CP012004.1:1689089-1691600	OK	549.312	948.898	0.788626	1.68424	0.0043	0.0137164	yes	CDS	bamA	WP_005135154.1	outer membrane assembly protein YaeT
ACX60_RS07950	NZ_CP012004.1:1691641-1692145	OK	1421.47	1995.23	0.489173	1.12184	0.0479	0.107745	no	CDS		WP_001037943.1	membrane protein
ACX60_RS07955	NZ_CP012004.1:1692149-1693220	OK	574.412	589.311	0.0369429	0.0853988	0.88265	0.9373	no	CDS		WP_000868103.1	UDP-3-O-(3-hydroxymyristoyl)glucosamine N-acyltransferase
ACX60_RS07960	NZ_CP012004.1:1693226-1694497	OK	1917.45	1661.32	-0.20686	-0.271174	0.6348	0.77759	no	CDS		WP_000140523.1	beta-hydroxyacyl-ACP dehydratase
ACX60_RS07965	NZ_CP012004.1:1693226-1694497	OK	1528.32	1330.98	-0.199459	-0.344484	0.54115	0.703233	no	CDS		WP_000064877.1	UDP-N-acetylglucosamine O-acyltransferase
ACX60_RS07970	NZ_CP012004.1:1694551-1695436	OK	726.121	1185.78	0.70755	1.60773	0.00465	0.0146876	yes	CDS	ybgF	WP_001178074.1	hypothetical protein
ACX60_RS07975	NZ_CP012004.1:1695862-1696345	OK	72.1755	64.3945	-0.164573	-0.408652	0.48295	0.653106	no	CDS		WP_000476756.1	hypothetical protein
ACX60_RS07980	NZ_CP012004.1:1696398-1697448	OK	1947.91	2117.58	0.120492	0.259098	0.64725	0.786178	no	CDS		WP_000344169.1	DNA recombination/repair protein RecA
ACX60_RS07985	NZ_CP012004.1:1697593-1698704	OK	1815.05	1599.85	-0.182077	-0.409875	0.47175	0.643038	no	CDS		WP_000040959.1	RNA-binding protein
ACX60_RS07990	NZ_CP012004.1:1697593-1698704	OK	51.9412	53.4009	0.0399844	0.0217869	0.9677	0.982284	no	CDS		WP_001045484.1	hypothetical protein
ACX60_RS07995	NZ_CP012004.1:1698876-1699236	OK	33.2122	24.8196	-0.420235	-0.977006	0.09275	0.186421	no	CDS		WP_000798362.1	hypothetical protein
ACX60_RS08000	NZ_CP012004.1:1699334-1699571	OK	296.129	235.263	-0.331951	-0.812218	0.15155	0.275683	no	CDS		WP_000525037.1	hypothetical protein
ACX60_RS08005	NZ_CP012004.1:1699685-1699979	OK	194.629	458.534	1.23631	3.01351	5e-05	0.000250416	yes	CDS		WP_000689659.1	hypothetical protein
ACX60_RS08010	NZ_CP012004.1:1700030-1700567	OK	31.6482	41.7673	0.400249	0.999126	0.0785	0.162428	no	CDS		WP_000573229.1	acetyltransferase
ACX60_RS08015	NZ_CP012004.1:1700613-1701063	OK	30.509	31.1375	0.0294192	0.0721006	0.90225	0.947224	no	CDS		WP_001099948.1	transcriptional regulator
ACX60_RS08020	NZ_CP012004.1:1701209-1702460	OK	8.0865	8.65848	0.0985978	0.244676	0.66565	0.79855	no	CDS		WP_000632779.1	kynureninase
ACX60_RS08025	NZ_CP012004.1:1702500-1703907	OK	8.3984	8.07696	-0.0563019	-0.139331	0.80955	0.892984	no	CDS		WP_000093795.1	APC family amino acid permease
ACX60_RS08030	NZ_CP012004.1:1703914-1704661	OK	16.6982	17.5678	0.073236	0.181359	0.7494	0.856424	no	CDS		WP_005135157.1	hypothetical protein
ACX60_RS08035	NZ_CP012004.1:1705891-1707070	OK	20.4534	28.0357	0.454923	1.10729	0.0572	0.125222	no	CDS		WP_005135159.1	hypothetical protein
ACX60_RS08040	NZ_CP012004.1:1707116-1708571	OK	27.8016	36.377	0.387859	0.923753	0.11095	0.215042	no	CDS		WP_000957165.1	sodium-independent anion transporter
ACX60_RS08045	NZ_CP012004.1:1708817-1709447	OK	8.80945	44.4782	2.33597	5.46508	5e-05	0.000250416	yes	CDS		WP_000332532.1	hypothetical protein
ACX60_RS08050	NZ_CP012004.1:1709801-1711244	OK	157.333	273.683	0.798684	1.88037	0.00185	0.00653414	yes	CDS		WP_001032866.1	quinoprotein glucose dehydrogenase
ACX60_RS08055	NZ_CP012004.1:1711298-1711742	OK	45.2231	106.96	1.24194	2.96194	5e-05	0.000250416	yes	CDS		WP_000120225.1	universal stress protein
ACX60_RS08060	NZ_CP012004.1:1711867-1713961	OK	64.1437	88.435	0.46331	1.08397	0.06145	0.13252	no	CDS		WP_000203149.1	diguanylate cyclase
ACX60_RS08065	NZ_CP012004.1:1714568-1714784	OK	1493.64	1841.56	0.302094	0.705104	0.21635	0.364326	no	CDS		WP_001129188.1	hypothetical protein
ACX60_RS08070	NZ_CP012004.1:1714974-1715439	OK	66.101	98.0996	0.569574	1.39589	0.01585	0.0422781	yes	CDS		WP_000163427.1	MarR family transcriptional regulator
ACX60_RS08075	NZ_CP012004.1:1716106-1718759	OK	240.329	269.153	0.163419	0.318565	0.5797	0.735847	no	CDS		WP_001192464.1	PTS fructose transporter subunit IIBC
ACX60_RS08080	NZ_CP012004.1:1716106-1718759	OK	181.405	213.342	0.233949	0.281147	0.61495	0.762165	no	CDS		WP_001062809.1	1-phosphofructokinase
ACX60_RS08085	NZ_CP012004.1:1718773-1721632	OK	168.593	219.018	0.377507	0.863554	0.12495	0.236313	no	CDS		WP_000880350.1	PTS fructose transporter subunit IIA
ACX60_RS08090	NZ_CP012004.1:1721856-1722717	OK	15.0101	15.0596	0.00475168	0.0118279	0.9829	0.991642	no	CDS		WP_000361720.1	alpha/beta hydrolase
ACX60_RS08095	NZ_CP012004.1:1722854-1723310	OK	61.3082	74.4289	0.279783	0.699009	0.21385	0.361044	no	CDS		WP_049594887.1	membrane protein
ACX60_RS08100	NZ_CP012004.1:1723343-1723589	OK	799.666	1385.77	0.793221	1.87027	0.0013	0.00478436	yes	CDS		WP_000949688.1	membrane protein
ACX60_RS08105	NZ_CP012004.1:1723848-1724268	OK	869.027	1313.27	0.595687	1.41325	0.0131	0.0358976	yes	CDS		WP_000838057.1	hypothetical protein
ACX60_RS08110	NZ_CP012004.1:1724459-1725761	OK	228.215	254.221	0.155686	0.36874	0.51865	0.683651	no	CDS		WP_001186685.1	branched-chain amino acid transporter 2 carrier protein BrnQ
ACX60_RS08115	NZ_CP012004.1:1726113-1726908	OK	323.718	349.241	0.109489	0.258822	0.6483	0.786724	no	CDS		WP_001202782.1	methionine aminopeptidase
ACX60_RS08120	NZ_CP012004.1:1726960-1727863	OK	238.171	290.212	0.285112	0.677032	0.23485	0.388427	no	CDS		WP_000954520.1	LysR family transcriptional regulator
ACX60_RS08125	NZ_CP012004.1:1728106-1728430	OK	153.227	161.244	0.0735735	0.183544	0.74505	0.853864	no	CDS		WP_000121842.1	hypothetical protein
ACX60_RS08130	NZ_CP012004.1:1728476-1728818	OK	2823.79	2822.89	-0.000462356	-0.00107663	0.9986	0.999094	no	CDS		WP_000138830.1	glutaredoxin
ACX60_RS08135	NZ_CP012004.1:1729045-1730254	OK	107.148	108.002	0.0114487	0.0269859	0.96185	0.979269	no	CDS		WP_000129946.1	acetylornithine aminotransferase
ACX60_RS08140	NZ_CP012004.1:1730302-1730734	OK	790.319	602.144	-0.392326	-0.925361	0.10385	0.20407	no	CDS		WP_000156920.1	histidine kinase
ACX60_RS08145	NZ_CP012004.1:1730874-1731300	OK	642.286	503.898	-0.350085	-0.8215	0.1584	0.285461	no	CDS		WP_000264360.1	hypothetical protein
ACX60_RS08150	NZ_CP012004.1:1731584-1731818	OK	1159.09	1714.06	0.564428	1.3185	0.0213	0.0544973	no	CDS		WP_000616034.1	hypothetical protein
ACX60_RS08155	NZ_CP012004.1:1732033-1732393	OK	227.924	492.465	1.11147	2.63016	5e-05	0.000250416	yes	CDS		WP_000185571.1	hypothetical protein
ACX60_RS08160	NZ_CP012004.1:1732493-1732820	OK	189.319	192.888	0.0269392	0.066582	0.9051	0.949008	no	CDS		WP_000955083.1	hypothetical protein
ACX60_RS08165	NZ_CP012004.1:1732927-1734034	OK	319.019	338.813	0.0868454	0.205484	0.7177	0.836734	no	CDS		WP_001187342.1	signal recognition particle-docking protein FtsY
ACX60_RS08170	NZ_CP012004.1:1734221-1734818	OK	137.07	232.975	0.765258	1.7906	0.00175	0.00621943	yes	CDS		WP_000102943.1	oxidoreductase
ACX60_RS08175	NZ_CP012004.1:1735043-1735715	OK	25.1377	24.9764	-0.00928983	-0.0227751	0.9698	0.983316	no	CDS		WP_000175347.1	hypothetical protein
ACX60_RS08180	NZ_CP012004.1:1735787-1736312	OK	34.6247	34.4973	-0.00531795	-0.0130965	0.982	0.991037	no	CDS		WP_000593799.1	acetyltransferase
ACX60_RS08185	NZ_CP012004.1:1736324-1736621	OK	3137.89	1415.4	-1.14858	-2.71224	5e-05	0.000250416	yes	CDS		WP_000179560.1	hypothetical protein
ACX60_RS08190	NZ_CP012004.1:1736624-1736726	OK	17153.8	7087.81	-1.27512	-3.13081	5e-05	0.000250416	yes	CDS		WP_000270276.1	membrane protein
ACX60_RS08195	NZ_CP012004.1:1736739-1739662	OK	1440.13	634.898	-1.1816	-1.77629	0.00255	0.00863262	yes	CDS		WP_000575166.1	cytochrome bd-II oxidase subunit 2
ACX60_RS08200	NZ_CP012004.1:1736739-1739662	OK	903.124	432.61	-1.06186	-1.54625	0.0073	0.0217263	yes	CDS		WP_000622640.1	cytochrome bd-II oxidase subunit 1
ACX60_RS08205	NZ_CP012004.1:1736739-1739662	OK	1751.22	1617.72	-0.114399	-0.0361469	0.91185	0.953033	no	CDS		WP_000053889.1	hypothetical protein
ACX60_RS08210	NZ_CP012004.1:1740044-1740653	OK	77.2782	76.9108	-0.00687428	-0.0167074	0.97685	0.988034	no	CDS		WP_000753034.1	membrane protein
ACX60_RS08215	NZ_CP012004.1:1740678-1741002	OK	1398.22	1286.17	-0.12051	-0.286018	0.6177	0.764104	no	CDS		WP_049594827.1	hypothetical protein
ACX60_RS08220	NZ_CP012004.1:1741003-1742008	OK	421.049	413.605	-0.0257351	-0.0605302	0.91165	0.953033	no	CDS		WP_000246666.1	sugar kinase
ACX60_RS08225	NZ_CP012004.1:1742245-1744345	OK	37.7423	28.1405	-0.423531	-0.986791	0.09	0.182127	no	CDS		WP_000831249.1	fatty-acyl-CoA synthase
ACX60_RS08230	NZ_CP012004.1:1744596-1747536	OK	183.504	216.346	0.237525	0.543704	0.33725	0.507082	no	CDS		WP_000215280.1	peptidase M16
ACX60_RS08235	NZ_CP012004.1:1747556-1748708	OK	236.953	226.426	-0.065566	-0.156105	0.78655	0.879201	no	CDS		WP_000885655.1	phospholipase
ACX60_RS08240	NZ_CP012004.1:1748749-1750087	OK	77.8788	88.3116	0.181372	0.427687	0.454	0.626593	no	CDS	trkH	WP_000053911.1	potassium uptake protein (TrkH)
ACX60_RS08245	NZ_CP012004.1:1750105-1750756	OK	149.233	188.144	0.334277	0.784836	0.1633	0.292375	no	CDS	trkA	WP_001983728.1	potassium transporter TrkA
ACX60_RS08250	NZ_CP012004.1:1750900-1752442	OK	278.429	269.242	-0.0484051	-0.113157	0.842	0.913035	no	CDS		WP_000952789.1	PLP-dependent threonine dehydratase
ACX60_RS08255	NZ_CP012004.1:1752549-1755418	OK	526.631	566.274	0.104707	0.193401	0.734	0.84612	no	CDS		WP_000061057.1	ribose-5-phosphate isomerase
ACX60_RS08260	NZ_CP012004.1:1752549-1755418	OK	165.614	168.861	0.0280114	0.0281515	0.9608	0.978827	no	CDS		WP_000110630.1	hypothetical protein
ACX60_RS08265	NZ_CP012004.1:1752549-1755418	OK	49.7835	50.3265	0.0156525	0.0144918	0.9811	0.990353	no	CDS		WP_000886879.1	hypothetical protein
ACX60_RS08270	NZ_CP012004.1:1755606-1756656	OK	224.469	205.725	-0.125802	-0.298838	0.5995	0.751123	no	CDS		WP_000626439.1	N-acetyl-gamma-glutamyl-phosphate reductase
ACX60_RS08275	NZ_CP012004.1:1756737-1757490	OK	376.476	419.977	0.157753	0.374132	0.51145	0.678257	no	CDS		WP_001181536.1	hypothetical protein
ACX60_RS08280	NZ_CP012004.1:1757499-1757913	OK	534.698	578.122	0.112649	0.265295	0.6387	0.780306	no	CDS		WP_001260033.1	ATP-dependent Clp protease adaptor ClpS
ACX60_RS08285	NZ_CP012004.1:1757922-1760199	OK	324.153	383.121	0.241127	0.545394	0.33565	0.505257	no	CDS	clpA	WP_000952702.1	ATP-dependent Clp protease ATP-binding subunit ClpA
ACX60_RS08290	NZ_CP012004.1:1760202-1760565	OK	137.456	121.067	-0.183163	-0.451807	0.42795	0.601112	no	CDS		WP_000904308.1	hypothetical protein
ACX60_RS08295	NZ_CP012004.1:1760991-1762047	OK	94.6803	108.189	0.19242	0.45333	0.42735	0.600572	no	CDS		WP_000993014.1	phospho-2-dehydro-3-deoxyheptonate aldolase
ACX60_RS08300	NZ_CP012004.1:1762090-1763008	OK	63.0684	66.6704	0.0801297	0.191476	0.7355	0.847105	no	CDS		WP_001147226.1	peroxidase
ACX60_RS08305	NZ_CP012004.1:1763010-1763571	OK	32.68	40.944	0.325242	0.814366	0.1488	0.271813	no	CDS		WP_000056571.1	hypothetical protein
ACX60_RS08310	NZ_CP012004.1:1763706-1765731	OK	22.9539	28.7332	0.323979	0.767102	0.1848	0.322466	no	CDS	fadH	WP_000061158.1	NADPH-dependent 2,4-dienoyl-CoA reductase
ACX60_RS08315	NZ_CP012004.1:1765801-1766209	OK	31.2597	29.0976	-0.103404	-0.250763	0.6643	0.797662	no	CDS		WP_000171423.1	polyketide cyclase
ACX60_RS08320	NZ_CP012004.1:1766247-1766964	OK	31.4603	28.986	-0.118176	-0.297429	0.5995	0.751123	no	CDS		WP_000266299.1	hypothetical protein
ACX60_RS08325	NZ_CP012004.1:1766983-1768078	OK	25.5092	27.2385	0.0946284	0.234702	0.6865	0.814391	no	CDS		WP_000513052.1	hypothetical protein
ACX60_RS08330	NZ_CP012004.1:1768131-1768977	OK	12.5509	15.4639	0.301111	0.727591	0.2063	0.350986	no	CDS		WP_000844947.1	metal-dependent hydrolase
ACX60_RS08335	NZ_CP012004.1:1769212-1769701	OK	2097.44	2212.64	0.0771379	0.173798	0.76095	0.863594	no	CDS		WP_001284535.1	hypothetical protein
ACX60_RS08340	NZ_CP012004.1:1769924-1771562	OK	1039.92	994.786	-0.0640147	-0.1389	0.8112	0.893918	no	CDS	pyrG	WP_000148658.1	CTP synthetase
ACX60_RS08345	NZ_CP012004.1:1771593-1772451	OK	904.487	954.096	0.077035	0.175657	0.7584	0.862327	no	CDS		WP_000080538.1	2-dehydro-3-deoxyphosphooctonate aldolase
ACX60_RS08350	NZ_CP012004.1:1772496-1773786	OK	1035.54	1187.69	0.197773	0.42909	0.45315	0.62573	no	CDS	eno	WP_000078452.1	enolase
ACX60_RS08355	NZ_CP012004.1:1773882-1774560	OK	22.2246	23.5097	0.0810984	0.20078	0.72075	0.838649	no	CDS		WP_000366082.1	hypothetical protein
ACX60_RS08360	NZ_CP012004.1:1775187-1776259	OK	670.552	759.934	0.180524	0.343783	0.54505	0.706692	no	CDS	ftsB	WP_000895057.1	hypothetical protein
ACX60_RS08365	NZ_CP012004.1:1775187-1776259	OK	132.19	154.515	0.225127	0.316894	0.58525	0.740443	no	CDS		WP_001216207.1	2-C-methyl-D-erythritol 4-phosphate cytidylyltransferase
ACX60_RS08370	NZ_CP012004.1:1776608-1777280	OK	13.3135	20.2685	0.606345	1.46119	0.01195	0.0332123	yes	CDS		WP_000565984.1	3-oxoadipate CoA-transferase subunit A
ACX60_RS08375	NZ_CP012004.1:1777298-1777952	OK	23.4151	26.7181	0.190381	0.468818	0.40825	0.582136	no	CDS		WP_000121790.1	3-oxoadipate CoA-transferase subunit B
ACX60_RS08380	NZ_CP012004.1:1777964-1779176	OK	19.1594	24.3123	0.34363	0.830274	0.15565	0.281439	no	CDS		WP_005135170.1	beta-ketoadipyl-CoA thiolase
ACX60_RS08385	NZ_CP012004.1:1779178-1781316	OK	21.2996	26.6072	0.320995	0.574404	0.3163	0.484616	no	CDS		WP_000080966.1	3-carboxy-cis,cis-muconate cycloisomerase
ACX60_RS08390	NZ_CP012004.1:1779178-1781316	OK	27.0747	39.2722	0.536566	0.80076	0.16065	0.288721	no	CDS		WP_000814775.1	3-oxoadipate enol-lactonase
ACX60_RS08395	NZ_CP012004.1:1781358-1782714	OK	8.62478	14.0721	0.706278	1.74419	0.0026	0.00878986	yes	CDS		WP_000168125.1	4-hydroxybenzoate transporter
ACX60_RS08400	NZ_CP012004.1:1782729-1783143	OK	35.6363	43.8161	0.298114	0.733923	0.1958	0.337272	no	CDS		WP_000997505.1	4-carboxymuconolactone decarboxylase
ACX60_RS08405	NZ_CP012004.1:1783153-1783879	OK	15.3917	18.623	0.274932	0.681122	0.2366	0.39048	no	CDS		WP_000077916.1	protocatechuate 3,4-dioxygenase subunit beta
ACX60_RS08410	NZ_CP012004.1:1783893-1784523	OK	33.3809	42.588	0.351427	0.878401	0.12265	0.232992	no	CDS		WP_001067206.1	protocatechuate 3,4-dioxygenase subunit alpha
ACX60_RS08415	NZ_CP012004.1:1784585-1785419	OK	15.849	20.6741	0.383431	0.945542	0.09795	0.194467	no	CDS		WP_001056527.1	3-dehydroquinase
ACX60_RS08420	NZ_CP012004.1:1785438-1786890	OK	17.9274	26.7579	0.577794	1.39463	0.01805	0.0473297	yes	CDS		WP_000209786.1	3-dehydroshikimate dehydratase
ACX60_RS08425	NZ_CP012004.1:1786949-1788269	OK	12.4382	19.5333	0.651155	1.60903	0.00475	0.014961	yes	CDS		WP_001134236.1	porin
ACX60_RS08430	NZ_CP012004.1:1788351-1790781	OK	17.6858	24.2887	0.457692	1.09298	0.0541	0.119328	no	CDS		WP_000004224.1	quinate dehydrogenase
ACX60_RS08435	NZ_CP012004.1:1791411-1791879	OK	1113.26	658.399	-0.75776	-1.79402	0.00165	0.00590362	yes	CDS		WP_001211835.1	hypothetical protein
ACX60_RS08440	NZ_CP012004.1:1792014-1792428	OK	30.4713	24.0714	-0.340129	-0.807782	0.1617	0.290233	no	CDS		WP_000095350.1	hypothetical protein
ACX60_RS08445	NZ_CP012004.1:1792432-1792846	OK	46.5234	29.2247	-0.670769	-1.63223	0.0056	0.0172287	yes	CDS		WP_000789135.1	hypothetical protein
ACX60_RS08450	NZ_CP012004.1:1792850-1793717	OK	26.9229	38.9735	0.53366	1.31608	0.0227	0.0574977	no	CDS		WP_001187023.1	MBL fold metallo-hydrolase
ACX60_RS08455	NZ_CP012004.1:1793809-1794622	OK	32.1103	30.7215	-0.0637855	-0.158989	0.77935	0.874943	no	CDS		WP_000030967.1	IclR family transcriptional regulator
ACX60_RS08460	NZ_CP012004.1:1794664-1795585	OK	22.4748	22.9275	0.0287663	0.0716066	0.90295	0.947736	no	CDS		WP_001059571.1	LysR family transcriptional regulator
ACX60_RS08465	NZ_CP012004.1:1795673-1796918	OK	46.0698	46.5849	0.0160409	0.0380723	0.94455	0.970399	no	CDS		WP_005135175.1	hypothetical protein
ACX60_RS08470	NZ_CP012004.1:1796937-1798754	OK	85.6333	72.4577	-0.241034	-0.438527	0.4477	0.620244	no	CDS		WP_000110884.1	aminoglycoside phosphotransferase
ACX60_RS08475	NZ_CP012004.1:1796937-1798754	OK	101.465	91.3094	-0.152151	-0.222384	0.70035	0.824887	no	CDS		WP_000208327.1	histidine phosphatase family protein
ACX60_RS08480	NZ_CP012004.1:1798769-1799513	OK	97.4179	90.6246	-0.104284	-0.246294	0.6697	0.80181	no	CDS		WP_001140455.1	short-chain dehydrogenase
ACX60_RS08485	NZ_CP012004.1:1799549-1800806	OK	3.33478	2.73988	-0.283482	-0.634834	0.26755	0.428165	no	CDS		WP_005135181.1	hypothetical protein
ACX60_RS08490	NZ_CP012004.1:1800915-1802265	OK	3.61024	3.51147	-0.0400193	-0.0923835	0.87785	0.934789	no	CDS		WP_001076610.1	MFStransporter
ACX60_RS08495	NZ_CP012004.1:1802665-1803133	OK	388.166	271.845	-0.513888	-1.1989	0.03785	0.0884266	no	CDS		WP_000884020.1	MarR family transcriptional regulator
ACX60_RS08500	NZ_CP012004.1:1803282-1804392	OK	1.27439	1.94102	0.607008	1.15358	0.05255	0.116428	no	CDS		WP_001028549.1	Glu-tRNA amidotransferase
ACX60_RS08505	NZ_CP012004.1:1804410-1805577	OK	2.54741	3.76727	0.564492	1.24753	0.0332	0.0791919	no	CDS		WP_001038169.1	acyl-CoA dehydrogenase
ACX60_RS08510	NZ_CP012004.1:1805605-1805965	OK	7.6884	8.33212	0.116	0.212481	0.7136	0.833876	no	CDS		WP_000387550.1	hypothetical protein
ACX60_RS08515	NZ_CP012004.1:1805975-1806503	OK	3.41545	4.30323	0.333343	0.613238	0.2896	0.454884	no	CDS		WP_000130495.1	hypothetical protein
ACX60_RS08520	NZ_CP012004.1:1806532-1807810	OK	5.55359	6.70117	0.270991	0.653769	0.25835	0.417524	no	CDS		WP_049594828.1	Rieske (2Fe-2S) protein
ACX60_RS08525	NZ_CP012004.1:1807820-1808306	OK	8.87206	13.9441	0.652309	1.45317	0.0117	0.032603	yes	CDS		WP_001056937.1	aromatic-ring-hydroxylating dioxygenase subunit beta
ACX60_RS08530	NZ_CP012004.1:1808316-1809054	OK	5.31525	7.7016	0.535021	1.19927	0.0415	0.0956886	no	CDS		WP_000815905.1	3-oxoacyl-ACP reductase
ACX60_RS08535	NZ_CP012004.1:1809088-1810042	OK	5.06628	6.91507	0.448816	1.05276	0.07005	0.147578	no	CDS		WP_000210282.1	Vanillate O-demethylase oxidoreductase
ACX60_RS08540	NZ_CP012004.1:1810090-1811044	OK	8.72355	12.0254	0.463096	1.13069	0.0485	0.108863	no	CDS		WP_001101825.1	flavin oxidoreductase
ACX60_RS08545	NZ_CP012004.1:1811242-1812157	OK	7.03687	8.39395	0.254417	0.600741	0.29525	0.461609	no	CDS		WP_001077865.1	AraC family transcriptional regulator
ACX60_RS08550	NZ_CP012004.1:1812374-1814681	OK	3.55717	4.73536	0.412745	1.02028	0.08145	0.167458	no	CDS	tynA	WP_001231347.1	tyramine oxidase
ACX60_RS08555	NZ_CP012004.1:1814765-1816043	OK	2.57613	2.87986	0.160794	0.357651	0.5313	0.695123	no	CDS		WP_000792924.1	hypothetical protein
ACX60_RS08560	NZ_CP012004.1:1816076-1817564	OK	8.67205	9.17235	0.0809191	0.202941	0.71965	0.837954	no	CDS		WP_000005756.1	NAD-dependent phenylacetaldehyde dehydrogenase
ACX60_RS08565	NZ_CP012004.1:1817635-1820098	OK	2.58678	2.82402	0.126589	0.302644	0.60515	0.754937	no	CDS		WP_000935114.1	penicillin G amidase
ACX60_RS08570	NZ_CP012004.1:1820359-1821139	OK	26.1017	31.583	0.275006	0.688782	0.22485	0.375571	no	CDS		WP_001138968.1	3-oxoadipate enol-lactonase
ACX60_RS08575	NZ_CP012004.1:1821149-1822364	OK	16.8426	19.5693	0.21648	0.541046	0.3371	0.506959	no	CDS		WP_005135190.1	beta-ketoadipyl-CoA thiolase
ACX60_RS08580	NZ_CP012004.1:1822868-1823519	OK	9.25726	10.7473	0.21532	0.505014	0.38225	0.554664	no	CDS		WP_005135192.1	3-oxoadipate CoA-transferase subunit B
ACX60_RS08585	NZ_CP012004.1:1823537-1824209	OK	8.73733	8.76973	0.00534156	0.01243	0.98705	0.993611	no	CDS		WP_000566012.1	3-oxoadipate CoA-transferase subunit A
ACX60_RS08590	NZ_CP012004.1:1824343-1825264	OK	33.6142	47.4789	0.498216	1.21679	0.03315	0.0790896	no	CDS		WP_001081619.1	catechol 1,2-dioxygenase
ACX60_RS08595	NZ_CP012004.1:1825425-1825716	OK	17.0277	19.7193	0.211719	0.423674	0.45945	0.631726	no	CDS		WP_000897235.1	muconolactone delta-isomerase
ACX60_RS08600	NZ_CP012004.1:1825739-1826846	OK	7.93577	10.0798	0.345022	0.846648	0.13895	0.257389	no	CDS		WP_001986121.1	muconate cycloisomerase
ACX60_RS08605	NZ_CP012004.1:1826946-1827861	OK	56.2975	67.4341	0.260409	0.623013	0.2752	0.437545	no	CDS		WP_000423293.1	LysR family transcriptional regulator
ACX60_RS08610	NZ_CP012004.1:1827942-1828737	OK	72.7708	118.357	0.701716	1.66418	0.0041	0.0131804	yes	CDS		WP_001226550.1	hypothetical protein
ACX60_RS08615	NZ_CP012004.1:1828804-1829521	OK	196.475	165.63	-0.246379	-0.580572	0.30885	0.476679	no	CDS		WP_000029961.1	GntR family transcriptional regulator
ACX60_RS08620	NZ_CP012004.1:1829604-1831338	OK	2.35742	3.1091	0.399287	0.928642	0.1048	0.205411	no	CDS		WP_001060808.1	dihydroxy-acid dehydratase
ACX60_RS08625	NZ_CP012004.1:1831507-1832812	OK	2.99226	4.563	0.608745	1.4003	0.01585	0.0422781	yes	CDS		WP_000345069.1	MFS transporter
ACX60_RS08630	NZ_CP012004.1:1832822-1833821	OK	7.11054	9.08066	0.352838	0.854066	0.1333	0.248995	no	CDS		WP_001165788.1	GguC protein
ACX60_RS08635	NZ_CP012004.1:1833832-1835407	OK	8.98175	11.923	0.408679	1.02726	0.06955	0.146705	no	CDS		WP_000234449.1	2,5-dioxovalerate dehydrogenase/2-oxoglutarate semialdehyde dehydrogenase
ACX60_RS08640	NZ_CP012004.1:1835458-1836355	OK	7.87908	7.56292	-0.0590835	-0.140641	0.8087	0.892754	no	CDS		WP_000351947.1	hypothetical protein
ACX60_RS08645	NZ_CP012004.1:1836684-1837515	OK	105.168	249.865	1.24845	2.94644	5e-05	0.000250416	yes	CDS		WP_000542605.1	alpha/beta hydrolase
ACX60_RS08650	NZ_CP012004.1:1837676-1838915	OK	4.22966	4.6692	0.142634	0.335742	0.5543	0.715352	no	CDS		WP_000862295.1	2,4-dienoyl-CoA reductase
ACX60_RS08655	NZ_CP012004.1:1838930-1839998	OK	10.6892	21.8202	1.02951	2.55217	5e-05	0.000250416	yes	CDS		WP_000180172.1	membrane protein
ACX60_RS08660	NZ_CP012004.1:1840207-1840783	OK	28.9123	39.166	0.437918	1.08814	0.0556	0.122237	no	CDS		WP_001228605.1	dihydrofolate reductase
ACX60_RS08665	NZ_CP012004.1:1840850-1841657	OK	9.61292	9.78087	0.0249879	0.0602236	0.91845	0.956384	no	CDS		WP_000477543.1	dimethyl sulfoxide reductase subunit C
ACX60_RS08670	NZ_CP012004.1:1841732-1842149	OK	60.4369	91.4521	0.597587	1.49143	0.01	0.0285447	yes	CDS		WP_001026795.1	MerR family transcriptional regulator
ACX60_RS08675	NZ_CP012004.1:1842304-1842997	OK	16.0363	40.1845	1.3253	3.20002	5e-05	0.000250416	yes	CDS		WP_000044219.1	hypothetical protein
ACX60_RS08680	NZ_CP012004.1:1843088-1844294	OK	37.4479	43.152	0.204542	0.487975	0.38135	0.553863	no	CDS		WP_000044138.1	pyridine nucleotide-disulfide oxidoreductase
ACX60_RS08685	NZ_CP012004.1:1844452-1845001	OK	52.3597	59.2906	0.179345	0.446878	0.4332	0.606115	no	CDS		WP_000323486.1	transcriptional regulator
ACX60_RS08690	NZ_CP012004.1:1845199-1846219	OK	33.6593	43.526	0.370872	0.901356	0.1138	0.219362	no	CDS		WP_000155962.1	hydrolase
ACX60_RS08695	NZ_CP012004.1:1846357-1846927	OK	41.2055	44.633	0.115272	0.287278	0.6096	0.758152	no	CDS		WP_000113714.1	TetR family transcriptional regulator
ACX60_RS08700	NZ_CP012004.1:1847020-1847956	OK	30.334	33.0724	0.12469	0.306917	0.59675	0.749667	no	CDS		WP_001004589.1	transcriptional regulator
ACX60_RS08705	NZ_CP012004.1:1848135-1848900	OK	9.09015	13.4558	0.565854	1.34423	0.0201	0.0519102	no	CDS		WP_000190709.1	short-chain dehydrogenase
ACX60_RS08710	NZ_CP012004.1:1848912-1849668	OK	17.6536	17.4605	-0.0158692	-0.039055	0.945	0.970682	no	CDS		WP_000272926.1	3-oxoacyl-ACP reductase
ACX60_RS08715	NZ_CP012004.1:1849712-1850624	OK	25.8537	23.2455	-0.15342	-0.381479	0.5067	0.674126	no	CDS		WP_000154574.1	3-hydroxyacyl-CoA dehydrogenase
ACX60_RS08720	NZ_CP012004.1:1850626-1851088	OK	30.9649	31.3644	0.0184936	0.0450141	0.93495	0.964453	no	CDS		WP_000164987.1	Nodulation protein N
ACX60_RS08725	NZ_CP012004.1:1851097-1852921	OK	38.7935	33.5808	-0.20818	-0.483465	0.39275	0.566319	no	CDS		WP_000064139.1	acyl-CoA dehydrogenase
ACX60_RS08730	NZ_CP012004.1:1853078-1854452	OK	8.49167	7.44608	-0.189567	-0.443032	0.4381	0.610821	no	CDS		WP_005135203.1	hypothetical protein
ACX60_RS08735	NZ_CP012004.1:1854589-1856230	OK	8.18667	9.62141	0.232971	0.55161	0.3322	0.501419	no	CDS		WP_000166092.1	long-chain-fatty-acid--CoA ligase
ACX60_RS08740	NZ_CP012004.1:1856304-1857207	OK	5.85183	5.97751	0.0306574	0.0681177	0.9066	0.949962	no	CDS		WP_005135204.1	hypothetical protein
ACX60_RS08745	NZ_CP012004.1:1857442-1857679	OK	232.506	234.625	0.0130896	0.0327091	0.95235	0.9745	no	CDS		WP_000225300.1	hypothetical protein
ACX60_RS08750	NZ_CP012004.1:1857971-1858550	OK	3.07797	2.47033	-0.317273	-0.546947	0.3424	0.512851	no	CDS		WP_001180450.1	TetR family transcriptional regulator
ACX60_RS08755	NZ_CP012004.1:1858629-1859145	OK	101.839	42.2684	-1.26864	-2.88653	5e-05	0.000250416	yes	CDS		WP_001179599.1	hypothetical protein
ACX60_RS08760	NZ_CP012004.1:1859204-1859909	OK	21.4622	12.1819	-0.817053	-1.88819	0.00125	0.00462558	yes	CDS		WP_000543946.1	hypothetical protein
ACX60_RS08765	NZ_CP012004.1:1859934-1860414	OK	94.2211	41.6634	-1.17727	-2.8199	5e-05	0.000250416	yes	CDS		WP_001257128.1	hypothetical protein
ACX60_RS08770	NZ_CP012004.1:1860513-1861020	OK	92.4259	52.1945	-0.8244	-1.98621	0.0004	0.00167352	yes	CDS		WP_001055428.1	hypothetical protein
ACX60_RS08775	NZ_CP012004.1:1861086-1861566	OK	180.528	94.923	-0.927393	-2.13201	0.00025	0.00109665	yes	CDS		WP_000938695.1	hypothetical protein
ACX60_RS08780	NZ_CP012004.1:1861684-1862146	OK	188.146	95.3063	-0.981209	-2.26396	0.00015	0.000691653	yes	CDS		WP_000605044.1	hypothetical protein
ACX60_RS08785	NZ_CP012004.1:1862212-1863070	OK	70.0881	40.6565	-0.785681	-1.84071	0.00145	0.00526331	yes	CDS		WP_001084622.1	hypothetical protein
ACX60_RS08790	NZ_CP012004.1:1863272-1863413	OK	104.967	70.9391	-0.56529	-0.798807	0.1616	0.290124	no	CDS		WP_000770264.1	hypothetical protein
ACX60_RS08795	NZ_CP012004.1:1863559-1863871	OK	401.904	246.383	-0.705948	-1.68082	0.0031	0.0102804	yes	CDS		WP_025470163.1	hypothetical protein
ACX60_RS08800	NZ_CP012004.1:1864078-1864825	OK	170.182	99.7141	-0.771212	-1.74625	0.0028	0.00938618	yes	CDS		WP_001038396.1	hypothetical protein
ACX60_RS08805	NZ_CP012004.1:1864939-1866280	OK	21.362	23.5506	0.140715	0.344153	0.5511	0.712544	no	CDS		WP_000786785.1	membrane protein
ACX60_RS08810	NZ_CP012004.1:1866289-1867102	OK	6.12195	8.4829	0.470566	1.09717	0.0583	0.12713	no	CDS		WP_000995636.1	hydrolase
ACX60_RS08815	NZ_CP012004.1:1867109-1868399	OK	3.0795	3.99273	0.374679	0.859687	0.1276	0.240223	no	CDS		WP_000126041.1	hypothetical protein
ACX60_RS08820	NZ_CP012004.1:1868510-1869242	OK	91.0741	99.4745	0.127287	0.302447	0.58735	0.742004	no	CDS		WP_000883496.1	GntR family transcriptional regulator
ACX60_RS08825	NZ_CP012004.1:1869335-1870214	OK	18.1419	17.3557	-0.0639173	-0.159375	0.7794	0.874943	no	CDS		WP_000404158.1	calcium-binding protein
ACX60_RS08830	NZ_CP012004.1:1870510-1871854	OK	4.87375	5.28149	0.115914	0.277097	0.63065	0.774253	no	CDS		WP_000053789.1	MFS transporter
ACX60_RS08835	NZ_CP012004.1:1871955-1872888	OK	18.1794	20.5176	0.174559	0.437701	0.44205	0.614788	no	CDS		WP_001054781.1	LysR family transcriptional regulator
ACX60_RS08840	NZ_CP012004.1:1872987-1873422	OK	5.72601	6.63787	0.21319	0.404663	0.48505	0.654991	no	CDS		WP_001166494.1	hypothetical protein
ACX60_RS08845	NZ_CP012004.1:1873431-1873890	OK	6.4148	7.94814	0.309213	0.622391	0.28765	0.452748	no	CDS		WP_000153882.1	membrane protein
ACX60_RS08850	NZ_CP012004.1:1873989-1876649	OK	34.0012	46.79	0.460614	0.838992	0.14105	0.260369	no	CDS		WP_000105395.1	hemolysin D
ACX60_RS08855	NZ_CP012004.1:1873989-1876649	OK	15.0857	19.3459	0.358852	0.523652	0.3556	0.526669	no	CDS		WP_001026281.1	MFS transporter
ACX60_RS08860	NZ_CP012004.1:1876815-1877436	OK	70.5108	73.272	0.0554177	0.130615	0.81735	0.897452	no	CDS		WP_001278389.1	TetR family transcriptional regulator
ACX60_RS08865	NZ_CP012004.1:1877514-1879092	OK	8.61168	9.82367	0.189968	0.476593	0.4075	0.5813	no	CDS		WP_005135215.1	hypothetical protein
ACX60_RS08870	NZ_CP012004.1:1879108-1880896	OK	10.7813	11.3731	0.077092	0.192629	0.73215	0.844908	no	CDS		WP_000999636.1	dihydroxy-acid dehydratase
ACX60_RS08875	NZ_CP012004.1:1880983-1882159	OK	2.94532	2.91608	-0.0143908	-0.0318457	0.95435	0.975361	no	CDS		WP_001011893.1	fumarylacetoacetate hydrolase
ACX60_RS08880	NZ_CP012004.1:1882270-1883206	OK	16.8549	19.7804	0.230903	0.579014	0.3084	0.476315	no	CDS		WP_000774594.1	LysR family transcriptional regulator
ACX60_RS08885	NZ_CP012004.1:1883417-1884389	OK	2.28673	2.74372	0.262842	0.541957	0.35275	0.523807	no	CDS		WP_001101634.1	hypothetical protein
ACX60_RS08890	NZ_CP012004.1:1884422-1886671	OK	3.26029	4.25397	0.383811	0.581186	0.319	0.487311	no	CDS		WP_000389457.1	MFS transporter
ACX60_RS08895	NZ_CP012004.1:1884422-1886671	OK	5.82344	6.54665	0.168885	0.247384	0.67145	0.803085	no	CDS		WP_000190902.1	2-hydroxy-3-oxopropionate reductase
ACX60_RS08900	NZ_CP012004.1:1886766-1887651	OK	17.1315	24.3735	0.508664	1.26083	0.0278	0.0682868	no	CDS		WP_000013631.1	AraC family transcriptional regulator
ACX60_RS08905	NZ_CP012004.1:1887936-1888989	OK	8.89598	9.1848	0.0460945	0.11299	0.8447	0.915027	no	CDS		WP_000206303.1	hydroxyacid dehydrogenase
ACX60_RS08910	NZ_CP012004.1:1889418-1893483	OK	9.31525	6.30278	-0.563608	-0.529968	0.35485	0.525873	no	CDS		WP_000770283.1	iron transporter
ACX60_RS08915	NZ_CP012004.1:1889418-1893483	OK	13.697	11.3074	-0.276598	-0.331971	0.56965	0.727362	no	CDS		WP_001055690.1	iron transporter
ACX60_RS08920	NZ_CP012004.1:1889418-1893483	OK	20.3676	16.0032	-0.347918	-0.42268	0.46135	0.633585	no	CDS		WP_000614427.1	iron transporter
ACX60_RS08925	NZ_CP012004.1:1889418-1893483	OK	17.1267	13.3094	-0.363801	-0.298567	0.60545	0.755142	no	CDS		WP_005135219.1	GNAT family N-acetyltransferase
ACX60_RS08930	NZ_CP012004.1:1889418-1893483	OK	10.1178	9.58953	-0.0773672	-0.0730119	0.89705	0.944571	no	CDS		WP_001244444.1	AraC family transcriptional regulator
ACX60_RS08935	NZ_CP012004.1:1893581-1894385	OK	3.28693	3.39875	0.0482603	0.101328	0.8623	0.925937	no	CDS		WP_000965122.1	hypothetical protein
ACX60_RS08940	NZ_CP012004.1:1894566-1895451	OK	14.3428	29.021	1.01677	2.40858	5e-05	0.000250416	yes	CDS		WP_001007519.1	hypothetical protein
ACX60_RS08945	NZ_CP012004.1:1895462-1896956	OK	33.7659	31.5018	-0.100132	-0.238899	0.6734	0.80451	no	CDS		WP_000152970.1	nicotinate phosphoribosyltransferase
ACX60_RS08950	NZ_CP012004.1:1897016-1897784	OK	36.0007	40.2774	0.161944	0.402848	0.48395	0.654101	no	CDS		WP_000155310.1	NUDIX hydrolase
ACX60_RS08955	NZ_CP012004.1:1897857-1899252	OK	24.658	25.0972	0.0254719	0.0618605	0.91395	0.953616	no	CDS		WP_049594829.1	methylenetetrahydrofolate reductase
ACX60_RS08960	NZ_CP012004.1:1899701-1900163	OK	32.2644	21.0739	-0.614489	-1.47731	0.0116	0.0323649	yes	CDS		WP_001033313.1	hypothetical protein
ACX60_RS08965	NZ_CP012004.1:1900449-1900788	OK	39.5918	28.5277	-0.47284	-1.0446	0.0726	0.152144	no	CDS		WP_031945438.1	hypothetical protein
ACX60_RS08970	NZ_CP012004.1:1901015-1901444	OK	57.7319	33.7056	-0.77638	-1.87316	0.00115	0.00429768	yes	CDS		WP_000532659.1	hypothetical protein
ACX60_RS08975	NZ_CP012004.1:1901643-1902363	OK	10.8111	9.07138	-0.253125	-0.585415	0.31475	0.483106	no	CDS		WP_005135226.1	helix-turn-helix transcriptional regulator
ACX60_RS08980	NZ_CP012004.1:1902454-1903915	OK	10.9655	16.9432	0.62773	1.34373	0.0237	0.0596776	no	CDS		WP_000063668.1	indole acetimide hydrolase
ACX60_RS08985	NZ_CP012004.1:1904610-1905672	OK	24.3415	33.2812	0.45129	1.05105	0.0653	0.139191	no	CDS			RND transporter
ACX60_RS08990	NZ_CP012004.1:1905696-1907244	OK	3.77581	3.38033	-0.159624	-0.370962	0.51975	0.684493	no	CDS		WP_005135229.1	hypothetical protein
ACX60_RS08995	NZ_CP012004.1:1907398-1912281	OK	42.8908	28.0529	-0.612517	-0.564345	0.34045	0.510755	no	CDS		WP_000611202.1	hypothetical protein
ACX60_RS09000	NZ_CP012004.1:1907398-1912281	OK	27.2505	19.4353	-0.487602	-0.566024	0.3256	0.494677	no	CDS		WP_000841515.1	hypothetical protein
ACX60_RS09005	NZ_CP012004.1:1907398-1912281	OK	36.993	28.9671	-0.352839	-0.449268	0.4318	0.604879	no	CDS		WP_000677746.1	RND transporter
ACX60_RS09010	NZ_CP012004.1:1907398-1912281	OK	24.1318	29.1722	0.273661	0.281515	0.6115	0.75992	no	CDS		WP_001044492.1	hypothetical protein
ACX60_RS09015	NZ_CP012004.1:1912410-1913379	OK	4.65558	8.78102	0.915428	2.1082	0.00025	0.00109665	yes	CDS		WP_000749244.1	acid phosphatase
ACX60_RS09020	NZ_CP012004.1:1913390-1914035	OK	12.8747	9.46936	-0.443196	-1.04893	0.0686	0.144989	no	CDS		WP_000817301.1	hypothetical protein
ACX60_RS09025	NZ_CP012004.1:1914069-1914510	OK	55.648	53.8566	-0.0472046	-0.11723	0.83495	0.908044	no	CDS		WP_000193135.1	hypothetical protein
ACX60_RS09030	NZ_CP012004.1:1914805-1916442	OK	9.12643	10.7127	0.231198	0.513602	0.37045	0.543027	no	CDS		WP_000737056.1	toxin HipA
ACX60_RS09035	NZ_CP012004.1:1914805-1916442	OK	27.2084	27.8191	0.0320246	0.0355475	0.95085	0.973892	no	CDS		WP_001101308.1	transcriptional regulator
ACX60_RS09040	NZ_CP012004.1:1917167-1917719	OK	6.98134	4.88864	-0.514072	-1.07193	0.0608	0.131411	no	CDS		WP_049594830.1	TetR family transcriptional regulator
ACX60_RS09045	NZ_CP012004.1:1917934-1918555	OK	60.6757	61.3756	0.0165469	0.0405991	0.9447	0.970463	no	CDS		WP_000658761.1	hypothetical protein
ACX60_RS09050	NZ_CP012004.1:1918572-1919655	OK	132.644	114.915	-0.206989	-0.487576	0.39545	0.568923	no	CDS		WP_001095788.1	hypothetical protein
ACX60_RS09055	NZ_CP012004.1:1919696-1920212	OK	1.15718	0.976159	-0.245425	-0.273139	0.6426	0.782965	no	CDS		WP_000914805.1	hypothetical protein
ACX60_RS09060	NZ_CP012004.1:1920359-1920878	OK	57.8105	37.0553	-0.64165	-1.56437	0.00635	0.0192044	yes	CDS		WP_000651611.1	GCN5 family N-acetyltransferase
ACX60_RS09065	NZ_CP012004.1:1921066-1921741	OK	249.334	568.492	1.18906	2.81371	5e-05	0.000250416	yes	CDS		WP_001037849.1	hypothetical protein
ACX60_RS09070	NZ_CP012004.1:1921747-1922563	OK	155.522	335.852	1.1107	2.63066	5e-05	0.000250416	yes	CDS		WP_000235279.1	hypothetical protein
ACX60_RS09075	NZ_CP012004.1:1922738-1923724	OK	16.4238	18.2331	0.15077	0.292318	0.61225	0.760444	no	CDS		WP_001080411.1	hypothetical protein
ACX60_RS09080	NZ_CP012004.1:1922738-1923724	OK	55.0187	61.3175	0.156376	0.230263	0.6862	0.814209	no	CDS			hypothetical protein
ACX60_RS09085	NZ_CP012004.1:1923734-1924577	OK	10.2771	12.3613	0.266394	0.637282	0.27315	0.435031	no	CDS		WP_000049716.1	short-chain dehydrogenase
ACX60_RS09090	NZ_CP012004.1:1924622-1925477	OK	2.66069	2.622	-0.0211296	-0.0421636	0.92975	0.961539	no	CDS		WP_000872849.1	short-chain dehydrogenase
ACX60_RS09095	NZ_CP012004.1:1925507-1926422	OK	2.70628	3.19661	0.240233	0.502776	0.38515	0.557817	no	CDS		WP_000520422.1	alpha/beta hydrolase
ACX60_RS09100	NZ_CP012004.1:1926613-1927639	OK	27.1528	27.3925	0.0126767	0.0311967	0.95805	0.977636	no	CDS		WP_001013805.1	AraC family transcriptional regulator
ACX60_RS09105	NZ_CP012004.1:1927714-1928710	OK	4.0701	3.87419	-0.0711684	-0.157494	0.78055	0.875496	no	CDS		WP_000373595.1	hypothetical protein
ACX60_RS09110	NZ_CP012004.1:1928941-1929355	OK	25.6649	28.0669	0.129069	0.307976	0.58995	0.744148	no	CDS		WP_000742421.1	hypothetical protein
ACX60_RS09115	NZ_CP012004.1:1929380-1930466	OK	13.3919	15.1819	0.181	0.453702	0.43295	0.60588	no	CDS		WP_000837456.1	two-component sensor histidine kinase
ACX60_RS09120	NZ_CP012004.1:1930497-1931241	OK	33.1864	37.9399	0.193125	0.478281	0.39575	0.569207	no	CDS		WP_000459546.1	DNA-binding response regulator
ACX60_RS09125	NZ_CP012004.1:1931386-1935684	OK	6.19282	5.48472	-0.175179	-0.2082	0.7213	0.838837	no	CDS		WP_005135238.1	AdeA/AdeI family multidrug efflux RND transporter periplasmic adaptor subunit
ACX60_RS09130	NZ_CP012004.1:1931386-1935684	OK	6.27218	6.14303	-0.0300174	-0.0632214	0.91345	0.953564	no	CDS		WP_000987595.1	AdeB family multidrug efflux RND transporter permease subunit
ACX60_RS09135	NZ_CP012004.1:1935831-1938093	OK	13.2882	27.647	1.05698	2.52585	5e-05	0.000250416	yes	CDS		WP_000166992.1	thiamine ABC transporter permease
ACX60_RS09140	NZ_CP012004.1:1938551-1938854	OK	28.3977	28.646	0.0125599	0.0267559	0.9529	0.974749	no	CDS		WP_001177166.1	hypothetical protein
ACX60_RS09145	NZ_CP012004.1:1938869-1939463	OK	3.32978	3.6202	0.120645	0.223142	0.6972	0.822716	no	CDS		WP_053100969.1	hypothetical protein
ACX60_RS09150	NZ_CP012004.1:1939470-1939839	OK	20.5224	21.0865	0.0391226	0.0888475	0.87465	0.932764	no	CDS	antC		anthranilate dioxygenase reductase
ACX60_RS09155	NZ_CP012004.1:1940288-1941347	OK	7.68	9.76716	0.346833	0.810312	0.15365	0.278615	no	CDS		WP_001070647.1	AraC family transcriptional regulator
ACX60_RS09160	NZ_CP012004.1:1941403-1942351	OK	3.49197	3.79289	0.119253	0.261143	0.6498	0.787943	no	CDS		WP_000843236.1	hypothetical protein
ACX60_RS09165	NZ_CP012004.1:1942404-1942935	OK	3.08888	2.98732	-0.0482291	-0.0822862	0.89115	0.941476	no	CDS		WP_000379602.1	flavin reductase
ACX60_RS09170	NZ_CP012004.1:1942963-1944202	OK	1.20823	1.09889	-0.136846	-0.249582	0.66545	0.798473	no	CDS		WP_001252592.1	alanine-phosphoribitol ligase
ACX60_RS09175	NZ_CP012004.1:1944245-1945031	OK	1.23978	1.59187	0.36064	0.562234	0.32515	0.494297	no	CDS		WP_001017890.1	short-chain dehydrogenase
ACX60_RS09180	NZ_CP012004.1:1945043-1946294	OK	0.643355	0.565072	-0.187182	-0.268749	0.6341	0.776946	no	CDS		WP_000918651.1	carboxymethylenebutenolidase
ACX60_RS09185	NZ_CP012004.1:1946623-1947967	OK	4.4298	4.37027	-0.0195187	-0.0463329	0.93105	0.962213	no	CDS		WP_049594831.1	MFS transporter permease
ACX60_RS09190	NZ_CP012004.1:1948034-1949021	OK	20.0613	21.0884	0.0720386	0.17302	0.76065	0.863518	no	CDS		WP_005135290.1	hypothetical protein
ACX60_RS09195	NZ_CP012004.1:1949351-1950137	OK	34.1801	103.455	1.59778	3.55901	5e-05	0.000250416	yes	CDS		WP_000163845.1	3-hydroxybutyrate dehydrogenase
ACX60_RS09200	NZ_CP012004.1:1950170-1951592	OK	14.0823	66.0745	2.23021	4.67543	5e-05	0.000250416	yes	CDS		WP_000263725.1	transporter
ACX60_RS09205	NZ_CP012004.1:1952058-1952475	OK	77.8259	61.4162	-0.341629	-0.851573	0.1372	0.25472	no	CDS		WP_000739329.1	hypothetical protein
ACX60_RS09210	NZ_CP012004.1:1952576-1953191	OK	58.8187	45.8752	-0.358563	-0.877856	0.1205	0.229712	no	CDS		WP_000622631.1	transcriptional regulator
ACX60_RS09215	NZ_CP012004.1:1953300-1953701	OK	16.8557	23.9037	0.503994	1.1531	0.0448	0.101936	no	CDS			hypothetical protein
ACX60_RS09220	NZ_CP012004.1:1953903-1954731	OK	40.7873	28.1371	-0.535645	-1.29087	0.0243	0.0609746	no	CDS		WP_001044074.1	hypothetical protein
ACX60_RS09225	NZ_CP012004.1:1954928-1955318	OK	76.153	38.9559	-0.96706	-2.09978	0.0006	0.00240108	yes	CDS		WP_005135299.1	hypothetical protein
ACX60_RS09230	NZ_CP012004.1:1955465-1956347	OK	58.7252	54.7481	-0.10117	-0.241202	0.67595	0.80669	no	CDS		WP_000172956.1	LysR family transcriptional regulator
ACX60_RS09235	NZ_CP012004.1:1956592-1957297	OK	53.3998	411.803	2.94705	5.51359	5e-05	0.000250416	yes	CDS		WP_001045563.1	succinyl-CoA--3-ketoacid-CoA transferase
ACX60_RS09240	NZ_CP012004.1:1957298-1957940	OK	32.5233	223.272	2.77925	5.44909	5e-05	0.000250416	yes	CDS		WP_000312584.1	succinyl-CoA--3-ketoacid-CoA transferase
ACX60_RS09245	NZ_CP012004.1:1958056-1959466	OK	19.9282	97.2346	2.28666	4.37458	5e-05	0.000250416	yes	CDS		WP_000414929.1	hypothetical protein
ACX60_RS09250	NZ_CP012004.1:1959531-1960704	OK	81.2825	243.577	1.58336	3.16877	5e-05	0.000250416	yes	CDS		WP_000095308.1	acetyl-CoA acetyltransferase
ACX60_RS09255	NZ_CP012004.1:1960764-1961661	OK	178.154	196.834	0.143859	0.339503	0.5493	0.710671	no	CDS		WP_001983834.1	LysR family transcriptional regulator
ACX60_RS09260	NZ_CP012004.1:1961898-1962795	OK	102.944	108.15	0.0711783	0.167234	0.7694	0.868579	no	CDS		WP_001047843.1	LysR family transcriptional regulator
ACX60_RS09265	NZ_CP012004.1:1963572-1963800	OK	228.55	154.837	-0.561763	-1.37732	0.01655	0.0439033	yes	CDS		WP_001242388.1	hypothetical protein
ACX60_RS09270	NZ_CP012004.1:1963885-1964071	OK	766.209	479.806	-0.675287	-1.67782	0.0029	0.00968058	yes	CDS		WP_000922092.1	hypothetical protein
ACX60_RS09275	NZ_CP012004.1:1964487-1965903	OK	210.78	407.75	0.951948	2.21262	0.0001	0.000475785	yes	CDS	aspA	WP_000990632.1	aspartate ammonia-lyase
ACX60_RS09280	NZ_CP012004.1:1965959-1968170	OK	50.0409	49.9404	-0.00290138	-0.00682934	0.99125	0.996127	no	CDS		WP_000546106.1	TonB-dependent receptor
ACX60_RS09285	NZ_CP012004.1:1968688-1969975	OK	13.7707	17.041	0.307403	0.742148	0.19545	0.336903	no	CDS		WP_000222730.1	membrane protein
ACX60_RS09290	NZ_CP012004.1:1970014-1972114	OK	25.771	30.5421	0.245052	0.206625	0.7238	0.840369	no	CDS		WP_001167096.1	hypothetical protein
ACX60_RS09295	NZ_CP012004.1:1970014-1972114	OK	11.1948	9.29798	-0.267838	-0.442828	0.44415	0.616861	no	CDS		WP_000011846.1	photosystem I reaction center subunit VIII
ACX60_RS09300	NZ_CP012004.1:1970014-1972114	OK	13.0125	11.0061	-0.24159	-0.387444	0.50205	0.670102	no	CDS		WP_000028994.1	sulfonate ABC transporter ATP-binding lipoprotein
ACX60_RS09305	NZ_CP012004.1:1972115-1972970	OK	10.9396	9.82227	-0.155434	-0.375737	0.51435	0.679916	no	CDS		WP_000096316.1	ABC transporter permease
ACX60_RS09310	NZ_CP012004.1:1973004-1974435	OK	13.6846	10.5669	-0.373001	-0.92545	0.10875	0.211551	no	CDS		WP_001249623.1	hypothetical protein
ACX60_RS09315	NZ_CP012004.1:1974454-1974700	OK	37.0795	22.212	-0.739283	-1.44874	0.0121	0.0335622	yes	CDS		WP_000864076.1	4Fe-4S ferredoxin
ACX60_RS09320	NZ_CP012004.1:1974720-1976454	OK	9.8874	9.46117	-0.063573	-0.158281	0.77895	0.874791	no	CDS		WP_000428990.1	oxidoreductase
ACX60_RS09325	NZ_CP012004.1:1976482-1977226	OK	7.57457	9.75459	0.364916	0.850341	0.1422	0.261971	no	CDS		WP_000080816.1	GntR family transcriptional regulator
ACX60_RS09330	NZ_CP012004.1:1977467-1978817	OK	15.239	14.0312	-0.119128	-0.296197	0.59985	0.751123	no	CDS		WP_001186397.1	chromate transporter
ACX60_RS09335	NZ_CP012004.1:1978900-1979509	OK	55.5964	45.4626	-0.29031	-0.718564	0.2044	0.348392	no	CDS		WP_000771640.1	FMN-dependent NADH-azoreductase
ACX60_RS09340	NZ_CP012004.1:1979772-1980851	OK	125.037	180.614	0.530562	0.45629	0.42535	0.598934	no	CDS		WP_000956550.1	transcriptional regulator
ACX60_RS09345	NZ_CP012004.1:1979772-1980851	OK	56.973	71.9154	0.336023	0.738639	0.19645	0.338033	no	CDS		WP_000331400.1	AraC family transcriptional regulator
ACX60_RS09350	NZ_CP012004.1:1981017-1981935	OK	4.44705	4.92327	0.146767	0.332281	0.55725	0.718036	no	CDS		WP_001023738.1	DMT transporter permease
ACX60_RS09355	NZ_CP012004.1:1981967-1982972	OK	17.4473	13.3971	-0.381083	-0.945991	0.10075	0.199103	no	CDS		WP_000822383.1	homoserine dehydrogenase
ACX60_RS09360	NZ_CP012004.1:1983081-1983873	OK	7.40259	9.67651	0.386456	0.910835	0.10945	0.212653	no	CDS		WP_000925658.1	hypothetical protein
ACX60_RS09365	NZ_CP012004.1:1984048-1985704	OK	5.61591	8.48246	0.594964	1.47441	0.01085	0.0305712	yes	CDS		WP_000421173.1	NAD(FAD)-dependent dehydrogenase
ACX60_RS09370	NZ_CP012004.1:1985713-1986409	OK	6.55283	10.2385	0.643819	1.48941	0.01035	0.0293481	yes	CDS		WP_000465448.1	Zn-dependent hydrolase
ACX60_RS09375	NZ_CP012004.1:1986601-1987873	OK	58.7493	61.1323	0.0573631	0.13505	0.81305	0.895292	no	CDS		WP_001096437.1	Fis family transcriptional regulator
ACX60_RS09380	NZ_CP012004.1:1987942-1988854	OK	41.174	36.1243	-0.188766	-0.462625	0.4233	0.596726	no	CDS		WP_005135313.1	hypothetical protein
ACX60_RS09385	NZ_CP012004.1:1988901-1989960	OK	35.6163	47.9635	0.4294	0.988477	0.0874	0.177819	no	CDS		WP_000642313.1	2,3-butanediol dehydrogenase
ACX60_RS09390	NZ_CP012004.1:1989989-1990775	OK	12.7314	24.8541	0.965088	1.97956	0.00145	0.00526331	yes	CDS		WP_000238445.1	diacetyl reductase
ACX60_RS09395	NZ_CP012004.1:1990801-1992205	OK	12.431	28.9578	1.22001	2.47991	0.00015	0.000691653	yes	CDS		WP_005135314.1	dihydrolipoyl dehydrogenase
ACX60_RS09400	NZ_CP012004.1:1992215-1993751	OK	15.1169	46.0816	1.60803	3.22846	5e-05	0.000250416	yes	CDS		WP_005135315.1	pyruvate dehydrogenase complex dihydrolipoamide acetyltransferase
ACX60_RS09405	NZ_CP012004.1:1993752-1994772	OK	10.262	36.6245	1.83549	3.50022	5e-05	0.000250416	yes	CDS		WP_001133053.1	pyruvate dehydrogenase subunit beta
ACX60_RS09410	NZ_CP012004.1:1994785-1995748	OK	13.1593	54.4731	2.04946	3.9252	5e-05	0.000250416	yes	CDS		WP_001177517.1	ABC transporter substrate-binding protein
ACX60_RS09415	NZ_CP012004.1:1996112-1997099	OK	22.7696	38.3676	0.752782	1.52145	0.0106	0.0299312	yes	CDS		WP_000364555.1	lipoyl synthase
ACX60_RS09420	NZ_CP012004.1:1997256-1998396	OK	27.5744	54.7535	0.989622	2.32252	5e-05	0.000250416	yes	CDS		WP_005135316.1	hypothetical protein
ACX60_RS09425	NZ_CP012004.1:1998442-1999195	OK	138.854	93.2831	-0.573886	-1.33955	0.01895	0.0493525	yes	CDS		WP_000126118.1	hypothetical protein
ACX60_RS09430	NZ_CP012004.1:1999515-2000745	OK	15.0263	16.311	0.11836	0.292344	0.6087	0.75754	no	CDS		WP_000775755.1	diguanylate cyclase
ACX60_RS09435	NZ_CP012004.1:2000841-2001933	OK	303.357	328.514	0.114939	0.272191	0.63125	0.774776	no	CDS		WP_000918444.1	chorismate synthase
ACX60_RS09440	NZ_CP012004.1:2001945-2002950	OK	255.72	246.871	-0.0508111	-0.120373	0.83095	0.905552	no	CDS	prmB	WP_000441015.1	N5-glutamine S-adenosyl-L-methionine-dependent methyltransferase
ACX60_RS09445	NZ_CP012004.1:2003186-2004392	OK	173.242	130.484	-0.408916	-0.963993	0.09135	0.184156	no	CDS		WP_001164648.1	tryptophan synthase subunit beta
ACX60_RS09450	NZ_CP012004.1:2004428-2005616	OK	181.162	152.133	-0.25195	-0.599166	0.29555	0.461981	no	CDS		WP_000498050.1	hypothetical protein
ACX60_RS09455	NZ_CP012004.1:2005631-2006483	OK	350.56	318.612	-0.137862	-0.327284	0.57065	0.728137	no	CDS		WP_001271631.1	ATPase AAA
ACX60_RS09460	NZ_CP012004.1:2006512-2007197	OK	549.347	514.037	-0.0958436	-0.151593	0.79345	0.88341	no	CDS		WP_001176697.1	membrane protein
ACX60_RS09465	NZ_CP012004.1:2006512-2007197	OK	1268.01	1270.38	0.00268603	0.00470233	0.99345	0.997313	no	CDS		WP_000543500.1	hypothetical protein
ACX60_RS09470	NZ_CP012004.1:2007639-2007804	OK	204.822	612.392	1.58009	3.68139	5e-05	0.000250416	yes	CDS		WP_000086293.1	transcriptional regulator
ACX60_RS09475	NZ_CP012004.1:2007874-2008216	OK	212.563	188.972	-0.16972	-0.410025	0.46605	0.637768	no	CDS		WP_000367435.1	hypothetical protein
ACX60_RS09480	NZ_CP012004.1:2008346-2008613	OK	904.146	493.512	-0.87347	-1.837	0.00205	0.00714307	yes	CDS		WP_000183704.1	hypothetical protein
ACX60_RS09485	NZ_CP012004.1:2009115-2010240	OK	218.193	172.303	-0.340654	-0.809815	0.1593	0.286735	no	CDS		WP_000486122.1	ribonuclease D
ACX60_RS09490	NZ_CP012004.1:2010545-2011142	OK	633.331	725.584	0.196184	0.464513	0.41255	0.586025	no	CDS	recR	WP_000490551.1	recombinase RecR
ACX60_RS09495	NZ_CP012004.1:2011151-2011481	OK	1535.77	1789.54	0.220626	0.523819	0.36505	0.537092	no	CDS		WP_001024697.1	hypothetical protein
ACX60_RS09500	NZ_CP012004.1:2011746-2011983	OK	84.4792	70.2212	-0.266691	-0.604064	0.29525	0.461609	no	CDS		WP_000917295.1	hypothetical protein
ACX60_RS09505	NZ_CP012004.1:2012160-2013348	OK	189.216	184.531	-0.0361676	-0.0860848	0.8786	0.93523	no	CDS		WP_005135319.1	O-succinylhomoserine sulfhydrylase
ACX60_RS09510	NZ_CP012004.1:2013481-2014567	OK	19.0073	19.0583	0.00386012	0.0096891	0.987	0.993606	no	CDS		WP_000825826.1	poly(R)-hydroxyalkanoic acid synthase
ACX60_RS09515	NZ_CP012004.1:2014647-2015415	OK	3.92361	3.57988	-0.132268	-0.269475	0.64435	0.784111	no	CDS		WP_000934176.1	methyltransferase
ACX60_RS09520	NZ_CP012004.1:2015589-2015964	OK	232.814	105.127	-1.14705	-2.59335	5e-05	0.000250416	yes	CDS		WP_000800035.1	energy transducer TonB
ACX60_RS09525	NZ_CP012004.1:2016142-2016367	OK	254.37	122.286	-1.05667	-2.45272	5e-05	0.000250416	yes	CDS		WP_000826149.1	hypothetical protein
ACX60_RS09530	NZ_CP012004.1:2016866-2017067	OK	245.402	804.294	1.71257	4.16934	5e-05	0.000250416	yes	CDS		WP_000564581.1	hypothetical protein
ACX60_RS09535	NZ_CP012004.1:2017197-2017623	OK	65.1459	71.9122	0.142563	0.354891	0.52745	0.691199	no	CDS		WP_000065219.1	S-(hydroxymethyl)glutathione synthase
ACX60_RS09540	NZ_CP012004.1:2017887-2018157	OK	1049.85	1353.24	0.366232	0.860897	0.1318	0.246607	no	CDS		WP_001037927.1	YARHG domain-containing protein
ACX60_RS09545	NZ_CP012004.1:2018175-2018589	OK	1004.9	1241.64	0.305194	0.722642	0.20425	0.348297	no	CDS		WP_000312749.1	hydrolase
ACX60_RS09550	NZ_CP012004.1:2018843-2019950	OK	15.4514	19.8442	0.360976	0.903106	0.11195	0.216565	no	CDS		WP_000734921.1	porin
ACX60_RS09555	NZ_CP012004.1:2020058-2020649	OK	384.302	642.98	0.742532	1.7474	0.0024	0.00819334	yes	CDS		WP_000183456.1	hypothetical protein
ACX60_RS09560	NZ_CP012004.1:2020748-2021210	OK	44.5747	45.2123	0.0204893	0.0513254	0.9295	0.961539	no	CDS		WP_000840537.1	hypothetical protein
ACX60_RS09565	NZ_CP012004.1:2021249-2022119	OK	292.325	344.909	0.238641	0.566965	0.31745	0.485676	no	CDS		WP_000422841.1	hypothetical protein
ACX60_RS09570	NZ_CP012004.1:2022168-2023287	OK	14.1449	18.7877	0.409507	0.942586	0.0979	0.19442	no	CDS		WP_000267848.1	antibiotic ABC transporter permease
ACX60_RS09575	NZ_CP012004.1:2023291-2024416	OK	11.7531	17.0855	0.539726	1.22892	0.0331	0.0790042	no	CDS		WP_000006389.1	hypothetical protein
ACX60_RS09580	NZ_CP012004.1:2024426-2027199	OK	9.81367	14.8341	0.59605	1.04901	0.07345	0.153693	no	CDS		WP_000567294.1	ABC transporter ATP-binding protein
ACX60_RS09585	NZ_CP012004.1:2024426-2027199	OK	8.07978	17.743	1.13486	1.37073	0.02015	0.0519971	no	CDS		WP_001036885.1	membrane protein
ACX60_RS09590	NZ_CP012004.1:2027317-2029137	OK	57.9775	104.583	0.851089	1.15928	0.04835	0.108592	no	CDS		WP_000091623.1	TetR family transcriptional regulator
ACX60_RS09595	NZ_CP012004.1:2027317-2029137	OK	60.9689	54.0234	-0.174489	-0.307545	0.5917	0.745384	no	CDS		WP_000013434.1	lipid-A-disaccharide synthase
ACX60_RS09600	NZ_CP012004.1:2029358-2031494	OK	21.6882	32.5553	0.58598	1.37969	0.0174	0.0457925	yes	CDS		WP_001025115.1	ligand-gated channel protein
ACX60_RS09605	NZ_CP012004.1:2031580-2033704	OK	22.2171	23.9633	0.109157	0.070419	0.9005	0.946146	no	CDS		WP_000966876.1	hypothetical protein
ACX60_RS09610	NZ_CP012004.1:2031580-2033704	OK	13.0656	15.698	0.264805	0.573392	0.3142	0.482528	no	CDS		WP_000548743.1	hypothetical protein
ACX60_RS09615	NZ_CP012004.1:2031580-2033704	OK	34.2846	28.8664	-0.24817	-0.210168	0.71145	0.832281	no	CDS		WP_000971114.1	hypothetical protein
ACX60_RS09620	NZ_CP012004.1:2033836-2034724	OK	129.897	155.978	0.263969	0.61361	0.2859	0.450567	no	CDS		WP_000011876.1	hypothetical protein
ACX60_RS09625	NZ_CP012004.1:2034841-2035930	OK	735.7	668.592	-0.137992	-0.315232	0.58725	0.741919	no	CDS		WP_005128744.1	3-deoxy-7-phosphoheptulonate synthase
ACX60_RS09630	NZ_CP012004.1:2036006-2036750	OK	15.8124	15.5783	-0.0215191	-0.0531489	0.92775	0.960497	no	CDS		WP_000187500.1	cobalamin synthase
ACX60_RS09635	NZ_CP012004.1:2036856-2038425	OK	15.8907	34.2173	1.10655	2.67011	5e-05	0.000250416	yes	CDS		WP_001023037.1	hypothetical protein
ACX60_RS09640	NZ_CP012004.1:2038549-2040197	OK	56.125	55.5794	-0.0140921	-0.0149014	0.9784	0.988883	no	CDS		WP_001051580.1	fructose 2,6-bisphosphatase
ACX60_RS09645	NZ_CP012004.1:2038549-2040197	OK	101.117	96.6214	-0.0656044	-0.137549	0.806	0.891011	no	CDS		WP_001104726.1	nicotinate-nucleotide--dimethylbenzimidazole phosphoribosyltransferase
ACX60_RS09650	NZ_CP012004.1:2040198-2041331	OK	52.0153	50.7459	-0.0356438	-0.0698926	0.90265	0.947465	no	CDS		WP_000939714.1	adenosylcobinamide kinase
ACX60_RS09655	NZ_CP012004.1:2040198-2041331	OK	21.0375	18.6683	-0.172367	-0.235805	0.6804	0.810079	no	CDS		WP_000249280.1	hypothetical protein
ACX60_RS09660	NZ_CP012004.1:2041435-2043583	OK	56.324	53.8619	-0.0644859	-0.152036	0.78885	0.880414	no	CDS		WP_000904464.1	haloacid dehalogenase
ACX60_RS09665	NZ_CP012004.1:2043913-2044534	OK	51.1159	37.4688	-0.448081	-1.10788	0.0538	0.118795	no	CDS		WP_000956973.1	siderophore biosynthesis protein
ACX60_RS09670	NZ_CP012004.1:2044669-2046528	OK	19.0874	13.7223	-0.476105	-0.257773	0.6597	0.794366	no	CDS		WP_000006595.1	hypothetical protein
ACX60_RS09675	NZ_CP012004.1:2044669-2046528	OK	29.7916	23.0313	-0.37131	-0.867732	0.1307	0.244981	no	CDS		WP_001011364.1	hypothetical protein
ACX60_RS09680	NZ_CP012004.1:2046528-2046822	OK	36.4491	20.1683	-0.853795	-1.83402	0.0016	0.00574225	yes	CDS		WP_000018791.1	hypothetical protein
ACX60_RS09685	NZ_CP012004.1:2046906-2049225	OK	96.8888	66.4436	-0.544199	-1.29144	0.0255	0.0634919	no	CDS		WP_000413989.1	ligand-gated channel protein
ACX60_RS09690	NZ_CP012004.1:2049310-2050685	OK	44.0485	37.7481	-0.222689	-0.457283	0.42725	0.600572	no	CDS		WP_001071707.1	hypothetical protein
ACX60_RS09695	NZ_CP012004.1:2049310-2050685	OK	12.6432	12.7688	0.0142637	0.0190557	0.9704	0.983521	no	CDS		WP_049594832.1	(2Fe-2S)-binding protein
ACX60_RS09700	NZ_CP012004.1:2050697-2052608	OK	25.9561	27.3393	0.0749045	0.178576	0.7504	0.857039	no	CDS		WP_000993051.1	hypothetical protein
ACX60_RS09705	NZ_CP012004.1:2052617-2054459	OK	22.8162	21.1374	-0.110265	-0.266375	0.63955	0.780873	no	CDS		WP_005135333.1	hypothetical protein
ACX60_RS09710	NZ_CP012004.1:2054470-2055910	OK	6.32468	7.7072	0.285215	0.700042	0.2178	0.366158	no	CDS		WP_000442381.1	RND transporter
ACX60_RS09715	NZ_CP012004.1:2055930-2059141	OK	8.11578	8.77278	0.112304	0.1768	0.7584	0.862327	no	CDS		WP_000883686.1	lysine/ornithine N-monooxygenase
ACX60_RS09720	NZ_CP012004.1:2055930-2059141	OK	9.69053	8.91889	-0.119712	-0.22317	0.7008	0.825112	no	CDS		WP_001156882.1	siderophore biosynthesis protein
ACX60_RS09725	NZ_CP012004.1:2059514-2059979	OK	161.966	164.885	0.0257675	0.0614983	0.9096	0.951978	no	CDS		WP_000186520.1	aminoacyl-tRNA deacylase
ACX60_RS09730	NZ_CP012004.1:2060169-2060472	OK	67.6239	126.429	0.902721	2.23593	0.00025	0.00109665	yes	CDS		WP_005135335.1	hypothetical protein
ACX60_RS09735	NZ_CP012004.1:2060708-2062082	OK	139.636	180.773	0.372511	0.884554	0.12285	0.233253	no	CDS		WP_000070800.1	hypothetical protein
ACX60_RS09740	NZ_CP012004.1:2062302-2063595	OK	8.81345	10.1518	0.203952	0.509481	0.3728	0.545502	no	CDS		WP_000183565.1	acyl-CoA dehydrogenase
ACX60_RS09745	NZ_CP012004.1:2063616-2064822	OK	10.3466	13.4279	0.376079	0.941798	0.10255	0.202104	no	CDS		WP_001053243.1	acyl-CoA dehydrogenase
ACX60_RS09750	NZ_CP012004.1:2064937-2066161	OK	22.6864	42.0083	0.88885	2.15258	0.0003	0.00129405	yes	CDS		WP_000993544.1	alkane 1-monooxygenase
ACX60_RS09755	NZ_CP012004.1:2066350-2067298	OK	65.7204	57.931	-0.182006	-0.4344	0.44765	0.620244	no	CDS		WP_000339571.1	AraC family transcriptional regulator
ACX60_RS09760	NZ_CP012004.1:2067336-2069202	OK	449.166	441.116	-0.0260901	-0.0589917	0.915	0.954399	no	CDS			peptidylprolyl isomerase
ACX60_RS09765	NZ_CP012004.1:2069333-2069606	OK	13583.1	15677.3	0.206862	0.456634	0.4129	0.586373	no	CDS	hupB	WP_001043034.1	DNA-binding protein HU-beta
ACX60_RS09770	NZ_CP012004.1:2069775-2070231	OK	451.42	350.815	-0.36376	-0.84626	0.14095	0.260314	no	CDS		WP_000368000.1	poly(hydroxyalcanoate) granule associated protein
ACX60_RS09775	NZ_CP012004.1:2070441-2071089	OK	172.335	234	0.441293	1.03612	0.0685	0.144806	no	CDS		WP_000005343.1	hypothetical protein
ACX60_RS09780	NZ_CP012004.1:2071199-2071673	OK	994.016	1000.6	0.00952337	0.0224838	0.968	0.982341	no	CDS		WP_001241480.1	transcriptional regulator
ACX60_RS09785	NZ_CP012004.1:2071674-2072892	OK	481.179	539.506	0.165067	0.380187	0.49805	0.666562	no	CDS		WP_000828390.1	cysteine desulfurase
ACX60_RS09790	NZ_CP012004.1:2072958-2073345	OK	690.971	780.02	0.174886	0.413221	0.47185	0.643135	no	CDS		WP_000331712.1	iron-sulfur cluster scaffold-like protein
ACX60_RS09795	NZ_CP012004.1:2073375-2073696	OK	647.986	673.505	0.0557254	0.13078	0.8157	0.896658	no	CDS	iscA	WP_000581597.1	FeS assembly scaffold SufA
ACX60_RS09800	NZ_CP012004.1:2073781-2074300	OK	380.5	351.833	-0.113008	-0.266165	0.6351	0.777743	no	CDS		WP_001015254.1	Co-chaperone protein HscB homolog
ACX60_RS09805	NZ_CP012004.1:2074338-2076198	OK	307.088	276.868	-0.149452	-0.344935	0.5343	0.69763	no	CDS	hscA	WP_001196570.1	molecular chaperone HscA
ACX60_RS09810	NZ_CP012004.1:2076216-2076555	OK	454.093	390.155	-0.218938	-0.516375	0.3668	0.53899	no	CDS		WP_001137383.1	hypothetical protein
ACX60_RS09815	NZ_CP012004.1:2076601-2078071	OK	128.836	125.205	-0.041239	-0.0979571	0.8631	0.926394	no	CDS		WP_001175670.1	guanylate cyclase
ACX60_RS09820	NZ_CP012004.1:2078123-2078558	OK	542.874	511.549	-0.0857447	-0.202005	0.7219	0.839154	no	CDS		WP_000492048.1	HIT domain-containing protein
ACX60_RS09825	NZ_CP012004.1:2078758-2082220	OK	84.1452	91.0987	0.114549	0.27144	0.63715	0.779139	no	CDS		WP_000487583.1	transcription-repair coupling factor
ACX60_RS09830	NZ_CP012004.1:2082354-2082711	OK	185.826	152.554	-0.28463	-0.698915	0.21415	0.361468	no	CDS		WP_000473797.1	hypothetical protein
ACX60_RS09835	NZ_CP012004.1:2082790-2083732	OK	151.252	139.993	-0.111606	-0.26332	0.64005	0.781306	no	CDS		WP_005135346.1	hypothetical protein
ACX60_RS09840	NZ_CP012004.1:2083868-2084648	OK	51.4497	61.9887	0.268843	0.652513	0.24815	0.40486	no	CDS		WP_000247141.1	hypothetical protein
ACX60_RS09845	NZ_CP012004.1:2084675-2085182	OK	265.991	341.606	0.360956	0.850079	0.13475	0.251051	no	CDS		WP_000108826.1	ribonuclease
ACX60_RS09850	NZ_CP012004.1:2085194-2085860	OK	19.4212	25.2177	0.376808	0.938021	0.1074	0.209456	no	CDS		WP_000156076.1	nucleoside-diphosphate sugar epimerase
ACX60_RS09855	NZ_CP012004.1:2086072-2086339	OK	10427	11786.2	0.17677	0.394748	0.48085	0.651335	no	CDS		WP_000013652.1	30S ribosomal protein S20
ACX60_RS09860	NZ_CP012004.1:2086395-2087130	OK	158.329	168.527	0.0900587	0.211014	0.7037	0.826938	no	CDS		WP_001162376.1	phosphoglycerate mutase
ACX60_RS09865	NZ_CP012004.1:2087187-2088045	OK	183.984	243.543	0.404595	0.951422	0.0925	0.185986	no	CDS		WP_000471051.1	3'(2'),5'-bisphosphate nucleotidase CysQ
ACX60_RS09870	NZ_CP012004.1:2088354-2088723	OK	112.208	153.523	0.452273	1.11077	0.0539	0.118981	no	CDS		WP_000979740.1	hypothetical protein
ACX60_RS09875	NZ_CP012004.1:2088776-2089436	OK	71.1784	103.134	0.535015	1.25611	0.02785	0.0683719	no	CDS		WP_000332552.1	hypothetical protein
ACX60_RS09880	NZ_CP012004.1:2089543-2091274	OK	63.6743	62.3559	-0.0301859	-0.0705301	0.9018	0.946886	no	CDS		WP_000138946.1	ABC transporter ATP-binding protein
ACX60_RS09885	NZ_CP012004.1:2091286-2092429	OK	96.9365	92.367	-0.0696632	-0.162376	0.7748	0.872154	no	CDS		WP_000953834.1	peptide ABC transporter permease
ACX60_RS09890	NZ_CP012004.1:2092436-2093375	OK	104.831	100.592	-0.0595562	-0.139329	0.80725	0.891817	no	CDS		WP_000881926.1	peptide ABC transporter permease
ACX60_RS09895	NZ_CP012004.1:2093387-2095400	OK	134.2	114.706	-0.226439	-0.532287	0.3539	0.525025	no	CDS		WP_005135353.1	hypothetical protein
ACX60_RS09900	NZ_CP012004.1:2095421-2097242	OK	94.1653	68.4223	-0.46073	-1.07486	0.0599	0.129882	no	CDS		WP_000138431.1	heme-binding protein A
ACX60_RS09905	NZ_CP012004.1:2097260-2099045	OK	65.0455	46.8342	-0.473887	-1.10683	0.053	0.11732	no	CDS		WP_001049744.1	heme-binding protein A
ACX60_RS09910	NZ_CP012004.1:2099826-2102526	OK	9.98273	8.49712	-0.23246	-0.570097	0.3187	0.486986	no	CDS		WP_005135355.1	hypothetical protein
ACX60_RS09915	NZ_CP012004.1:2102634-2103351	OK	13.2686	10.866	-0.288195	-0.694098	0.23045	0.383057	no	CDS		WP_000525879.1	biopolymer transporter TonB
ACX60_RS09920	NZ_CP012004.1:2103391-2104273	OK	30.9348	28.0439	-0.141543	-0.351705	0.54585	0.707359	no	CDS		WP_002009183.1	biopolymer transporter ExbB
[truncated: 1,813 more rows]
